# Supplementary material for: Bridging the membrane lipid divide: bacteria of the FCB group superphylum have the potential to synthesize archaeal ether lipids
Source: ISME J. 2020 Sep 14;15(1):168–82. doi: 10.1038/s41396-020-00772-2 (PMC7852524; doi:10.1038/s41396-020-00772-2)
Supplement: Supplementary file 2 — Supplementary Tables [file 41396_2020_772_MOESM2_ESM.xlsx]

## Sheet: Table S1
Table S1. Overview of the research cruises and the analyses performed with the samples collected as specified in the Material and Methods.
Year	Depth (m)	Amplicon seq	Amplicon seq data*	Lipid	Station	Coordinates	Reference	Metagenomic
				analyses**				sequencing
2013	50	GLX/MiSeq	PRJNA423140/PRJNA649254	IPL	2	N42°53.8’, E30°40.7	Sollai et al 2019/ this study	yes
2013	70	GLX/MiSeq	PRJNA423140/PRJNA649254	IPL	2	N42°53.8’, E30°40.7	Sollai et al 2019/ this study	yes
2013	80	GLX/MiSeq	PRJNA423140/PRJNA649254	IPL	2	N42°53.8’, E30°40.7	Sollai et al 2019/ this study	yes
2013	85	GLX/MiSeq	PRJNA423140/PRJNA649254	IPL	2	N42°53.8’, E30°40.7	Sollai et al 2019/ this study	yes
2013	90	GLX/MiSeq	PRJNA423140/PRJNA649254	IPL	2	N42°53.8’, E30°40.7	Sollai et al 2019/ this study	yes
2013	95	GLX/MiSeq	PRJNA423140/PRJNA649254	IPL	2	N42°53.8’, E30°40.7	Sollai et al 2019/ this study	yes
2013	100	GLX/MiSeq	PRJNA423140/PRJNA649254	IPL	2	N42°53.8’, E30°40.7	Sollai et al 2019/ this study	yes
2013	105	GLX/MiSeq	PRJNA423140/PRJNA649254	IPL	2	N42°53.8’, E30°40.7	Sollai et al 2019/ this study	yes
2013	110	GLX/MiSeq	PRJNA423140/PRJNA649254	IPL	2	N42°53.8’, E30°40.7	Sollai et al 2019/ this study	yes
2013	130	GLX/MiSeq	PRJNA423140/PRJNA649254	IPL	2	N42°53.8’, E30°40.7	Sollai et al 2019/ this study	yes
2013	170	GLX/MiSeq	PRJNA423140/PRJNA649254	IPL	2	N42°53.8’, E30°40.7	Sollai et al 2019/ this study	yes
2013	250	GLX/MiSeq	PRJNA423140/PRJNA649254	IPL	2	N42°53.8’, E30°40.7	Sollai et al 2019/ this study	yes
2013	500	GLX/MiSeq	PRJNA423140/PRJNA649254	IPL	2	N42°53.8’, E30°40.7	Sollai et al 2019/ this study	yes
2013	1000	GLX/MiSeq	PRJNA423140/PRJNA649254	IPL	2	N42°53.8’, E30°40.7	Sollai et al 2019/ this study	yes
2013	2000	GLX/MiSeq	PRJNA423140/PRJNA649254	IPL	2	N42°53.8’, E30°40.7	Sollai et al 2019/ this study	yes
2016	1000	GLX	PRJNA649255	no	2	N42°53.8’, E30°40.7	this study	no
2016	1500	GLX	PRJNA649255	no	2	N42°53.8’, E30°40.7	this study	no
2016	1980	GLX	PRJNA649255	no	2	N42°53.8’, E30°40.7	this study	no
2017	500	MiSeq	PRJNA649256	CL	4	N42°46.9’, E29°21.1’	this study	no
2017	1000	MiSeq	PRJNA649256	CL	4	N42°46.9’, E29°21.1’	this study	no
2017	1500	MiSeq	PRJNA649256	CL	4	N42°46.9’, E29°21.1’	this study	no
2017	2000	MiSeq	PRJNA649256	CL	4	N42°46.9’, E29°21.1’	this study	no
2018	1000	MiSeq	PRJNA649257	no	2	N42°53.8’, E30°40.7	this study	no
2018	2000	MiSeq	PRJNA649257	no	2	N42°53.8’, E30°40.7	this study	no
*BioProject NCBI accession number
**Lipid analyses: IPL, intact polar lipid detection with High resolution accurate mass mass spectrometry as reported in Sollai et al .2019. CL, core lipid analysis as reported in this study (see material and methods for details, also Table S19)

## Sheet: Table S2
Table S2A. Heat map (red, higher; green, lower) of the percentage of 16S rRNA gene reads affiliated to the Ca. Cloacimonetes obtained by amplicon sequencing in the BS2013 (50 to 2000 m) and the BS2016 campaign (1000 to 1980 m). 16S rRNA gene amplicon data generated with GLX 454 sequencing as specified in the Material & Methods.
																	BS2016	BS2016
	50m	70m	80m	85m	90m	95m	100m	105m	110m	130m	170m	250m	500m	1000m	2000m		1000m	1500m	1980m
Cloacimonetes MSBL2	0	0	0	0	0	0	0	0	0.0166223	0.0749344	0.0581058	0.57793	4.77438	9.94586	13.2219		6.17566	4.54545	10.6796
Cloacimonetes MSBL8	0	0	0	0	0	0.0214869	0	0.0200361	0.049867	0.0749344	0.174317	0.126422	0.100725	0.601564	2.87234		0.548948	1.7562	2.91262
Cloacimonetes NK-L14	0	0	0	0	0	0	0.0391926	0.300541	0.332447	0.318471	0.377687	0.0361206	0	0.28073	0.121581		0	0	0
total Cloacimonetes reads	0	0	0	0	0	0.0214869	0.0391926	0.320577	0.398936	0.46834	0.61011	0.740473	4.8751	10.8282	16.2158		6.72461	6.30165	13.5922
number of total reads	4736	6267	5133	8278	9076	5039	5545	5285	6484	5767	3692	5902	5637	5542	7497		2476	2555	284
*Samples at 50 and 105 m were done in triplicate with a standard deviation of % of reads per class of 0.15%.
Table S2B. Percentage of 16S rRNA gene reads affiliated to the Ca. Cloacimonetes and Archaea obtained by amplicon sequencing in the BS2013 and sequenced with GLX titanium 454 and Illumina Miseq 3x200 bp as described below. Samples collected in station 4 BS2017 and in station 2 BS2018 and sequences with Illumina MiSeq 2 x 200 bp are also specified. More details can be found in the Supplementary In…
	% reads GLX 454 seq* BS2013			% reads Illumina Miseq** BS2013			% reads Illumina Miseq* BS2017 st4				% reads Illumina Miseq BS2018 st2
	500m	1000m	2000m	500m	1000m	2000m	500m	1000m	1500m	2000m	1000 m	2000 m
Cloacimonetes MSBL2	4.77438	9.94586	13.2219	4.72409	11.0706	12.8157	7.165	13.4401	16.2114	14.396	16.6524	20.3429
Cloacimonetes MSBL8	0.100725	0.601564	2.87234	0.172317	1.24199	3.65648	0.221737	1.30059	3.6576	4.4366	1.89779	6.46034
Cloacimonetes NK-L14	0	0.28073	0.121581	0.0463305	0.0204179	0.0212209	0.0398629	0.0314057	0.0371607	0.0323971	0.028279	0.0401967
total % Cloacimonetes reads	4.8751	10.8282	16.2158	4.94436	12.3336	16.4945	7.42909	14.7748	19.9094	18.8687
Euryarchaeota, Thermoplasmatales	0.141015	0.0401043	0.486322	0.157686	0.0775881	0.147957	0.221381	0.104816	0.134981	0.26232	0.0618604	0.149181
Euryarchaeota, Methanomicrobia, ANME-1b	0	0.0601564	0.653495	0.00568972	0.121924	0.442102	0.0145927	0.465589	1.26674	1.572	0.317697	0.906407
Bathyarchaeota, MCG+C3	0.705077	1.34349	1.71733	0.449488	0.676125	0.812289	0.554165	0.762765	0.982573	0.787756	0.739674	0.89565
DPANN, Woesearchaeota, DHVE-6	0.322321	0.862242	1.70213	0.258476	0.203013	0.46686	0.358054	0.348603	0.469427	1.24534	0.218279	0.688439
archaea, others	0.221595	0.140365	0.379939	0.197514	0.197762	0.317724	0.391511	0.369802	0.554132	0.6572	0.150674	0.249106
total % archaeal reads	1.39001	2.44636	4.93921	1.06885	1.27641	2.18693	1.5397	2.05158	3.40786	4.52461
number of total reads	5637	5542	7497	124264	173486	171844	285137	258688	186365	202520	229162	358079
quantification*** qPCR 515F 806R copies/L				6.40223e+06	4.9399e+06	5.35371e+07	3.34833e+07	3.57142e+07	4.36083e+07	2.67922e+07	1.15041e+07	1.68448e+07
*16S rRNA gene amplicon sequencing shown in Table S2A and in Table S2B (indicated as 454 sequencing) was performed with the universal (Bacteria and Archaea) primers S-D-Arch-0519-a-S-15 (5′-CAG CMG CCG CGG TAA-3′) and S-D-Bact-785-a-A-21 (5′-GAC TAC HVG GGT ATC TAA TCC-3′) as reported in Moore et al. 2015 and sequenced with a GS FLX Titanium platform (454 Life Sciences)
**16S rRNA gene amplicon sequencing using the same DNA template to those used in the 16S rRNA gene amplicon sequencing with 454 platform but this time with the primers 515F/806RB and the Illumina Miseq sequencing platform as described in the Supplementary Information Materials and Methods, Results and Discussion.
***Quantification by qPCR with the same primers used for the Illumina Miseq 16S rRNA gene amplicon sequencing

## Sheet: Table S3
Table S3. Extended CheckM output of the four Ca. Cloacimonetes MAGs after cleaning.
MAG ID	Marker lineage	# genomes	# markers	# marker sets	Completeness	Contamination	Strain heterogeneity	Genome size (bp)	# ambiguous bases	# scaffolds	# contigs	N50 (scaffolds)	N50 (contigs)	Mean scaffold length (bp)	Mean contig length (bp)	Longest scaffold (bp)	Longest contig (bp)	GC	GC std (scaffolds > 1kbp)	Coding density	Translation table	# predicted genes	0	1	2	3	4	5+
NIOZ-UU1	k__Bacteria (UID2495)	2993	147	91	92.31	1.1	0	3034644	6616	443	463	8505	8133	6850	6540	34588	32967	32.7	2.53	85.72	11	2678	10	136	1	0	0	0
NIOZ-UU2	k__Bacteria (UID2495)	2993	147	91	80.55	0	0	1976229	1770	350	357	6294	6172	5646	5530	21542	21501	37.2	1.89	91.67	11	1983	28	119	0	0	0	0
NIOZ-UU3	k__Bacteria (UID2495)	2993	147	91	95.6	0	0	1930034	23735	227	287	10925	8678	8502	6642	36304	36304	38.6	1.99	88.41	11	1731	4	143	0	0	0	0
NIOZ-UU4	k__Bacteria (UID2495)	2993	147	91	94.51	0	0	1374522	1879	97	105	17461	17307	14170	13072	39735	39735	33.6	1.65	94.32	11	1262	5	142	0	0	0	0

## Sheet: Table S4
Table S4. Information about FCB group genomes included in Figure 1c,d, Figure S2, and Table S13. The genome GCA_000402135.1 annotated as Candidatus Marinimicrobia contains marker gene sequences very similar to GCA_000384735.1, which is annotated as Candidatus Latescibacteria. Together they cluster with Candidatus Latescibacteria genomes, albeit with low bootstrap support. The two genomes are enig…
						CheckM
assembly accession	RefSeq category	taxid	organism name	intraspecific name	isolate	marker lineage	estimated completeness (%)	estimated contamination (%)	estimated strain heterogeneity (%)	number of phylogenetically informative marker genes in single copy	included in concatenated marker gene phylogeny	remarks	clustered in Cloacimonetes tree	if in tree, 16S found	16S region identical
GCA_000010305.1	representative genome	379066	Gemmatimonas aurantiaca T-27	strain=T-27		k__Bacteria (UID2495)	98.9	4.4	0	43	YES			YES
GCA_000010505.1	representative genome	431947	Porphyromonas gingivalis ATCC 33277	strain=ATCC 33277		f__Porphyromonadaceae (UID2622)	99.92	0	0	43	YES			YES
GCA_000010645.1	representative genome	511995	Candidatus Azobacteroides pseudotrichonymphae genomovar. CFP2			k__Bacteria (UID2570)	89.51	1.09	0	42	YES			YES
GCA_000012485.1	representative genome	319225	Chlorobium luteolum DSM 273	strain=DSM 273		k__Bacteria (UID2570)	98.91	0	0	42	YES			YES
GCA_000012585.1	representative genome	340177	Chlorobium chlorochromatii CaD3	strain=CaD3		k__Bacteria (UID2570)	98.9	0.37	0	42	YES			YES
GCA_000012825.1	representative genome	435590	Bacteroides vulgatus ATCC 8482	strain=ATCC 8482		o__Bacteroidales (UID2654)	99.25	0.94	66.67	43	YES			YES
GCA_000012845.1	representative genome	435591	Parabacteroides distasonis ATCC 8503	strain=ATCC 8503		o__Bacteroidales (UID2621)	99.42	0.38	0	43	YES			YES
GCA_000014145.1	representative genome	269798	Cytophaga hutchinsonii ATCC 33406	strain=ATCC 33406		o__Cytophagales (UID2936)	100	0	0	43	YES			YES
GCA_000015125.1	representative genome	290317	Chlorobium phaeobacteroides DSM 266	strain=DSM 266		k__Bacteria (UID2570)	99.45	0	0	42	YES			YES
GCA_000016085.1	representative genome	290318	Chlorobium phaeovibrioides DSM 265	strain=DSM 265		k__Bacteria (UID2570)	98.36	1.09	0	42	YES			YES
GCA_000016645.1	representative genome	376686	Flavobacterium johnsoniae UW101	strain=UW101; ATCC 17061		f__Flavobacteriaceae (UID2817)	99.65	0.14	0	43	YES			YES
GCA_000020465.1	representative genome	290315	Chlorobium limicola DSM 245	strain=DSM 245		k__Bacteria (UID2570)	99.98	0	0	42	YES			YES
GCA_000020505.1	representative genome	517417	Chlorobaculum parvum NCIB 8327	strain=NCIB 8327		k__Bacteria (UID2570)	98.89	0.28	0	42	YES			YES
GCA_000020525.1	representative genome	517418	Chloroherpeton thalassium ATCC 35110	strain=ATCC 35110		k__Bacteria (UID2570)	99.45	1.09	0	42	YES			YES
GCA_000020545.1	representative genome	331678	Chlorobium phaeobacteroides BS1	strain=BS1		k__Bacteria (UID2570)	99.45	0	0	42	YES			YES
GCA_000020565.1	representative genome	452471	Candidatus Amoebophilus asiaticus 5a2	strain=5a2		k__Bacteria (UID2570)	81.31	1.46	0	42	YES			YES
GCA_000020625.1	representative genome	290512	Prosthecochloris aestuarii DSM 271	strain=DSM 271		k__Bacteria (UID2570)	98.9	0.27	0	42	YES			YES
GCA_000020645.1	representative genome	324925	Pelodictyon phaeoclathratiforme BU-1	strain=BU-1		k__Bacteria (UID2570)	98.9	0	0	42	YES			YES
GCA_000022605.2	representative genome	331104	Blattabacterium sp. (Blattella germanica) str. Bge			k__Bacteria (UID2565)	98.82	0	0	42	YES			YES
GCA_000023125.1	representative genome	471854	Dyadobacter fermentans DSM 18053	strain=DSM 18053		o__Cytophagales (UID2936)	99.7	0.3	0	41	YES			YES
GCA_000023285.1	representative genome	521097	Capnocytophaga ochracea DSM 7271	strain=DSM 7271		p__Bacteroidetes (UID2605)	100	0	0	43	YES			YES
GCA_000024665.1	na	59374	Fibrobacter succinogenes subsp. succinogenes S85	strain=S85		k__Bacteria (UID2495)	100	1.78	14.29	39	YES			YES	16S region identical to GCA_000024665.1
GCA_000146065.1	representative genome	459349	Candidatus Cloacimonas acidaminovorans str. Evry	strain=Evry		k__Bacteria (UID2495)	100	1.1	0	42	YES			YES	16S region identical to GCA_000146065.1
GCA_000146505.1	representative genome	59374	Fibrobacter succinogenes subsp. succinogenes S85	strain=S85		k__Bacteria (UID2495)	100	1.78	14.29	39	YES			YES
GCA_000241815.1	representative genome	880073	Caldithrix abyssi DSM 13497	strain=DSM 13497		k__Bacteria (UID2495)	98.84	1.1	0	42	YES			YES
GCA_000258405.1	representative genome	945713	Ignavibacterium album JCM 16511	strain=JCM 16511		k__Bacteria (UID2570)	98.86	0	0	42	YES			YES
GCA_000279145.1	representative genome	1191523	Melioribacter roseus P3M-2	strain=P3M-2		k__Bacteria (UID2570)	99.98	1.12	0	43	YES			YES
GCA_000365325.1	na	1047061	Marinimicrobia bacterium JGI 0000059-L03	strain=JGI 0000059-L03		k__Bacteria (UID2495)	27.47	3.3	100	33	YES			NO
GCA_000375825.1	na	1131273	Marinimicrobia bacterium SCGC AB-629-J13	strain=SCGC AB-629-J13		k__Bacteria (UID2495)	60.44	1.1	0	20	YES			NO
GCA_000380745.1	na	1047069	Cloacimonetes bacterium JGI 0000039-A21	strain=JGI 0000039-A21		k__Bacteria (UID203)	26.33	0	0	5	YES		Cloacimonetes bacterium JGI cluster 2	NO
GCA_000380765.1	na	1047070	Cloacimonetes bacterium JGI 0000039-G13	strain=JGI 0000039-G13		k__Bacteria (UID2495)	86.51	3.46	80	36	YES		Cloacimonetes bacterium JGI cluster 2	YES	16S region identical to GCA_000146065.1
GCA_000380785.1	na	1046982	Hydrogenedentes bacterium JGI 0000039-J10	strain=JGI 0000039-J10		k__Bacteria (UID2495)	88.32	4.29	100	33	YES			YES
GCA_000380805.1	na	1047077	Cloacimonetes bacterium JGI 0000039-P09	strain=JGI 0000039-P09		k__Bacteria (UID203)	12.07	0	0	1	NO, did not reach marker gene and/or contamination threshold of >=4 and <10%, respectively
GCA_000384735.1	na	1047067	Latescibacteria bacterium JGI 0000059-A10	strain=JGI 0000059-A10		k__Bacteria (UID2495)	7.19	0	0	25	YES			NO
GCA_000384755.1	na	1047071	Cloacimonetes bacterium JGI 0000039-I07	strain=JGI 0000039-I07		root (UID1)	4.17	0	0	0	NO, did not reach marker gene and/or contamination threshold of >=4 and <10%, respectively
GCA_000384775.1	na	1047072	Cloacimonetes bacterium JGI 0000039-I11	strain=JGI 0000039-I11		root (UID1)	0	0	0	0	NO, did not reach marker gene and/or contamination threshold of >=4 and <10%, respectively
GCA_000384795.1	na	1047075	Cloacimonetes bacterium JGI 0000039-L21	strain=JGI 0000039-L21		k__Bacteria (UID203)	10.03	0.16	0	9	YES		Cloacimonetes bacterium JGI cluster 2	NO
GCA_000397805.1	na	1046964	Cloacimonetes bacterium SCGC AAA252-N05	strain=SCGC AAA252-N05		k__Bacteria (UID203)	37.93	0	0	6	YES		Cloacimonetes bacterium SCGC AAA25X cluster	NO
GCA_000397825.1	na	1046955	Cloacimonetes bacterium SCGC AAA252-F02	strain=SCGC AAA252-F02		k__Bacteria (UID2495)	29.61	0.06	0	34	YES		Cloacimonetes bacterium SCGC AAA25X cluster	YES
GCA_000397845.1	na	1046963	Cloacimonetes bacterium SCGC AAA252-M08	strain=SCGC AAA252-M08		k__Bacteria (UID2495)	57.24	1.1	0	28	YES		Cloacimonetes bacterium SCGC AAA25X cluster	YES	16S region identical to GCA_000397825.1
GCA_000397865.1	na	1046961	Cloacimonetes bacterium SCGC AAA252-L05	strain=SCGC AAA252-L05		k__Bacteria (UID203)	31.03	0	0	4	YES		Cloacimonetes bacterium SCGC AAA25X cluster	NO
GCA_000397885.1	na	1046970	Cloacimonetes bacterium SCGC AAA252-O17	strain=SCGC AAA252-O17		k__Bacteria (UID2495)	70.51	1.1	100	37	YES		Cloacimonetes bacterium SCGC AAA25X cluster	NO
GCA_000397905.1	na	1046974	Cloacimonetes bacterium SCGC AAA255-B16	strain=SCGC AAA255-B16		k__Bacteria (UID2495)	46.1	0.06	100	29	YES		Cloacimonetes bacterium SCGC AAA25X cluster	YES
GCA_000397925.1	na	1046978	Cloacimonetes bacterium SCGC AAA255-L20	strain=SCGC AAA255-L20		k__Bacteria (UID203)	12.41	0	0	2	NO, did not reach marker gene and/or contamination threshold of >=4 and <10%, respectively
GCA_000398105.1	na	1047009	Marinimicrobia bacterium SCGC AAA011-A05	strain=SCGC AAA011-A05		root (UID1)	0	0	0	0	NO, did not reach marker gene and/or contamination threshold of >=4 and <10%, respectively
GCA_000398625.1	na	910049	Latescibacteria bacterium SCGC AAA252-D10	strain=SCGC AAA252-D10		k__Bacteria (UID2495)	15.88	0	0	26	YES			YES
GCA_000398645.1	na	1047073	Cloacimonetes bacterium JGI 0000039-I17	strain=JGI 0000039-I17		k__Bacteria (UID203)	14.26	0	0	5	YES		Cloacimonetes bacterium JGI cluster 2	NO
GCA_000398665.1	na	1047076	Cloacimonetes bacterium JGI 0000039-M09	strain=JGI 0000039-M09		k__Bacteria (UID2495)	19.56	0	0	26	YES		Cloacimonetes bacterium JGI cluster 2	NO
GCA_000398685.1	na	1047078	Cloacimonetes bacterium JGI 0000059-F17	strain=JGI 0000059-F17		k__Bacteria (UID203)	17.24	0	0	2	NO, did not reach marker gene and/or contamination threshold of >=4 and <10%, respectively
GCA_000398705.1	na	1047079	Cloacimonetes bacterium JGI 0000059-L07	strain=JGI 0000059-L07		k__Bacteria (UID2495)	42.31	0	0	21	YES		Cloacimonetes bacterium JGI cluster 2	YES	16S region identical to GCA_000146065.1
GCA_000398725.1	na	1047080	Cloacimonetes bacterium JGI 0000059-P03	strain=JGI 0000059-P03		k__Bacteria (UID203)	17.24	0	0	1	NO, did not reach marker gene and/or contamination threshold of >=4 and <10%, respectively
GCA_000398745.1	na	1047081	Cloacimonetes bacterium JGI 0000059-P11	strain=JGI 0000059-P11		k__Bacteria (UID203)	19.91	0	0	7	YES		Cloacimonetes bacterium JGI cluster 2	NO
GCA_000402135.1	na	1047059	Marinimicrobia bacterium JGI 0000059-D20	strain=JGI 0000059-D20		k__Bacteria (UID2495)	41.26	0	0	18	YES	marker gene sequences are very similar to GCA_000384735.1 (Latescibacteria bacterium JGI 0000059-A10), and they cluster with other Candidatus Latescibacteria in the tree with UF bootstrap support of 92. We believe the genome is wrongly labeled as Candidatus Marinimicrobia, and in Figure 1C include this genome with Candidatus Latescibacteria.		YES
GCA_000402155.1	na	1047060	Marinimicrobia bacterium JGI 0000059-E23	strain=JGI 0000059-E23		k__Bacteria (UID203)	17.24	0	0	1	NO, did not reach marker gene and/or contamination threshold of >=4 and <10%, respectively
GCA_000402175.1	na	1130347	Cloacimonetes bacterium JGI 0000014-H19	strain=JGI 0000014-H19		k__Bacteria (UID2495)	24.95	0	0	21	YES			NO
GCA_000402215.1	na	1046952	Cloacimonetes bacterium SCGC AAA252-D03	strain=SCGC AAA252-D03		k__Bacteria (UID203)	68.97	0	0	8	YES		Cloacimonetes bacterium SCGC AAA25X cluster	YES	16S region identical to GCA_000397825.1
GCA_000402275.1	na	1046983	Hydrogenedentes bacterium JGI 0000059-N10	strain=JGI 0000059-N10		k__Bacteria (UID1453)	37.35	0.85	0	26	YES			NO
GCA_000402415.1	na	1130345	Cloacimonetes bacterium JGI 0000014-D06	strain=JGI 0000014-D06		k__Bacteria (UID203)	27.59	0	0	5	YES		Cloacimonetes bacterium JGI cluster 1	NO
GCA_000402435.1	na	1047066	Latescibacteria bacterium SCGC AAA257-K07	strain=SCGC AAA257-K07		k__Bacteria (UID203)	27.59	0	0	5	YES			YES
GCA_000402455.1	na	1047054	Marinimicrobia bacterium SCGC AAA257-N23	strain=SCGC AAA257-N23		k__Bacteria (UID2495)	27.41	0	0	24	YES			NO
GCA_000402615.1	na	913318	Cloacimonetes bacterium SCGC AAA252-E13	strain=SCGC AAA252-E13		k__Bacteria (UID203)	100	39.29	38.71	4	NO, did not reach marker gene and/or contamination threshold of >=4 and <10%, respectively
GCA_000402655.1	na	939857	Marinimicrobia bacterium SCGC AAA298-D23	strain=SCGC AAA298-D23		k__Bacteria (UID2495)	92.31	0.06	0	42	YES			YES
GCA_000402675.1	na	1007124	Marinimicrobia bacterium SCGC AAA076-M08	strain=SCGC AAA076-M08		k__Bacteria (UID2495)	41.21	0.61	100	39	YES			NO
GCA_000402695.1	na	1104641	Marinimicrobia bacterium JGI 0000077-B04	strain=JGI 0000077-B04		k__Bacteria (UID203)	15.52	0	0	2	NO, did not reach marker gene and/or contamination threshold of >=4 and <10%, respectively
GCA_000402755.1	na	1007121	Marinimicrobia bacterium SCGC AAA160-B08	strain=SCGC AAA160-B08		k__Bacteria (UID2495)	78.33	0	0	18	YES			NO
GCA_000402795.1	na	1007122	Marinimicrobia bacterium SCGC AAA160-C11	strain=SCGC AAA160-C11		k__Bacteria (UID2495)	78.02	0	0	41	YES			NO
GCA_000402815.1	na	1007123	Marinimicrobia bacterium SCGC AAA160-I06	strain=SCGC AAA160-I06		k__Bacteria (UID2495)	91.21	0.55	100	41	YES			YES
GCA_000403015.1	na	1047056	Marinimicrobia bacterium JGI 0000039-E15	strain=JGI 0000039-E15		k__Bacteria (UID2495)	32.77	0	0	13	YES			YES
GCA_000403035.1	na	910047	Candidatus Latescibacter anaerobius SCGC AAA252-E07	strain=SCGC AAA252-E07		k__Bacteria (UID2495)	57.63	1.1	0	39	YES			YES
GCA_000403055.1	na	1046965	Cloacimonetes bacterium SCGC AAA252-N14	strain=SCGC AAA252-N14		k__Bacteria (UID2495)	76.11	3.3	33.33	27	YES		Cloacimonetes bacterium SCGC AAA25X cluster	YES	16S region identical to GCA_000397825.1
GCA_000403095.1	na	1047058	Marinimicrobia bacterium JGI 0000039-O11	strain=JGI 0000039-O11		k__Bacteria (UID203)	34.48	0	0	4	YES			YES
GCA_000404745.1	na	1046967	Cloacimonetes bacterium SCGC AAA252-O02	strain=SCGC AAA252-O02		k__Bacteria (UID2495)	39.56	0	0	39	YES		Cloacimonetes bacterium SCGC AAA25X cluster	NO
GCA_000404765.1	na	1046975	Cloacimonetes bacterium SCGC AAA255-C20	strain=SCGC AAA255-C20		k__Bacteria (UID2495)	56.69	1.1	0	30	YES		Cloacimonetes bacterium SCGC AAA25X cluster	YES	16S region identical to GCA_000397825.1
GCA_000404785.1	na	1046966	Cloacimonetes bacterium SCGC AAA252-N17	strain=SCGC AAA252-N17		k__Bacteria (UID2495)	87.18	1.1	0	38	YES		Cloacimonetes bacterium SCGC AAA25X cluster	YES	16S region identical to GCA_000397825.1
GCA_000404805.1	na	913319	Cloacimonetes bacterium SCGC AAA252-N11	strain=SCGC AAA252-N11		k__Bacteria (UID2495)	50	3.54	20	38	YES		Cloacimonetes bacterium SCGC AAA25X cluster	YES	16S region identical to GCA_000397825.1
GCA_000404825.1	na	1046954	Cloacimonetes bacterium SCGC AAA252-E20	strain=SCGC AAA252-E20		k__Bacteria (UID2495)	62.64	0	0	26	YES		Cloacimonetes bacterium SCGC AAA25X cluster	YES	16S region identical to GCA_000397825.1
GCA_000404845.1	na	1046973	Cloacimonetes bacterium SCGC AAA252-P14	strain=SCGC AAA252-P14		k__Bacteria (UID203)	30.17	0.86	100	6	YES		Cloacimonetes bacterium SCGC AAA25X cluster	NO
GCA_000404865.1	na	1046957	Cloacimonetes bacterium SCGC AAA252-G08	strain=SCGC AAA252-G08		k__Bacteria (UID2495)	58.53	0	0	13	YES		Cloacimonetes bacterium SCGC AAA25X cluster	YES	16S region identical to GCA_000397825.1
GCA_000404885.1	na	1046958	Cloacimonetes bacterium SCGC AAA252-I11	strain=SCGC AAA252-I11		k__Bacteria (UID2495)	73.93	2.2	0	31	YES		Cloacimonetes bacterium SCGC AAA25X cluster	YES	16S region identical to GCA_000397825.1
GCA_000404905.1	na	1046959	Cloacimonetes bacterium SCGC AAA252-I16	strain=SCGC AAA252-I16		k__Bacteria (UID203)	64.66	0	0	7	YES		Cloacimonetes bacterium SCGC AAA25X cluster	YES	16S region identical to GCA_000397825.1
GCA_000405025.1	na	1046956	Cloacimonetes bacterium SCGC AAA252-G07	strain=SCGC AAA252-G07		root (UID1)	12.5	4.17	100	0	NO, did not reach marker gene and/or contamination threshold of >=4 and <10%, respectively
GCA_000405045.1	na	1046960	Cloacimonetes bacterium SCGC AAA252-K16	strain=SCGC AAA252-K16		k__Bacteria (UID203)	46.55	1.72	0	8	YES		Cloacimonetes bacterium SCGC AAA25X cluster	YES	16S region identical to GCA_000397825.1
GCA_000405065.1	na	1046962	Cloacimonetes bacterium SCGC AAA252-L13	strain=SCGC AAA252-L13		root (UID1)	16.67	0	0	0	NO, did not reach marker gene and/or contamination threshold of >=4 and <10%, respectively
GCA_000405085.1	na	1046971	Cloacimonetes bacterium SCGC AAA252-P02	strain=SCGC AAA252-P02		k__Bacteria (UID2495)	31.02	0.55	100	11	YES		Cloacimonetes bacterium SCGC AAA25X cluster	YES
GCA_000405105.1	na	1046972	Cloacimonetes bacterium SCGC AAA252-P10	strain=SCGC AAA252-P10		k__Bacteria (UID2495)	74.73	1.47	50	40	YES		Cloacimonetes bacterium SCGC AAA25X cluster	YES	16S region identical to GCA_000397825.1
GCA_000405125.1	na	1104619	Hydrogenedentes bacterium JGI 0000077-D07	strain=JGI 0000077-D07		k__Bacteria (UID203)	40	0	0	6	YES			NO
GCA_000405145.1	na	1104620	Hydrogenedentes bacterium JGI 0000077-O16	strain=JGI 0000077-O16		k__Bacteria (UID2495)	66.6	0	0	37	YES			YES
GCA_000405265.1	na	1047055	Marinimicrobia bacterium JGI 0000039-D08	strain=JGI 0000039-D08		k__Bacteria (UID203)	81.03	15.05	16.13	24	NO, did not reach marker gene and/or contamination threshold of >=4 and <10%, respectively
GCA_000405465.1	na	699266	Marinimicrobia bacterium SCGC AAA003-E22	strain=SCGC AAA003-E22		k__Bacteria (UID2495)	33.51	2.64	100	28	YES			YES
GCA_000405585.1	na	1130348	Cloacimonetes bacterium JGI 0000014-K11	strain=JGI 0000014-K11		k__Bacteria (UID203)	15.52	0	0	2	NO, did not reach marker gene and/or contamination threshold of >=4 and <10%, respectively
GCA_000405805.1	na	939844	Marinimicrobia bacterium SCGC AAA003-L08	strain=SCGC AAA003-L08		k__Bacteria (UID203)	72.41	0	0	8	YES			YES
GCA_000405825.1	na	1104671	Marinimicrobia bacterium JGI 0000090-C20	strain=JGI 0000090-C20		k__Bacteria (UID203)	27.59	0	0	4	NO, marker gene sequences identical to GCA_000403095.1
GCA_000405845.1	na	1130346	Cloacimonetes bacterium JGI 0000014-D18	strain=JGI 0000014-D18		k__Bacteria (UID203)	18.97	0	0	4	YES		Cloacimonetes bacterium JGI cluster 1	NO
GCA_000447245.1	na	1379698	candidate division Zixibacteria bacterium RBG-1			k__Bacteria (UID2495)	98.9	1.1	0	43	YES			YES
GCA_000474745.1	representative genome	1313304	Chitinivibrio alkaliphilus ACht1	strain=ACht1		k__Bacteria (UID2495)	97.67	0	0	41	YES			YES
GCA_000478645.1	na	910048	Latescibacteria bacterium SCGC AAA252-B13	strain=SCGC AAA252-B13		k__Bacteria (UID2495)	43.99	0	0	23	YES			NO
GCA_000482625.1	na	939714	Gemmatimonadetes bacterium SCGC AAA240-J22	strain=SCGC AAA240-J22		k__Bacteria (UID2495)	29.24	2.26	100	26	YES			YES
GCA_000493905.1	na	1379398	Cloacimonetes bacterium JGI OTU-2	strain=JGI OTU-2		k__Bacteria (UID203)	67.24	0	0	8	NO, marker gene sequences identical to GCA_000402215.1
GCA_000493925.1	na	1379399	Cloacimonetes bacterium JGI OTU-1	strain=JGI OTU-1		k__Bacteria (UID203)	100	21.22	59.46	18	NO, did not reach marker gene and/or contamination threshold of >=4 and <10%, respectively
GCA_000493945.1	na	1379305	Candidatus Hydrogenedens terephthalicus JGI OTU-1	strain=JGI OTU-1		k__Bacteria (UID2495)	88.32	2.25	100	40	YES			YES
GCA_000494005.1	na	1379393	Cloacimonetes bacterium JGI OTU-5	strain=JGI OTU-5		k__Bacteria (UID203)	26.72	0	0	4	YES		Cloacimonetes bacterium JGI cluster 1	NO
GCA_000494025.1	na	1379394	Cloacimonetes bacterium JGI OTU-6	strain=JGI OTU-6		k__Bacteria (UID2495)	24.95	0	0	21	NO, marker gene sequences identical to GCA_000402175.1
GCA_000494045.1	na	1379397	Cloacimonetes bacterium JGI OTU-3	strain=JGI OTU-3		k__Bacteria (UID2495)	85.41	0.16	50	35	YES		Cloacimonetes bacterium JGI cluster 2	YES	16S region identical to GCA_000146065.1
GCA_000494065.1	na	1379401	Marinimicrobia bacterium JGI OTU-1	strain=JGI OTU-1		k__Bacteria (UID203)	81.03	11.29	0	25	NO, did not reach marker gene and/or contamination threshold of >=4 and <10%, respectively
GCA_000494285.1	na	1379392	Cloacimonetes bacterium JGI OTU-4	strain=JGI OTU-4		k__Bacteria (UID203)	24.61	0	0	5	YES		Cloacimonetes bacterium JGI cluster 2	NO
GCA_000494305.1	na	1379406	Marinimicrobia bacterium JGI OTU-2	strain=JGI OTU-2		k__Bacteria (UID2495)	91.21	0.55	100	41	NO, marker gene sequences identical to GCA_000402815.1
GCA_000494605.1	na	1239290	Gemmatimonadetes bacterium JGI 0000112-M07	strain=JGI 0000112-M07		k__Bacteria (UID203)	11.76	11.91	100	5	NO, did not reach marker gene and/or contamination threshold of >=4 and <10%, respectively
GCA_000494725.1	na	1245608	Marinimicrobia bacterium JGI 0000113-D11	strain=JGI 0000113-D11		root (UID1)	70.83	150.47	58.82	0	NO, did not reach marker gene and/or contamination threshold of >=4 and <10%, respectively
GCA_000522985.1	representative genome	861299	Gemmatirosa kalamazoonesis	strain=KBS708		k__Bacteria (UID2495)	98.35	2.2	0	43	YES			YES
GCA_000695095.2	representative genome	1379270	Gemmatimonas phototrophica	strain=AP64		k__Bacteria (UID2495)	98.9	3.3	0	43	YES			YES
GCA_001045525.1	representative genome	1008392	Chitinispirillum alkaliphilum	strain=ACht6-1		k__Bacteria (UID2495)	97.74	3.3	0	42	YES			YES
GCA_001302725.1	na	1703423	candidate division Zixibacteria bacterium DG_27		DG_27	k__Bacteria (UID2495)	56.35	0	0	42	YES			NO
GCA_001302905.1	na	1703781	Latescibacteria bacterium DG_63		DG_63	k__Bacteria (UID2495)	95.54	16.48	0	40	NO, did not reach marker gene and/or contamination threshold of >=4 and <10%, respectively
GCA_001303085.1	na	1703356	Gemmatimonas sp. SG8_23		SG8_23	k__Bacteria (UID203)	81.97	8.78	4.76	23	YES			NO
GCA_001303165.1	na	1703357	Gemmatimonas sp. SG8_28		SG8_28	k__Bacteria (UID2495)	75.86	6.69	0	30	YES			NO
GCA_001303265.1	na	1703355	Gemmatimonas sp. SG8_17		SG8_17	k__Bacteria (UID2495)	59.69	12.98	26.92	22	NO, did not reach marker gene and/or contamination threshold of >=4 and <10%, respectively
GCA_001303825.1	na	1703359	Gemmatimonas sp. SM23_52		SM23_52	k__Bacteria (UID2495)	91.54	23.08	60	33	NO, did not reach marker gene and/or contamination threshold of >=4 and <10%, respectively
GCA_001303995.1	na	1703425	candidate division Zixibacteria bacterium SM23_73		SM23_73	k__Bacteria (UID2495)	54.88	14.04	10.53	33	NO, did not reach marker gene and/or contamination threshold of >=4 and <10%, respectively
GCA_001304015.1	na	1703428	candidate division Zixibacteria bacterium SM23_81		SM23_81	k__Bacteria (UID2495)	94.44	4.4	0	43	YES			NO
GCA_001304155.1	na	1703427	candidate division Zixibacteria bacterium SM23_73_3		SM23_73_3	k__Bacteria (UID2495)	73.43	0	0	41	YES			NO
GCA_001304225.1	na	1703424	candidate division Zixibacteria bacterium SM1_73		SM1_73	k__Bacteria (UID2495)	77.59	3.36	25	40	YES			YES
GCA_001304315.1	na	1703426	candidate division Zixibacteria bacterium SM23_73_2		SM23_73_2	k__Bacteria (UID2495)	86.05	3.3	33.33	34	YES			YES
GCA_001304415.1	na	1703358	Gemmatimonas sp. SG8_38_2		SG8_38_2	k__Bacteria (UID2495)	48.31	5.49	0	30	YES			NO
GCA_001412425.1	na	1732214	Candidatus Cloacimonas sp. SDB		SDB	k__Bacteria (UID2495)	95.54	2.2	0	41	YES			NO
GCA_001442845.1	na	1643429	Candidatus Kryptobacter tengchongensis		JGI-2	k__Bacteria (UID2570)	67.82	1.68	0	30	YES			YES
GCA_001442855.1	na	1643428	Candidatus Thermokryptus mobilis		JGI-1	k__Bacteria (UID2570)	96.16	2.73	0	42	YES			YES
GCA_001442865.1	na	1643429	Candidatus Kryptobacter tengchongensis		JGI-3	k__Bacteria (UID2570)	96.7	7.65	0	43	YES			YES
GCA_001442925.1	na	1633631	Candidatus Kryptonium thompsoni		JGI-4	k__Bacteria (UID2570)	95.61	1.91	0	43	YES			YES
GCA_001442935.1	na	1633631	Candidatus Kryptonium thompsoni		JGI-12	k__Bacteria (UID2570)	69.65	2.73	20	37	YES			YES
GCA_001458495.1	na	1643429	Candidatus Kryptobacter tengchongensis	strain=JGI-24		k__Bacteria (UID2570)	67.01	0.82	50	17	YES			YES
GCA_001458515.1	na	1643429	Candidatus Kryptobacter tengchongensis	strain=JGI-22		root (UID1)	12.5	0	0	0	NO, did not reach marker gene and/or contamination threshold of >=4 and <10%, respectively
GCA_001458535.1	na	1633631	Candidatus Kryptonium thompsoni	strain=JGI-11		k__Bacteria (UID2570)	82.77	1.91	0	39	YES			YES
GCA_001458555.1	na	1643429	Candidatus Kryptobacter tengchongensis	strain=JGI-20		k__Bacteria (UID2570)	68.4	1.91	0	38	YES			YES
GCA_001458575.1	na	1633631	Candidatus Kryptonium thompsoni	strain=JGI-14		k__Bacteria (UID2570)	81.35	1.91	25	15	YES			YES
GCA_001462225.1	na	1704280	Fibrobacteria bacterium GUT31		GUT31	k__Bacteria (UID2495)	92.31	3.66	0	41	YES			NO
GCA_001462235.1	na	1704281	Fibrobacteria bacterium GUT307		GUT307	k__Bacteria (UID2495)	92.31	4.4	50	42	YES			NO
GCA_001462245.1	na	1704279	Candidatus Fibromonas termitidis		GUT221	k__Bacteria (UID2495)	95.6	4.4	0	42	YES			NO
GCA_001462255.1	na	1704282	Fibrobacteria bacterium GUT77		GUT77	k__Bacteria (UID2495)	67.58	1.1	100	39	YES			NO
GCA_001462305.1	na	1705390	Fibrobacteria bacterium AD80		AD80	k__Bacteria (UID2495)	92.97	0.73	50	26	YES			YES
GCA_001462315.1	na	1705391	Fibrobacteria bacterium AD111		AD111	k__Bacteria (UID2495)	91.14	2.3	40	33	YES			YES
GCA_001462345.1	na	1705392	Fibrobacteria bacterium AD312		AD312	k__Bacteria (UID2495)	98.84	2.2	0	42	YES			NO
GCA_001485605.1	na	1643429	Candidatus Kryptobacter tengchongensis		JGI-3	k__Bacteria (UID2570)	96.7	7.65	0	43	NO, marker gene sequences identical to GCA_001442865.1
GCA_001485625.1	na	1633631	Candidatus Kryptonium thompsoni		JGI-4	k__Bacteria (UID2570)	95.61	1.91	0	43	NO, marker gene sequences identical to GCA_001442925.1
GCA_001485645.1	na	1643429	Candidatus Kryptobacter tengchongensis		JGI-2	k__Bacteria (UID2570)	67.82	1.68	0	30	NO, marker gene sequences identical to GCA_001442845.1
GCA_001508355.1	na	1635279	Marinimicrobia bacterium 46_47		46_47	k__Bacteria (UID2495)	72.89	0.1	0	38	YES			YES
GCA_001509335.1	na	1635280	Marinimicrobia bacterium 46_43		46_43	k__Bacteria (UID2495)	86.81	1.28	50	42	YES			YES
GCA_001535965.1	na	1633631	Candidatus Kryptonium thompsoni	strain=JGI-8		k__Bacteria (UID2570)	89.42	1.37	0	42	YES			YES
GCA_001535985.1	na	1633631	Candidatus Kryptonium thompsoni	strain=JGI-5		k__Bacteria (UID2570)	79.44	2.46	20	33	YES			YES
GCA_001536005.1	na	1633631	Candidatus Kryptonium thompsoni	strain=JGI-13		k__Bacteria (UID2570)	78.2	0.27	0	35	YES			YES
GCA_001536025.1	na	1633631	Candidatus Kryptonium thompsoni	strain=JGI-6		k__Bacteria (UID2570)	75.99	0.27	0	32	YES			YES
GCA_001536045.1	na	1633631	Candidatus Kryptonium thompsoni	strain=JGI-16		k__Bacteria (UID2570)	53.75	0.55	100	11	YES			YES
GCA_001536065.1	na	1633643	Candidatus Chrysopegis kryptomonas	strain=JGI-23		k__Bacteria (UID203)	72.41	1.72	0	9	YES			YES
GCA_001536085.1	na	1633631	Candidatus Kryptonium thompsoni	strain=JGI-12		k__Bacteria (UID2570)	69.65	2.73	20	37	NO, marker gene sequences identical to GCA_001442935.1
GCA_001536105.1	na	1643429	Candidatus Kryptobacter tengchongensis	strain=JGI-25		k__Bacteria (UID2570)	60.47	0	0	16	YES			YES
GCA_001536125.1	na	1633631	Candidatus Kryptonium thompsoni	strain=JGI-9		k__Bacteria (UID2570)	69.73	1.91	50	31	YES			YES
GCA_001536145.1	na	1633631	Candidatus Kryptonium thompsoni	strain=JGI-7		k__Bacteria (UID2570)	87.63	2.05	33.33	37	YES			YES
GCA_001536165.1	na	1633631	Candidatus Kryptonium thompsoni	strain=JGI-17		k__Bacteria (UID203)	35.11	1.72	100	7	YES			YES
GCA_001536185.1	na	1633631	Candidatus Kryptonium thompsoni	strain=JGI-10		k__Bacteria (UID203)	41.38	0	0	2	NO, did not reach marker gene and/or contamination threshold of >=4 and <10%, respectively
GCA_001536205.1	na	1633631	Candidatus Kryptonium thompsoni	strain=JGI-15		k__Bacteria (UID2570)	78.4	1.37	0	39	YES			YES
GCA_001576965.1	na	1781244	Marinimicrobia bacterium TCS53		TCS53	k__Bacteria (UID203)	26.72	1.72	0	3	NO, did not reach marker gene and/or contamination threshold of >=4 and <10%, respectively
GCA_001576985.1	na	1781245	Marinimicrobia bacterium TCS54		TCS54	k__Bacteria (UID203)	39.62	3.45	0	6	YES			NO
GCA_001577025.1	na	1781246	Marinimicrobia bacterium TCS55		TCS55	k__Bacteria (UID2495)	87.91	0.65	50	40	YES			NO
GCA_001577045.1	na	1781249	Marinimicrobia bacterium TCS58		TCS58	k__Bacteria (UID2495)	14.29	1.1	0	14	YES			YES
GCA_001577055.1	na	1781247	Marinimicrobia bacterium TCS56		TCS56	k__Bacteria (UID2495)	92.86	2.2	0	39	YES			YES
GCA_001577065.1	na	1781248	Marinimicrobia bacterium TCS57		TCS57	k__Bacteria (UID2495)	14.29	1.1	0	14	NO, marker gene sequences identical to GCA_001577045.1
GCA_001577105.1	na	1781250	Marinimicrobia bacterium TCS59		TCS59	k__Bacteria (UID2495)	14.29	1.1	0	22	YES			YES
GCA_001577125.1	na	1781252	Cloacimonetes bacterium TCS61		TCS61	k__Bacteria (UID2495)	58.09	1.2	0	29	YES		Cloacimonetes bacterium TCS6X cluster	NO
GCA_001577135.1	na	1781251	Cloacimonetes bacterium TCS60		TCS60	k__Bacteria (UID2495)	55.13	0.1	0	34	YES			NO
GCA_001577185.1	na	1781253	Cloacimonetes bacterium TCS62		TCS62	k__Bacteria (UID2495)	87.16	0	0	37	YES		Cloacimonetes bacterium TCS6X cluster	NO
GCA_001577205.1	na	1781254	Cloacimonetes bacterium TCS63		TCS63	k__Bacteria (UID2495)	36.07	1.1	0	26	YES		Cloacimonetes bacterium TCS6X cluster	NO
GCA_001577215.1	na	1781243	Marinimicrobia bacterium TCS52		TCS52	k__Bacteria (UID2495)	75.82	0	0	27	YES			NO
GCA_001603745.1	na	1674914	Cloacimonetes bacterium WWEI_01		WWEI_01	k__Bacteria (UID2495)	91.21	6.08	0	37	YES			NO
GCA_001603875.1	na	1674899	Fibrobacterales bacterium Fibro_01		Fibro_01	k__Bacteria (UID2495)	98.84	2.2	0	42	NO, marker gene sequences identical to GCA_001462345.1
GCA_001603905.1	na	1674900	Fibrobacterales bacterium Fibro_02		Fibro_02	k__Bacteria (UID2495)	92.97	0.73	50	26	NO, marker gene sequences identical to GCA_001462305.1
GCA_001603925.1	na	1674901	Fibrobacterales bacterium Fibro_03		Fibro_03	k__Bacteria (UID2495)	91.14	2.3	40	33	NO, marker gene sequences identical to GCA_001462315.1
GCA_001626655.1	na	1811603	Candidatus Marinimicrobia bacterium REDSEA-S14_B6		REDSEA-S14_B6	k__Bacteria (UID2495)	71.25	0.18	100	31	YES			NO
GCA_001626675.1	na	1811605	Candidatus Marinimicrobia bacterium REDSEA-S15_B13		REDSEA-S15_B13	k__Bacteria (UID2495)	71.59	2.2	0	35	YES			YES
GCA_001626685.1	na	1811604	Candidatus Marinimicrobia bacterium REDSEA-S15_B10		REDSEA-S15_B10	k__Bacteria (UID2495)	68.83	0.1	0	29	YES			YES
GCA_001626695.1	na	1811609	Candidatus Marinimicrobia bacterium REDSEA-S39_B11		REDSEA-S39_B11	k__Bacteria (UID2495)	51.87	0.1	0	16	YES			YES
GCA_001626725.1	na	1811606	Candidatus Marinimicrobia bacterium REDSEA-S27_B1N12		REDSEA-S27_B1N12	k__Bacteria (UID2495)	60.19	2.2	0	28	YES			NO
GCA_001626755.1	na	1811607	Candidatus Marinimicrobia bacterium REDSEA-S33_B13		REDSEA-S33_B13	k__Bacteria (UID2495)	56.03	0.55	100	11	YES			NO
GCA_001626845.1	na	1811608	Candidatus Marinimicrobia bacterium REDSEA-S38_B13		REDSEA-S38_B13	k__Bacteria (UID2495)	57.24	0.1	100	23	YES			NO
GCA_001626875.1	na	1811610	Candidatus Marinimicrobia bacterium REDSEA-S39_B7		REDSEA-S39_B7	k__Bacteria (UID203)	5.17	0	0	1	NO, did not reach marker gene and/or contamination threshold of >=4 and <10%, respectively
GCA_001724275.1	na	1660163	Gemmatimonadetes bacterium SCN 70-22			k__Bacteria (UID2495)	97.8	4.4	0	42	YES			YES
GCA_001773425.1	na	1802783	candidate division Zixibacteria bacterium RBG_16_40_9			k__Bacteria (UID2495)	65.72	1.1	0	35	YES			NO
GCA_001773465.1	na	1802786	candidate division Zixibacteria bacterium RBG_16_50_21			k__Bacteria (UID2495)	52.38	1.1	0	23	YES			NO
GCA_001775355.1	na	1802784	candidate division Zixibacteria bacterium RBG_16_43_9			k__Bacteria (UID2495)	71.33	3.3	0	39	YES			YES
GCA_001775365.1	na	1802785	candidate division Zixibacteria bacterium RBG_16_48_11			k__Bacteria (UID2495)	60.51	7.14	0	23	YES			NO
GCA_001775395.1	na	1802787	candidate division Zixibacteria bacterium RBG_16_53_22			k__Bacteria (UID2495)	94.51	3.48	0	40	YES			NO
GCA_001775405.1	na	1802788	candidate division Zixibacteria bacterium RBG_19FT_COMBO_42_43			k__Bacteria (UID2495)	94.51	1.1	0	43	NO, marker gene sequences identical to GCA_000447245.1
GCA_001802015.1	na	1798310	Gemmatimonadetes bacterium GWC2_71_9			k__Bacteria (UID2495)	66.15	1.1	0	27	YES			YES
GCA_001802045.1	na	1798311	Gemmatimonadetes bacterium RBG_16_66_8			k__Bacteria (UID2495)	59.45	2.33	75	28	YES			YES
GCA_001802055.1	na	1798312	Gemmatimonadetes bacterium RIFCSPLOWO2_02_FULL_71_11			k__Bacteria (UID2495)	56.9	0	0	30	YES			NO
GCA_001802085.1	na	1798313	Gemmatimonadetes bacterium RIFCSPLOWO2_12_FULL_68_9			k__Bacteria (UID2495)	72.3	11.75	5.88	36	NO, did not reach marker gene and/or contamination threshold of >=4 and <10%, respectively
GCA_001802605.1	na	1798309	Gemmatimonadetes bacterium GWC2_71_10			k__Bacteria (UID2495)	61.27	2.75	0	25	YES			NO
GCA_001871695.1	na	1805216	Candidatus Hydrogenedentes bacterium CG1_02_42_14		CG1_02_42_14	k__Bacteria (UID2495)	95.06	3.06	0	36	YES			YES
GCA_001872685.1	na	1805240	Candidatus Marinimicrobia bacterium CG1_02_48_14		CG1_02_48_14	k__Bacteria (UID2495)	94.51	0	0	42	YES			YES
GCA_001873075.1	na	1805149	Fibrobacteres bacterium CG2_30_45_31		CG2_30_45_31	k__Bacteria (UID2495)	71.36	2.75	33.33	41	YES			YES
GCA_001886815.1	na	880073	Caldithrix abyssi DSM 13497	strain=LF13		k__Bacteria (UID2495)	98.84	1.1	0	42	NO, marker gene sequences identical to GCA_000241815.1

## Sheet: Table S5
Table S5. Functional annotation of NIOZ-UU1 based on the Rapid annotation using subsystem technology (RAST) version 2.0.
contig_id	feature_id	type	location	start	stop	strand	function	aliases	figfam	evidence_codes	nucleotide_sequence	aa_sequence
NODE_10071_length_8740_cov_8.317338740	fig|6666666.226265.peg.1	peg	NODE_10071_length_8740_cov_8.317338740_206_397	206	397	+	hypothetical protein	locus|PROKKA_00001			gtgtataaagaaattcatattaataatagtaaatatgtatttgaatataaacttaaaataaaatcatctgtacgttttaatagatattggcataaagaaaaaccagtatgtattgttatagatgaaaaaattaaaactatttttaaaggcgatctctatgataaagcaagaagacgaattaatctagaatag	MYKEIHINNSKYVFEYKLKIKSSVRFNRYWHKEKPVCIVIDEKIKTIFKGDLYDKARRRINLE
NODE_10071_length_8740_cov_8.317338740	fig|6666666.226265.peg.2	peg	NODE_10071_length_8740_cov_8.317338740_1309_722	1309	722	-	Rubrerythrin	gene_name|rbr1,locus|PROKKA_00002	FIG01306733	icw(1);Oxidative_stress icw(1);Rubrerythrin	atgaaaaacctaaaagggacaaaaacagcagaaaatttaatgaaatcctttgctggtgaatcccaagcaaggatgcgttatacttattacgcttctgttgccagaaaagaaggattcagacagattgaagagattttcatggaaacagctgataatgaaaaagaacatgcaaaacttttcttgaaacatctggttaaatttggtttaaatgaaaatgtaattgaaatcaatgcaggttatcctgttgcttatgcagataccttgaataatcttgaatatgcggcaaatggtgaaaacgaagaatggacagatttatatccttcctttgcaaaagttgccgaagaagaaaatttcccagaaatagctaaaacattccaattggttgctctcgttgaaaaa…	MKNLKGTKTAENLMKSFAGESQARMRYTYYASVARKEGFRQIEEIFMETADNEKEHAKLFLKHLVKFGLNENVIEINAGYPVAYADTLNNLEYAANGENEEWTDLYPSFAKVAEEENFPEIAKTFQLVALVEKRHEERYRKLLKNVKEHTVFKKEGKVFWKCRNCGHIVESIEAPEQCPVCAHPREYFELFVENY
NODE_10071_length_8740_cov_8.317338740	fig|6666666.226265.peg.3	peg	NODE_10071_length_8740_cov_8.317338740_1895_1518	1895	1518	-	Superoxide reductase (EC 1.15.1.2)	gene_name|dfx,locus|PROKKA_00003	FIG00062547	icw(3);Oxidative_stress icw(3);Rubrerythrin	atgacaaaaagaatggaaatctacaaatgtgatatttgtggaaatattgtagaaatgcttcacggcggtaaaggagaactcatctgctgtggaaaacctatgaaacttatgaaagaaaagacagaagattcggctgttgaaaaacatgttccgttcataaaaaaagaggatagaaaagtaattgtcaaagttggtgaaaatactgctcacccaatggaagaaaagcattatattgaatggattgaattacttgttgatggcaaatcttacaagcagttcttaaatcccggagataaaccagaagcggaattttatgtagaaggaaaagaaatctcagcgagagaatattgtaacattcacggtttgtggaaaagttaa	MTKRMEIYKCDICGNIVEMLHGGKGELICCGKPMKLMKEKTEDSAVEKHVPFIKKEDRKVIVKVGENTAHPMEEKHYIEWIELLVDGKSYKQFLNPGDKPEAEFYVEGKEISAREYCNIHGLWKS
NODE_10071_length_8740_cov_8.317338740	fig|6666666.226265.peg.4	peg	NODE_10071_length_8740_cov_8.317338740_2638_2162	2638	2162	-	Rubrerythrin	locus|PROKKA_00004		icw(1);Oxidative_stress icw(1);Rubrerythrin	atgagtaatatattcaatgcaagtgaaatctatcaatttgcaatacgaattgaagaaaatggagaaaaattttatcgccaaatggcaaaaaaattagacgagccaaaagtaaaagaattgtttgctttattggcagatgatgaagtagttcataagaaaacatttaaagaaatgttatcacaaattgaaacctacgaaccacccgaaagctatcctggtgaatattttgaatacctgcgagcctatgttgataatgtacttttttctattaataaatttgatgaagatgttgaaaaaatacacaacgctttagaagcaattcaattcgccatagataaagagttagattctgtcctatattaccaggagatgagaaatgtcgtacttgctcatcaaaaa…	MSNIFNASEIYQFAIRIEENGEKFYRQMAKKLDEPKVKELFALLADDEVVHKKTFKEMLSQIETYEPPESYPGEYFEYLRAYVDNVLFSINKFDEDVEKIHNALEAIQFAIDKELDSVLYYQEMRNVVLAHQKELIKNIIEEERRHVVKLSEIKRKMK
NODE_10071_length_8740_cov_8.317338740	fig|6666666.226265.peg.5	peg	NODE_10071_length_8740_cov_8.317338740_4034_2859	4034	2859	-	Flavodoxin	gene_name|fprA,locus|PROKKA_00005	FIG00010844	idu(1);Flavodoxin	atggctataagaaaaataaagtcagttgtcttctctgtcggtgcaattgattgggatagaagattatttgacgaactcattcctcttccagatggaacaagttataactcctatctgataaaaggttctgaaaaaaccgcattaattgatacggttgaccctcataaagaaaatgaactgataaataatcttcaaaaattgaatgtgcaaaaaattgattatgtcattgcaaatcatgcagagcaagaccattctggaacgataccgaaaatattggaactttatccgaatgcaaaagttgtaacaaatcaaaaatgtaaaaatatgctaatggatttgatgctgatttcagaagaaaaatttatcgtggtaaatgatggagatactatttcacttggt…	MAIRKIKSVVFSVGAIDWDRRLFDELIPLPDGTSYNSYLIKGSEKTALIDTVDPHKENELINNLQKLNVQKIDYVIANHAEQDHSGTIPKILELYPNAKVVTNQKCKNMLMDLMLISEEKFIVVNDGDTISLGDRNLKFILAPWVHWPETMLTYLIEDKILFTCDLFGSHLATSDLFVKDEAKVYESAKRYYAEIMMPFRNNIKKHIEKISNLNIEIIAPSHGPIYNKPEFIINAYKDWISDDVKNEVIIPYVSMHGSVEKMVNYFIDALIERGITVKPFNLTKTDIGELAISLVDVATIVIASPTVLVGPHPAIVSAVYLANALRPKVKFASIIGSYGWGGRMIEQISGMLTNLKVELLSNVLVKGCPKKEDFNLLEKLADEISEKHKGL
NODE_10071_length_8740_cov_8.317338740	fig|6666666.226265.peg.6	peg	NODE_10071_length_8740_cov_8.317338740_4738_4037	4738	4037	-	Rubredoxin	gene_name|hrb,locus|PROKKA_00006	FIG01955902	icw(2);Rubrerythrin	atgaacccaaaaactttacacaagattagttatggattatatgttgtatcatccaagaaagataataagataaatgggcagattgcaaatactgtttttcagattacttctgaaccaccaacatttgccataagtataaacaaaaagaatctcactcacgagtttatcaagaaaagcagaatttttacagtatcaattttgtcagaagatgcgacaatgaaatttattggaaattttggattcaaatcaggaagagatatagacaaattcaaagatgttaactataaaattggtgcaaccaattctccaattgttcttgattatacagttgcttatttagaatgtgaggttataaataatttagatgtaggcactcacacggtttttgttggaaaagtt…	MNPKTLHKISYGLYVVSSKKDNKINGQIANTVFQITSEPPTFAISINKKNLTHEFIKKSRIFTVSILSEDATMKFIGNFGFKSGRDIDKFKDVNYKIGATNSPIVLDYTVAYLECEVINNLDVGTHTVFVGKVIDADILNDKKPMTYDYYHKVKKGKAPKTAPTYINDKIIEIKKEEKIMKKYVCTVCGYVYDPEVGDPDSGIKPGTAFEDIPDDWVCPVCGVSKDMFELQED
NODE_10071_length_8740_cov_8.317338740	fig|6666666.226265.peg.7	peg	NODE_10071_length_8740_cov_8.317338740_5178_4747	5178	4747	-	Peroxide stress regulator; Ferric uptake regulation protein; Fe2+/Zn2+ uptake regulation proteins	gene_name|perR_1,locus|PROKKA_00007		icw(2);Oxidative_stress icw(3);Oxidative_stress icw(3);Oxidative_stress isu;Campylobacter_Iron_Metabolism isu;Campylobacter_Iron_Metabolism	atggtttcaaatatgaaaaaattaaaggaaattttagagatagcggaaattaagccaacttatgaaagattgagaataatcaaatattttgaagaaaataacaatcatccaactgtgaatatgatttatgatgaggttttaaaagaaatacctacaatttcaaaaacaactgtttataatgctcttaatctgtttgctgaaaaaggtcttgttttaccattagtcataacaggaacagaagtgagatatgatagaaagacaaaatcgcatcatcattttttgtgtgaaaaatgtggaaaaatttacgatatagaaattgaatgcccctattttaaaaaaggatatgttgatggacatgaaataaaagagctgcatggttattttaaagggatatgtaaa…	MVSNMKKLKEILEIAEIKPTYERLRIIKYFEENNNHPTVNMIYDEVLKEIPTISKTTVYNALNLFAEKGLVLPLVITGTEVRYDRKTKSHHHFLCEKCGKIYDIEIECPYFKKGYVDGHEIKELHGYFKGICKECLKKESKKE
NODE_10071_length_8740_cov_8.317338740	fig|6666666.226265.peg.8	peg	NODE_10071_length_8740_cov_8.317338740_5860_5228	5860	5228	-	Probable N-glycosylase/DNA lyase [Includes: 8-oxoguanine DNA glycosylase (EC 3.2.2.-); DNA-(apurinic or apyrimidinic site) lyase (EC 4.2.99.18) (AP lyase)]	gene_name|ogg,locus|PROKKA_00008			atgaaacattatatcggagaaataaaaaaaatctactcaactataaaagataaaatacaatcaaggttaaacgaatttagggaaattggacaaataggaagtgatgaagccatttttgctgaacttgttttttgtattctaacccctcaatcaagagcaaaatcttgctgggaggctgttgagaatcttatagaaaaaaatttattattcaacggaaataaaaaccaaatcgcaaaaaaattaaatggagtcaggtttcataataacaaatcaagatatattattgaagcaagaaaaaaatatataaaagtcctgaaatttcttaaaaaggatattgatatttatttgagaagagaatggctagtccataatataaaagggtttggctataaagaggca…	MKHYIGEIKKIYSTIKDKIQSRLNEFREIGQIGSDEAIFAELVFCILTPQSRAKSCWEAVENLIEKNLLFNGNKNQIAKKLNGVRFHNNKSRYIIEARKKYIKVLKFLKKDIDIYLRREWLVHNIKGFGYKEASHFLRNIGLGENLAILDRHILKNLKLLKVIDEIPKLLSKEKYLAIEEKMKEFSKDIKIPMSHLDFVLWYKETGEVFK
NODE_10071_length_8740_cov_8.317338740	fig|6666666.226265.peg.9	peg	NODE_10071_length_8740_cov_8.317338740_6063_5932	6063	5932	-	hypothetical protein				ttgcttgttctccgtagcagtaggactgctactgcgaaggatgaacctttgtggcgaaaggattttcagatgaaacatacatgccgatatatcggcacaaaggagcatgaaaatgttatttccattgattaa	MLVLRSSRTATAKDEPLWRKDFQMKHTCRYIGTKEHENVISID
NODE_10071_length_8740_cov_8.317338740	fig|6666666.226265.peg.10	peg	NODE_10071_length_8740_cov_8.317338740_6640_7272	6640	7272	+	FIG004556: membrane metalloprotease	locus|PROKKA_00009	FIG00004556	isu;A_cluster_relating_to_Tryptophanyl-tRNA_synthetase	atgaatgtaatatatcaggtttttatattaatttttccaatactttatgctttaactgtgcatgagttttcacacggttatgtagcatatcgtttgggagatgatactgcaaaaagagctggcaggttgacattaaaccccattaaacacttagaccctcttggcaccattatgctttttattgctcatattggctgggcaagacctgttccaataaatccatataatttcaggaatattaagagagatactgcgtatgtggcgcttgcaggaccagcagcaaattttataagtgctgttatttttagtttaatctttaattttctcaattcaaccttcaatgcttctttgaataatatctttatgattattgttttctatacaatttttattaatgtt…	MNVIYQVFILIFPILYALTVHEFSHGYVAYRLGDDTAKRAGRLTLNPIKHLDPLGTIMLFIAHIGWARPVPINPYNFRNIKRDTAYVALAGPAANFISAVIFSLIFNFLNSTFNASLNNIFMIIVFYTIFINVALGLFNLIPFPPLDGSKILGAFLSDEAYFKYQRFERKGAFILIGIIILGNLMGLNIIGRIIIPPIRVIVGLLTGVSI
NODE_10071_length_8740_cov_8.317338740	fig|6666666.226265.peg.11	peg	NODE_10071_length_8740_cov_8.317338740_7400_8125	7400	8125	+	Segregation and condensation protein A	gene_name|scpA_1,locus|PROKKA_00010	FIG00019652	isu;CBSS-314276.3.peg.1499 isu;Ribosome_post-transcriptional_modification_and_chromosomal_segregation_cluster	atgactgaaaaatataagataaaacttccgaattttgaaggacctctggatttactcctttttcttattcgtaaacataagattgatattagggatatacctatctcttttatactatcagagtatctcaaatatctttccattatgaaggaactaaatattgcagttgagggtgcatttttagaaatggcagcaacattaattcatattaaacttcgcacccttttgccaagaccaattcaagaagaagaggaagaccttgaagaagaattagtacaaaaccttattgaatatcagaggataaaagaagtttcagaaatgctctttaaccgtgctgaagaaaatagatattatttttatccacctgtgaacaaagatacaagaaaagagattcaagac…	MTEKYKIKLPNFEGPLDLLLFLIRKHKIDIRDIPISFILSEYLKYLSIMKELNIAVEGAFLEMAATLIHIKLRTLLPRPIQEEEEDLEEELVQNLIEYQRIKEVSEMLFNRAEENRYYFYPPVNKDTRKEIQDFAISYNIEQDAGDLYDLIKALQKFLIKHPQETPQNFNLEKIKIEDKIKEIRKLLRKNKKILFSDIIQRCSKLEIITFFLAILELIRLKKISVFQNKQFSEIHISKRKK
NODE_10071_length_8740_cov_8.317338740	fig|6666666.226265.peg.12	peg	NODE_10071_length_8740_cov_8.317338740_8654_8178	8654	8178	-	hypothetical protein	locus|PROKKA_00011			atgaaaatatcaagaattattgcagttgcaataatcttattgctcatctcaacaacagcatttgcgaatccgaaagggcatttcccacaccaaaaaggcgaaatagtaaagcaataccgcacattggaaatgctaaaagtccttgatttgagtgaagaggaaagcgaaggggtgcttcccattctaaaagaaattgaaaaaaatcgcgaaacatttcattttgagcgtaagcaaactatcaatgaaattgaatttgcaattaaacaggaaaatataaaaggtcttgaagctcttaatgacaaacttctggaaatgcataagaattttgaaaaagaaagagaaaagctttaccaaaagttgcgttcacatctcacagaggaacagtttgcaaaattcata…	MKISRIIAVAIILLLISTTAFANPKGHFPHQKGEIVKQYRTLEMLKVLDLSEEESEGVLPILKEIEKNRETFHFERKQTINEIEFAIKQENIKGLEALNDKLLEMHKNFEKEREKLYQKLRSHLTEEQFAKFIVFNRSFGEQLHEKILKMREKFQSGH
NODE_10161_length_8680_cov_5.139258680	fig|6666666.226265.peg.13	peg	NODE_10161_length_8680_cov_5.139258680_177_551	177	551	+	translocation protein TolB	locus|PROKKA_00012			ttgtattctattaatactgatggaacagataactctcttctttttgaaggatctgtatatacagatattctttctatgtcgaatgattggagtaaactcgttttttctgctgaatctcatatttatattctaaacactaaggataatggaatagtagatttaggtattggtcgtgggccaaacatatcaagcgatggctcaaaggtagtatttaagggcgttaagataatgaacagtgatggctcggggcgaatgagtcttgaatatggttgggaacctcgtttctctcacaacaaatataatggacactacaaagtcgtctatacaggcgaaaggcaaattattaaagattcaaataaaggaattgttttttaa	MYSINTDGTDNSLLFEGSVYTDILSMSNDWSKLVFSAESHIYILNTKDNGIVDLGIGRGPNISSDGSKVVFKGVKIMNSDGSGRMSLEYGWEPRFSHNKYNGHYKVVYTGERQIIKDSNKGIVF
NODE_10161_length_8680_cov_5.139258680	fig|6666666.226265.peg.14	peg	NODE_10161_length_8680_cov_5.139258680_800_1777	800	1777	+	tolB protein precursor, periplasmic protein involved in the tonb-independent uptake of group A colicins	locus|PROKKA_00014		idu(3);Ton_and_Tol_transport_systems	atgaaaaatataatattaattattacattgttatttatcttatcttgctgtaccattacacaggaagaacctgaatgggtagatgccatatttattatggatgatgatggttgtaatgtaacatatctgattgatgattgtccccgaaatgtacaatttacacctgatgattcgaaaataataataaatagaggacaaggtggaatttggtcaattaatactgatggcacagaagaaaaagctataatggactctttatgggtagattctgcattaccttctttttctcctgacagcacaataattacatttgcagctggtgatatttatactatgaatattgatggaacaaacatacagaatattacaaatacacctgatgtaagagacagataccct…	MKNIILIITLLFILSCCTITQEEPEWVDAIFIMDDDGCNVTYLIDDCPRNVQFTPDDSKIIINRGQGGIWSINTDGTEEKAIMDSLWVDSALPSFSPDSTIITFAAGDIYTMNIDGTNIQNITNTPDVRDRYPHFSPDGDSIVYTTDSDSETTISIMYKNGENNRKIISTSTEPYPCYYYYPRFNISGDKIYYKYLGEQRGLYSINTDGTDNNYILGGYPELYPISMSDDGSKLVFSTDSHIYILNTDDSGIMDLGVGGGATISSDGSKIVFGCIKIMNSDGSGVTKLEYGWGPRFSNSKYKDHYKIVYGGLRQINKKGSKGIVF
NODE_10161_length_8680_cov_5.139258680	fig|6666666.226265.peg.15	peg	NODE_10161_length_8680_cov_5.139258680_1828_6906	1828	6906	+	flagellar basal body rod modification protein	locus|PROKKA_00015			atgaaaaagaatttatcttacattattataatattagcagtattatttaccacgaatctatatggtcagataggtaatataatacccgatagccgattaccttatgaagatgatggaactacattatcatggacacttgccggttatgaaggtaatatcccttatgcagaagaaaccattgatgtaactcaacctccatataatgcagcaggagatggtgttactgacgacacagatgcaatcagacttgctattgctgctacagacacttcaataatttctgaaattctgtttccagaaggtacttatttaattaaagcaatgtttcctgaagaaggagctgctttatatctgccaaaaaatatcattctaaaaggagcaggttcagattcaacgaaa…	MKKNLSYIIIILAVLFTTNLYGQIGNIIPDSRLPYEDDGTTLSWTLAGYEGNIPYAEETIDVTQPPYNAAGDGVTDDTDAIRLAIAATDTSIISEILFPEGTYLIKAMFPEEGAALYLPKNIILKGAGSDSTKLKFLIGGDGHDPATNYIPHCIKISGTSSNKIENVGIEDLTIKRYNEVLNTQIYLWFTDNTFTDKVKGSNIVISNAENCWVIGVESDNPLKHHISISNSNNIEVTGCYIHDPQFTCGMGYGYGICVSNSSYSLVENNIFSKCRHSMILAAEADSNVFGYNYSREPRQTDWPTLTCKDFTGDICLHGNSSTNEPPGYTEDRPKDNLFEGNIVWQIKVDHIFGTNGKYNTFFRNRGGKYGIWLDYGGSDGRNHHQTVVNNHVKCYNWLY…
NODE_10161_length_8680_cov_5.139258680	fig|6666666.226265.peg.16	peg	NODE_10161_length_8680_cov_5.139258680_7069_7827	7069	7827	+	hypothetical protein	locus|PROKKA_00016			atgagaaacacgttaattaaaaatttatctcgaaacggaaatactttctatttctccgaagcaaaaagttttctgggcttagatagtaatgtaacaaaagtaatcctttcacgcctcgagaaccgcggtgcaatcgagcgcattgaaaaaggaaaatatctaattatccccctcaacggtgaaaagggcaaatactctttacatgaatttgttataggatcaatgcttgtgcaaccgtattgtatttcctattggagtgcattgcactattatggtctcaccgaacaaatccccaacactgtttttattcaaacctcctccagaaaaaagaagcagcatactcaaattttcggcgtaaattatcagatcgtgagaattaagaaggataagatctttgga…	MRNTLIKNLSRNGNTFYFSEAKSFLGLDSNVTKVILSRLENRGAIERIEKGKYLIIPLNGEKGKYSLHEFVIGSMLVQPYCISYWSALHYYGLTEQIPNTVFIQTSSRKKKQHTQIFGVNYQIVRIKKDKIFGTRKEWIEEEQIILAGREKCIIDCLDKPQFSGSIFEVARALKDNSFDFNKLANYAIKIGNSGVIRRLGYLCELFNAELDLPQLNTRNYLYLDPTMPHDGQKNARWRLIINVNEMDLSSLI
NODE_10161_length_8680_cov_5.139258680	fig|6666666.226265.peg.17	peg	NODE_10161_length_8680_cov_5.139258680_7824_8621	7824	8621	+	CRISPR-associated protein Csx11	locus|PROKKA_00017	FIG00062447	isu;CRISP_Cmr_Cluster	atgatacctctttttgaatttaaggcaaaagcaagagagcttggtgttcctgtttcaacaatagagagagattatgctcaaaactggatcttaacacatcttggaacaaaaaatatggtcttgaagggcggaaccgcgatccgaaaagtttatgtagaaaactataggttttcggacgaccttgattttactcttactgaaccaacttcaattggggagataaaagaccaaatcgaaaaatcaattaaaatagccaaagaagaaagcggaattgatttccttttggacattgaaatagggtgttgcaacatcggttttacagcaaaattgtattttaatatttccaggcgaggtggcttgcccttaaaaattaaattggatataactcttcccgagaat…	MIPLFEFKAKARELGVPVSTIERDYAQNWILTHLGTKNMVLKGGTAIRKVYVENYRFSDDLDFTLTEPTSIGEIKDQIEKSIKIAKEESGIDFLLDIEIGCCNIGFTAKLYFNISRRGGLPLKIKLDITLPENEILLLPPEEKNIIHLFSDMCNAKVLAYSLDEIVAEKIRTLFQRTRPRDLYDIWFFLVKHKRDISKIFVDKKCKFKNVVVNLHELEIRKDHFVKSWQNSLIHQIKDLPDPTCVSEEVLYALHKYETCTKFNAY
NODE_10307_length_8587_cov_7.444338587	fig|6666666.226265.peg.18	peg	NODE_10307_length_8587_cov_7.444338587_613_2241	613	2241	+	Delta-1-pyrroline-5-carboxylate dehydrogenase (EC 1.5.1.12)	gene_name|rocA,locus|PROKKA_00018	FIG00043720	ff	atggcaaatgcaattttcaaggttccggttccgaaaaacgagcagattttttcttatgctcctggaacttcagagagaaaagcattaaaaaaggagttggcgaggttaaaatctcaggaagttgaaatcccacttataattggtggcaaagaaatcagaacaaatgatttgggtgaatgccgatgtccgcataaccatcatcatattcttgcaaaatatcataaagtaggcgaaaaagaggttactcttgctgttgaatctgcacttaaagttagaaaggaatgggcaaggatgccgtgggaagcaaggatttctatctttttgcgagcagcagaactgctttccacaaaataccgtatgacattgaatgcttcaactatgcttggtcaaagcaaaaat…	MANAIFKVPVPKNEQIFSYAPGTSERKALKKELARLKSQEVEIPLIIGGKEIRTNDLGECRCPHNHHHILAKYHKVGEKEVTLAVESALKVRKEWARMPWEARISIFLRAAELLSTKYRMTLNASTMLGQSKNPFQAEIDSACELIDFFRFNSYYAQQIYEQQPESAKGIWNRVEHRPLEGFVFAVTPFNFTSIAGNLPTAPALMGNVVLWKPASSAVYPAYFLMKLFKEAGLPDGVINLVLGSGAKIGKPILTNPNLAGIHFTGSTSTFQSMWRTVGENIQNYHTYPRIVGETGGKDFIFVHSSADIDSLNTAIVRGAFEYQGQKCSAASRAYIPESIWEKLRAKLISTTKELKMGDVEDFSNFVNAVIDRNAYNDIISYIEFANQAKDAKIICGGNY…
NODE_10307_length_8587_cov_7.444338587	fig|6666666.226265.peg.19	peg	NODE_10307_length_8587_cov_7.444338587_2476_2652	2476	2652	+	NADH:ubiquinone oxidoreductase subunit 5 (chain L)/Multisubunit Na+/H+ antiporter, MnhA subunit	locus|PROKKA_00019			atggatgttgtagttgaaaattcagtagttattgaaattaaaagtgttgaaagatatgacccacttttcgaagcacagcttttaagttatatgaagttgggtgaatataaattggatttacttgttaactttaataacagattgcttaaagatggaattaaacgccttatattgtga	MDVVVENSVVIEIKSVERYDPLFEAQLLSYMKLGEYKLDLLVNFNNRLLKDGIKRLIL
NODE_10307_length_8587_cov_7.444338587	fig|6666666.226265.peg.20	peg	NODE_10307_length_8587_cov_7.444338587_2747_4273	2747	4273	+	Aldehyde dehydrogenase B (EC 1.2.1.22)	gene_name|gabD_1,locus|PROKKA_00020	FIG00138741	isu;Glycerolipid_and_Glycerophospholipid_Metabolism_in_Bacteria isu;Methylglyoxal_Metabolism	atgcaagaaatactgacaaatctcggaattaaaaagcaaaactccggagcgttttgtggagaatggttagaaacaaaaggaaaggaaattgaatcaatctcaccaatcaatggagaattgttagcaaaagtaagtcaagctgaaaagcaagattttgaaactgtaattacagaagctgaaaaagccttcaaaatatggaggatgattccagcaccaaaaagaggagaaatcgtccgtcaaataggacttgaacttcggaaacacaaagacgatttaggtaaacttgtaaccttagaaatgggaaagattctcagtgaaggacttggtgaagtgcaggaaatgattgatattgctgattttgcagttgggctatctcgtcagctttatggaaagacaatg…	MQEILTNLGIKKQNSGAFCGEWLETKGKEIESISPINGELLAKVSQAEKQDFETVITEAEKAFKIWRMIPAPKRGEIVRQIGLELRKHKDDLGKLVTLEMGKILSEGLGEVQEMIDIADFAVGLSRQLYGKTMHSERPIHRMYEQWHPLGTIGIISSFNFPVAVWAWNAFIAAVCGDAMIWKPSSKTPLTGIAVTNIVQKVMEKNGMPKAVFSLVIGRGSTIGESLINDRRVSLVSATGSCRMGYRIGEVVGKRLGSCILELGGNNAIIAMEDTNMELALKAILFGAVGTAGQRCTSTRRVLIHEKIYDNLVSKLKSAYSTINIGNPLDSDVLMGPLIDKSAVALYEDALQKIQKQGGKIICGSETLSGKNYESGCYVQPTLIEAKAELPIIQDETFAP…
NODE_10307_length_8587_cov_7.444338587	fig|6666666.226265.peg.21	peg	NODE_10307_length_8587_cov_7.444338587_4428_4541	4428	4541	+	hypothetical protein				gtgaacttaaccattacggaggtttctgaacttaaccattacggaggtttcgcaggctcaaccatccgtaaggttaaatccttgcgaatggtcatagaccttcgcaatggttga	MNLTITEVSELNHYGGFAGSTIRKVKSLRMVIDLRNG
NODE_10307_length_8587_cov_7.444338587	fig|6666666.226265.peg.22	peg	NODE_10307_length_8587_cov_7.444338587_4577_5149	4577	5149	+	hypothetical protein	locus|PROKKA_00021			atgatatatacaaaaggcggattttatcatatctacaatcgtggctataacaaagaacttatctttttcagtgaacacgactatcattatcttttgaataaaattgaaatcaacaaagaaagagaaaaatttaatataattgcatattgcttgatgcctaatcattaccactttcttatacaacaaaaatctgaactccctgtttcaaattggattagttttatctttaatggttatgttcaatcaataaataaacaacaaaatagaagtggaacattattcgaaggcagagcaaaatcaaaacagattgataaagaaaaatatttaatcaggttagtgctgtatattcattttaatcctgtttctgccggacttgttagtaaaccagaagaatgggaa…	MIYTKGGFYHIYNRGYNKELIFFSEHDYHYLLNKIEINKEREKFNIIAYCLMPNHYHFLIQQKSELPVSNWISFIFNGYVQSINKQQNRSGTLFEGRAKSKQIDKEKYLIRLVLYIHFNPVSAGLVSKPEEWEYSNYLEWIGKRNGKLVDKDFIFDHFRSCKEYEELMKVYSQEKQNLDDISNYLIDDKC
NODE_10307_length_8587_cov_7.444338587	fig|6666666.226265.peg.23	peg	NODE_10307_length_8587_cov_7.444338587_5222_7477	5222	7477	+	ATP-dependent DNA helicase RecQ	gene_name|recQ,locus|PROKKA_00022	FIG00000422	isu;DNA_repair,_bacterial_RecFOR_pathway	atgataaatcaaccgaaatctattctcaaaaaaactttcggatataatgaattccgaccacttcaagatgaaattatccggaatgttctcgcaaagaatgatacattagtcattatgcccactggcggtggaaaatcactctgctaccaaattcctgctctcattttcaaaggtctaactgttgttatttcaccacttatttctttgatgaaagaccaggtagaacaattgcttgaacttggcgttccagcagtatttttaaatagttctttatcttatgaagaatatcaaaggaatattaagaaaatcattcaaaatgaagttaaacttatatatcttgctccagaagcactgtttactcagagaatattatcactgctttcgtcggtacaaattgat…	MINQPKSILKKTFGYNEFRPLQDEIIRNVLAKNDTLVIMPTGGGKSLCYQIPALIFKGLTVVISPLISLMKDQVEQLLELGVPAVFLNSSLSYEEYQRNIKKIIQNEVKLIYLAPEALFTQRILSLLSSVQIDCFTIDEAHCISEWGHDFRPEYRQLIEIRDRFPSAVCIALTATATPRVQQDIKDNLRFEASNEFIASFNRENLFLQIIPKNDPISQTIEFLEKYPNQSGIIYCFSRKQVDELSIFLEQEGFSVRPYHAGLTDKERKQNQDLFIRDDVQIIVATIAFGMGINKPNIRFVVHFDLPKNIETYYQEIGRAGRDGLRSHCLLLFGYGDIRKIRYFIDQKEEKERRIANVHLNALLRFCETDICRRIPLLNYFGEKYSIQKCDMCDNCLVDE…
NODE_10307_length_8587_cov_7.444338587	fig|6666666.226265.peg.24	peg	NODE_10307_length_8587_cov_7.444338587_7431_7667	7431	7667	+	hypothetical protein	locus|PROKKA_00023			atgaaacatacatgtcccgaaaagaatcaggacaccccattaaataggaaaagatttaaccccggtgaaataggaagaaatttcacagggcaggcggggcaggcaaaggagtatgaaaataacacaccccctccgatgaatcggagacccctcttattagaggggaatcaaataaatcccctcttgagaggggtggatgtcccgatttatccgccagctggcggacggagtgtgtaa	MKHTCPEKNQDTPLNRKRFNPGEIGRNFTGQAGQAKEYENNTPPPMNRRPLLLEGNQINPLLRGVDVPIYPPAGGRSV
NODE_10307_length_8587_cov_7.444338587	fig|6666666.226265.peg.25	peg	NODE_10307_length_8587_cov_7.444338587_7671_7898	7671	7898	+	hypothetical protein	locus|PROKKA_00024			gtgtggctattttctgatgagaaaaaagtaacatcagaatattataattatatggaaaaaattcgtaaagagtatccaaaagcttacgagaaatggtcagaagataatgatgccctacttgtggaaaaatttaattcaggagcaactatcagagttttatcaaatttatttcaaagaaaacctggtgcaatcaggtctagattgagaaaacttggcattttgaagtaa	MWLFSDEKKVTSEYYNYMEKIRKEYPKAYEKWSEDNDALLVEKFNSGATIRVLSNLFQRKPGAIRSRLRKLGILK
NODE_10441_length_8505_cov_8.615748505	fig|6666666.226265.peg.26	peg	NODE_10441_length_8505_cov_8.615748505_2222_1158	2222	1158	-	hypothetical protein				atgaaaaagaaaataatatttggtaaagaaatttacaagtatacagggtgtattcatgtccacactaaatattcttttgatgctgatggtgaaattgatgatataataaaatccgcaaagcaaagcaaattagattttataactattaatgaccatctttctcttgatgcaaaaagagagattaataaaaagaactataatggaatttatgtgttagttggttatgaaatgaatgattcacaaagaaggaatcattatttagtttttaatacaaataaagtgcttccaacttctctatctgcaaaagaatatgtaaagaatgtatctgaagaaaaaggatatggatttattgcacatccaattgaaaaaagatgctcaaaacgattgcggaaatatcaa…	MKKKIIFGKEIYKYTGCIHVHTKYSFDADGEIDDIIKSAKQSKLDFITINDHLSLDAKREINKKNYNGIYVLVGYEMNDSQRRNHYLVFNTNKVLPTSLSAKEYVKNVSEEKGYGFIAHPIEKRCSKRLRKYQWLAWDATEFDGLEIWNYLSEWTGSLSIPFNIIFKILFPNLSIKMPYKETLKKWDTYNLNGFRKSAIGSTDSHGYTYSFKPFSITPMPHKKLFKTIRTNIWLKEKLMDDNYEQQILNALKKGNSFIVNYNRGNPDNFSCYIYSKKTKNFAIPGEEIPLSEEQLILWVNLPQKNLIKIIYNGDIIHYEISASISIPISKSGFYRVEVYKGKYGWIYSNPIYVV
NODE_10441_length_8505_cov_8.615748505	fig|6666666.226265.peg.27	peg	NODE_10441_length_8505_cov_8.615748505_2885_2634	2885	2634	-	hypothetical protein				atggaacctaaaatacatgtattacaagagaaagatcgtttaccacacgacttttgggaagatcataaatgggcattagaacactatggcgatcttcgtgaaaaatatgctgatatgtgggtagcaattgcaaacaagaaagtagtagcttttggagaaaatttaaccgataaaaaggaagaatctatatgtagagaaataggtaggtcacctgttacgctttttgtagagggacaagcgagaatactatga	MEPKIHVLQEKDRLPHDFWEDHKWALEHYGDLREKYADMWVAIANKKVVAFGENLTDKKEESICREIGRSPVTLFVEGQARIL
NODE_10441_length_8505_cov_8.615748505	fig|6666666.226265.peg.28	peg	NODE_10441_length_8505_cov_8.615748505_5068_3134	5068	3134	-	Aconitate hydratase (EC 4.2.1.3)		FIG00022996	isu;Glyoxylate_bypass	atgaatatcattcagaaaatcataaaatctcatcttcttgaaggtgagatggaagctggtaaaactgtgggcatcaaaattgaccagacgcttactcaagacgcaaccggcacaatggcatatcttgaatttgaagcaatgaatgttacggaaatcaaaacagaattgtccgtcagttatgttgaccacaacacaagccaaatgggttttgaaaatgctgatgaccataaatatcttcaaacaattgcggaaaaatttggcattcgctattccagagcaggaaatggaatctgccatcaagtgcatttggaaagattcggattgccaggcaaaactttgctcggctcagatagtcatacaccaactggcggaggtattggcatgatggcaattggcgca…	MNIIQKIIKSHLLEGEMEAGKTVGIKIDQTLTQDATGTMAYLEFEAMNVTEIKTELSVSYVDHNTSQMGFENADDHKYLQTIAEKFGIRYSRAGNGICHQVHLERFGLPGKTLLGSDSHTPTGGGIGMMAIGAGGLDVACALAGLPFYITFPKVLKVNLTGKLNPWVTAKDVILYLLELLSTKGNVGWMVEFGGDGVQTLSVPERATITNMGAELGVTTSIFPSDEITLSFLKAQNREDGWTELKADENAKYDRILDINLGTLEPRFATPHSPGNVCLVKELVGTKVDQVCIGSCTNSSYKDLMTVAKMVKGKKLLEDVSFVVAPGSKQVFKMIADNGALSDLIEFGARIMESACGFCIGNGQAPATNAVSIRTNNRNFKGRSGTVSANVYLASPETAA…
NODE_10441_length_8505_cov_8.615748505	fig|6666666.226265.peg.29	peg	NODE_10441_length_8505_cov_8.615748505_7990_6827	7990	6827	-	hypothetical protein				atgaaaaaaatatctattgtgtttttaattagcatactgttactatttgtaccattattggcaaattccatacattccgaacaatcatggcaaattacaaatagaaatcgggatgtatggggaccttgggtagaaactcaatggactcaagaatatccttataacatactttgtccacttaatccttattgggatcgcagatgttttgtaggaattattccatcctcaatggcacaaataattaattaccataaatacattaatgatgcgagttttgatgatgatgacgattattattcaaatcctatctatattgatgatgaccatgatatttatgattttccttcatttccagaattaaatgtatatcttgaccagataagaagctgctattctacc…	MKKISIVFLISILLLFVPLLANSIHSEQSWQITNRNRDVWGPWVETQWTQEYPYNILCPLNPYWDRRCFVGIIPSSMAQIINYHKYINDASFDDDDDYYSNPIYIDDDHDIYDFPSFPELNVYLDQIRSCYSTSDELTDTLIAALNFACGVSVENQYVFGGGTLSDVCPALLNKFGYATANYIQTINASFYSVLSTDMMEARPAMLGISGSGGGHLVICDGYNSYENTYHLSFGWNGVGDGWYSLPDGMPWGFNIIDAAIINIDSPSQGVNNTSHQDVIPQNYPNPFRSSTTISFNLATKSHENIPIDSKHLTGQAQINIYNVRGQLVRKLSIVNSQSSIVWDGKDERGKIVSSGIYLYQLSTRGGSASGGKSGDKVIDTKKCLLLK
NODE_10441_length_8505_cov_8.615748505	fig|6666666.226265.peg.30	peg	NODE_10441_length_8505_cov_8.615748505_8438_8037	8438	8037	-	hypothetical protein				ttgccgtttggatttaatattattgatgcagcaataataaatattgatagccaatctcaaggtgtaaataatacttctcatcaagatgttattctccagaactatcccaatccatttagcacttataccacaatttcttttaatttagccaccaggcttcgctccgcttcgcccgggcaggcagagataagaatttataacattaaaggtcagcttgtaaaaactcttactccaatgacaaatgaccaatgtccaatgacaaatgaccaatgtccaatgacaagtgttatctgggatggaaaagatgaaagaggtaagatagtaagttcaggtatttatttttatcaatttaaattaggtgataaagttattgataccaagaaatgtttgcttttgaaa…	MPFGFNIIDAAIINIDSQSQGVNNTSHQDVILQNYPNPFSTYTTISFNLATRLRSASPGQAEIRIYNIKGQLVKTLTPMTNDQCPMTNDQCPMTSVIWDGKDERGKIVSSGIYFYQFKLGDKVIDTKKCLLLK
NODE_10677_length_8363_cov_7.951978363	fig|6666666.226265.peg.31	peg	NODE_10677_length_8363_cov_7.951978363_1337_147	1337	147	-	3-isopropylmalate dehydrogenase (EC 1.1.1.85)	gene_name|hicd,locus|PROKKA_00031	FIG00000341	ff	atgagcaaaaggaccatcgtcactatgcccggtgatggtattggaaaaatcgtattaaaagaagcgattcgagttttggatgcagtcggatttgaagctgaatatgtgcacgcagatattggttgggaattctggtgtaaagaaggaaatccacttccacaaagaactctggatttattggaaaaacacaaaatcgctcttttcggtgcgataacttccaaaccgaaaagtgaagcagccaaagaactcaatcccgaactgcagcacaaaggttatgtttattacagtccgatagttggcttgcgccagcatttcaaactggatatttgtcagcgtccttgtaaaacctttaaaggcaatcctttgaattttatcaggaaaggaaaaggcgatactatt…	MSKRTIVTMPGDGIGKIVLKEAIRVLDAVGFEAEYVHADIGWEFWCKEGNPLPQRTLDLLEKHKIALFGAITSKPKSEAAKELNPELQHKGYVYYSPIVGLRQHFKLDICQRPCKTFKGNPLNFIRKGKGDTIEEPEVDVVVFRQNTEGLYGGVEWTNPPNQVYDALMTHPKFEKNFGWADKKDLAVSTRIFTKKYSERICRAAFEYAKKFGYKRVTLCEKPNVIRETSGMLLAICREMEKEYEGIWFDYTNIDAQMMWLTKNPETYGIIIAGNMFGDIVSDGFAGLVGGLGFACSANIGEEVAIFEPTHGSAPKYENLDPSIVNPIAMILSTCMMLNHIEEIEKAKKIRNAIADVIKEGKVQAYDMLKLHGSQDVINKGAASTTKMTDEIIRHLK
NODE_10677_length_8363_cov_7.951978363	fig|6666666.226265.peg.32	peg	NODE_10677_length_8363_cov_7.951978363_2994_1441	2994	1441	-	Citrate lyase alpha chain (EC 4.1.3.6)	gene_name|citF,locus|PROKKA_00032	FIG00001766	icw(1);Citrate_Metabolism,_Transport,_and_Regulation	atgaacaaaatgactaaaaacgcaatcggaagaaaaatcccaacagaaataaatggtaaacaagtaattccctttcaaggagtgggaaaacacaaagcaaccggcagaaaatttgcacctaaaatttctagctgtgcagactatcctctggatggggataaactagttccgagcctgaaagaagctctcatcaaagcaggaataaaagacgggatgacgatttccactcatcatcatttcaggaatggtgacctgattgcaaatgaagtttttagaatagcatcagaattaggagtaaaagatttaatgtggtttccatctgcttcttttccctgtcatgaaccgataattgaatacctgaaagatggaacaattcatcatattgaaggaagtatgaat…	MNKMTKNAIGRKIPTEINGKQVIPFQGVGKHKATGRKFAPKISSCADYPLDGDKLVPSLKEALIKAGIKDGMTISTHHHFRNGDLIANEVFRIASELGVKDLMWFPSASFPCHEPIIEYLKDGTIHHIEGSMNGPLGRFVSLGKMKGVGVLRSHGGRYQAVQDGEVQIDIAIIAAPTADPFGNANGVEGPSACGLLGFALADSQYADKVIVVTDNLIEFPCIPWQIHGNYVDYVVKMEQIGIPEKIVSGTTEITKSPDRLLIAELTAKFCEEAGLIRDGFSFQAGAGGTALSIGIFFGEIMRKKGIKARFARGGSNKYLVEMLEEDLVEYILDGQTFDLEGVRSMRDNPRHVNTSPFTSYNYHGKGNFAGMVDIVILGATEVDLNFKANVVTHSDGYLL…
NODE_10677_length_8363_cov_7.951978363	fig|6666666.226265.peg.33	peg	NODE_10677_length_8363_cov_7.951978363_3242_3009	3242	3009	-	HigB toxin protein	locus|PROKKA_00033		isu;Toxin-antitoxin_replicon_stabilization_systems	atgaaaaaatttctaaaaaaacatcctgaattagagaacagaattgagacaattcataatttattagaaataaattatcaagatcattccttaaaacttcataaattgcacgggaaactaaaagattttcattctgtttcagtaaattataaattcagaattatcctgattttgatgattattgccgacaaaataattcttgttgatattggaacccacgctgagacgtattaa	MKKFLKKHPELENRIETIHNLLEINYQDHSLKLHKLHGKLKDFHSVSVNYKFRIILILMIIADKIILVDIGTHAETY
NODE_10677_length_8363_cov_7.951978363	fig|6666666.226265.peg.34	peg	NODE_10677_length_8363_cov_7.951978363_3501_3262	3501	3262	-	hypothetical protein	locus|PROKKA_00034			atgaaaaccctaacaataaccgcagatgataaattgatcgataatatcctgaatttaattaaaagtctgaaaaatgtcggaaataaaattaaaattcagacaagagatgatgaattcaggatcgatgaggactatttattgaaatccctaaagaaaataaaaaaaggtgattttagtgattgcacagaaatgactgctgatgaatttatgaaggaaatgagaagtgaaactaatatttaa	MKTLTITADDKLIDNILNLIKSLKNVGNKIKIQTRDDEFRIDEDYLLKSLKKIKKGDFSDCTEMTADEFMKEMRSETNI
NODE_10677_length_8363_cov_7.951978363	fig|6666666.226265.peg.35	peg	NODE_10677_length_8363_cov_7.951978363_3656_3519	3656	3519	-	hypothetical protein				atggagagaggattcttaaaaactttggaatggttgacaggaaaatttgaaaatgagatagttaaaataattgtcccgatgggagaagcgctatttccgaaaaggcgatttataaaaaaaccactaataaagtggtga	MERGFLKTLEWLTGKFENEIVKIIVPMGEALFPKRRFIKKPLIKW
NODE_10677_length_8363_cov_7.951978363	fig|6666666.226265.peg.36	peg	NODE_10677_length_8363_cov_7.951978363_4849_3638	4849	3638	-	Citrate lyase beta chain (EC 4.1.3.6)	gene_name|citE,locus|PROKKA_00035	FIG00010100	isu;Citrate_Metabolism,_Transport,_and_Regulation	ttggaaaaattactaattgctggaaataagggaaaatcagttcgttcagattgctttgttacacttgaattaaccaaaagtggtggaatacagattgacctaaagagtaaagtaggtagactttttggtgattctattgttgaactatgcaaaaatgaactaaatttttttgggatagaaaatgcaaaaattctgattgaagatacaggtgcacttccatttgtgttatcagcacgaatagaagcggtggttaaacagtgcatagaaacagataaagagtatttactggaaatgcttcctgaaaatttatatcatacaaagaaagattgccatcgtcgttctcgactttatcttccgggaaatactcccaagttatttatgaatgcaggaattcatgga…	MEKLLIAGNKGKSVRSDCFVTLELTKSGGIQIDLKSKVGRLFGDSIVELCKNELNFFGIENAKILIEDTGALPFVLSARIEAVVKQCIETDKEYLLEMLPENLYHTKKDCHRRSRLYLPGNTPKLFMNAGIHGPDGIILDLEDSVASSKKDEARILVRNSLRSVNFYGAERMVRINQIPKGLDDLDYIVPHNVNLILVPKCESAEQIHQVNQKIEGISKKKKIENPIFLMPIIESALGVIKAYEIASASENVVALTIGLEDYTADIGTQRTKEGKESFFARCQVVNAARAAGIQPIDSVFSDVSDMDALKDVVLESKSLGFDGMGCIHPRQIKVIHEYFAPNNKEIDKAKKIVNAFHIATEKGLGVVSLGSKMIDPPVVKRAQRVIEQAIDAGKLDEKW…
NODE_10677_length_8363_cov_7.951978363	fig|6666666.226265.peg.37	peg	NODE_10677_length_8363_cov_7.951978363_5503_4880	5503	4880	-	hypothetical protein	locus|PROKKA_00036			atgagagcaaagaatattttcataattttatttagcttgttattgactttaagctgtggtgaagataatcctcctcctgagccagaaatcatctggtctttacaaacaggaaataactggacttatgttgactcgctatttataagggattcagttaaagttgatactgttttttgtgaaattgatagtataggaaatattgattataatggtgagctaattccagtttcttttttacgagaggaaattataaatgataaaatacaaacagattcacttataaaatatctttatagaaacgaggatgatggcttgtattcgtatgggaaaatcatagaatctgtagatactacttattcttatatatcaagaaatttaaaatttaaatttcctgttaat…	MRAKNIFIILFSLLLTLSCGEDNPPPEPEIIWSLQTGNNWTYVDSLFIRDSVKVDTVFCEIDSIGNIDYNGELIPVSFLREEIINDKIQTDSLIKYLYRNEDDGLYSYGKIIESVDTTYSYISRNLKFKFPVNIGDKWECNSDTMECISKDMDFLTPNGSFKCYVYKTNDIYYYCVPYVGIVGIIQENRSYEVVYKRLLIYFNIGEL
NODE_10677_length_8363_cov_7.951978363	fig|6666666.226265.peg.38	peg	NODE_10677_length_8363_cov_7.951978363_6519_5629	6519	5629	-	Endonuclease/Exonuclease/phosphatase family protein	locus|PROKKA_00037			gtgttaataactgctttactttttggcattctttcagttaaccacttaaaatgtgaaacacaatttacaattgacgatttatttttcggaacagattcaacctttgaggtaatgacctggaatttacaacatttccctaaaaataaagatactacaattgaatatgtttctcaagtaattcacaaccttgatgtagatgtaatcgggtttcaagaaattgaaaatgcatcttcttttatatcacttatagaaaaattaaatcagattgattctattaatgtatgggatggcttccgtgcaaatagtgatgaatgggatatgaatcttgcttttttgtataaagcaggcataattagtgtagaaaatatttatgaaatttatgaaggtgaccattatgca…	MLITALLFGILSVNHLKCETQFTIDDLFFGTDSTFEVMTWNLQHFPKNKDTTIEYVSQVIHNLDVDVIGFQEIENASSFISLIEKLNQIDSINVWDGFRANSDEWDMNLAFLYKAGIISVENIYEIYEGDHYAFPRHPLIMELIFNDTKIVIINNHLKAKGGEKNEDRRRDASIKLEKFIVEKFPEREVIIIGDLNDDITEAKKQNVFLNFIEESDDYLFADMNIAGNKYADWSYPYWPSHVDHIIITNELFDEFKHKDSTIKTITIDKYLEGDWDTYYRNISDHRPVAIKLKFAE
NODE_10677_length_8363_cov_7.951978363	fig|6666666.226265.peg.39	peg	NODE_10677_length_8363_cov_7.951978363_7271_6840	7271	6840	-	Dolichol-phosphate mannosyltransferase (EC 2.4.1.83) homolog	locus|PROKKA_00038			atgagcaataaattcattcaaaatatacttgataaacactttgtgcgttttactaagtttgcagttgttggtgggagtggcacacttgtaaatcttggacttcaatacattctaaaagaatttgctggattagattataaaattgcaggaaccatttcaacagaaatatcaatagttacaaactttttacttaataacttctggacatggagagacttgcctgcaaatgatagaaaaactttttttattagacttttacgatataattcatcaatgattggaacagcagtaatgcaaattctaattatgatacttttaactgaattattgagcattaatgacctaatctcaaaacttattgcaataataattattacatttgttaattatcttattcat…	MSNKFIQNILDKHFVRFTKFAVVGGSGTLVNLGLQYILKEFAGLDYKIAGTISTEISIVTNFLLNNFWTWRDLPANDRKTFFIRLLRYNSSMIGTAVMQILIMILLTELLSINDLISKLIAIIIITFVNYLIHHNWTFRSRFK
NODE_10677_length_8363_cov_7.951978363	fig|6666666.226265.peg.40	peg	NODE_10677_length_8363_cov_7.951978363_7572_8297	7572	8297	+	Biotin-protein ligase (EC 6.3.4.15)	gene_name|birA,locus|PROKKA_00039		isu;Biotin_biosynthesis	atgaaaagttttctttttaaagaaataaagtattatgaaaagatagattctacaaatttagaagctaaaagaattctcaacaaaggttgtagcaataataattttgtagttgttgcaaaaactcaaacttcaggaattggacgatttaatcggaaatgggtttctgaaaaaggaggattatggttttcattagtattcccggatacagattttaattcaacaataacgattttttctagtattatattacataagacgattttaaattatttctcagaagcaccagttgccataaaatggcccaatgacattttttggaatgataagaaattagcaggaattcttagtgtaaaatcagaaaatgcaactataattggtttgggagttaatataaatcaa…	MKSFLFKEIKYYEKIDSTNLEAKRILNKGCSNNNFVVVAKTQTSGIGRFNRKWVSEKGGLWFSLVFPDTDFNSTITIFSSIILHKTILNYFSEAPVAIKWPNDIFWNDKKLAGILSVKSENATIIGLGVNINQKRLPEDLMNTATSVYIETKITMNLKNTLKTFLYFFEKNITEYINEDIMSFRQYYKNYDYLYGKKISISLSEKNFIGQAAGISKRGELMVIIDNEKKYFISADKIDIIG
NODE_10704_length_8348_cov_8.692998348	fig|6666666.226265.peg.41	peg	NODE_10704_length_8348_cov_8.692998348_15_287	15	287	+	putative outer membrane protein PmpB precursor				ttgaatcagaattatccgaatccattcagcacttcaaccaccatctccttcgttatcagccacagaggcacagagaacacagagataaatatctataatatcaaaggacaaaagatcaaaaccttttcaaatctccaaatcaacaaatctccaaatcaacaaattatctgggatggaaaagatgagaatggaaaaccagtgtccagtggaatttacttctataaattaaatattaaaaattcaccgataaaaaaaatgctcctacttcgttaa	MNQNYPNPFSTSTTISFVISHRGTENTEINIYNIKGQKIKTFSNLQINKSPNQQIIWDGKDENGKPVSSGIYFYKLNIKNSPIKKMLLLR
NODE_10704_length_8348_cov_8.692998348	fig|6666666.226265.peg.42	peg	NODE_10704_length_8348_cov_8.692998348_363_1667	363	1667	+	hypothetical protein	locus|PROKKA_00040			atgaaaaaaaaatatttcttaattattttaatacttattttattttactctttttgttatgcacaggactactgggagacgatttttagttctggttcaagtataaactgtatcgttaaaaattccatcggatatctatttgctggcacaacgagtaatggattatacagatcagttgacaatggggtaaattgggagcaaacaagttttgatgaatgttgtgctacaataatatcaaattctgatactttatatgcaggtaatcatttaggtatatttatatcaacggataatgggacatcttggactcaaacaggctatacttccaattctcatattatttcaattgattccaatgataatatctttgttggtttctggggaggaatatgtaaatcc…	MKKKYFLIILILILFYSFCYAQDYWETIFSSGSSINCIVKNSIGYLFAGTTSNGLYRSVDNGVNWEQTSFDECCATIISNSDTLYAGNHLGIFISTDNGTSWTQTGYTSNSHIISIDSNDNIFVGFWGGICKSSDNGASWELVLSFSNCEVTNTIVENSEGILFAGTTHFLGGGGVYRSTDQGDNWEHIGLEYEYISSLAINSNDEIFAGSRGQHYEYGGGVFRSSDNGETWTELCDDVLVTSIAINSEEKIFIGCSDLDGYNGAVHFSGDNGESWDLIESEIMPPTTGIEFITISEDDYIYAISYESINHIFRSVQSTVGIDDSSIQEITDIKLSNFPNPFTSYTRISYQLSHTVKEGVVEIYNIKGQLIKTLINNQTQKGGYYEIIWDGKDQHQNQV…
NODE_10704_length_8348_cov_8.692998348	fig|6666666.226265.peg.43	peg	NODE_10704_length_8348_cov_8.692998348_1683_5045	1683	5045	+	flagellar basal body rod modification protein	locus|PROKKA_00041			atgattaaaagaaatgtattattaataatcgttgtaattatctgggtttcttcattaaatgctcagataataaatcttaatccggatccaaacggagaaccatggtatgtaggtgatctctctgaaatcacacctgagattcaagcaagattagattccatacctgaaatgattatttccgaagtatctttacatcgtgttcttagagatgttgttgataattctaatgagatttactttccgccgatatttcagcaacaaggtggaagttgtgcacaagcagccggagtatattacacttttacatatgaaataaacagattaagaaatttaccttccgatgtcgaagaaaacatgtatccaactcattatacatataattatttgaatcatggggat…	MIKRNVLLIIVVIIWVSSLNAQIINLNPDPNGEPWYVGDLSEITPEIQARLDSIPEMIISEVSLHRVLRDVVDNSNEIYFPPIFQQQGGSCAQAAGVYYTFTYEINRLRNLPSDVEENMYPTHYTYNYLNHGDNSCGSTFIDGWLIIKIYSGCPTVATWEGIAGLDYKWMTGYDKYYSATQNRSISENYINIETPEGLDLLKQWIDHHNVGADVGGIACFGVYWSGYQTDVLPPESAEAGKSIFTQLGTNPNSGHALTFVGYNDGVMYDFDGNGQFTDDEIGAFKIANSWGDHWPTENDEGFCYLPYWLVLEGGSPWMRNAYTIEPIENHIPQMTFKVTMTHSARNKINIKAGISEDITLTVPYEMNTQRYMAYNFRDGGLLPMQGISDEPIEIGLDIS…
NODE_10704_length_8348_cov_8.692998348	fig|6666666.226265.peg.44	peg	NODE_10704_length_8348_cov_8.692998348_5109_6587	5109	6587	+	hypothetical protein	locus|PROKKA_00042			atgccagatatattttatatttctactattaaagcaataaaaactttatcttcagatagaagattgaagatgcttcgctatcttgttgataaagaatattctacacaagaattagctgaaattttcaacattaaaccaaatgtgctatggtatgatgtgaagcaacttgaagagaacggattgattgaactaatccgttcagagcaagtaagaggaactgttaagaaatactatcgtgctgttgcaaaaaatttctttgtggatgtttcactcggtgcagctaaccttaatgattcaaaaataatacaaaatttcattaatcaagaaatagaagattggcgccgagaaaaaattattaaaattagcttcaaaaaaatagcacacaaaataatcaaacaa…	MPDIFYISTIKAIKTLSSDRRLKMLRYLVDKEYSTQELAEIFNIKPNVLWYDVKQLEENGLIELIRSEQVRGTVKKYYRAVAKNFFVDVSLGAANLNDSKIIQNFINQEIEDWRREKIIKISFKKIAHKIIKQNLGIKENEVVAISYQPMHQKLVEDLMVEIAKNGAYAIPIFWSKRIESNYIKNVPIKFATKDVISDFLIDKIDVHIIFSGEFLDEDDEEQLSPELIEKSNQIEEIKRKNIRKTFQTKVRYLTIDTLQNSPLSDVSPEIRSEMYWKSLYINSESLKKECKFVQKKLQSARYIEIKDDNGGKLKITLPKQRTIKIKDGIANLQSTDSELPGGMVVTLLVPSPIIPADAGTRIIGDGSIDGEFHTDFAYLFDKKFEDVFIKIEKGKLKTI…
NODE_10751_length_8315_cov_9.378698315	fig|6666666.226265.peg.45	peg	NODE_10751_length_8315_cov_9.378698315_549_1193	549	1193	+	hypothetical protein	locus|PROKKA_00043			atgatattgatatttgtgtgctttttcacttttttaaatattaatgctcaacaagtgaaaaatataaataacaagattatggagattgactttaacaatcatacttatccttcattcaaaaatgttttttgggatgaaatttggttattccaaaaaggttcatatatgtatgaaaatacagtaaacccaataagtattcccgaatttatactaaagaatggaaaatttaaatatactgaaaaggatttaaatgtacctcctgaactcaaagcttcagaattaatattaaggaatgtatattactcggattttaataaagacaatatattagatgcacttgtagaaattgaatattcaactatatcggcaagttataaatatcaatacattgcttatctt…	MILIFVCFFTFLNINAQQVKNINNKIMEIDFNNHTYPSFKNVFWDEIWLFQKGSYMYENTVNPISIPEFILKNGKFKYTEKDLNVPPELKASELILRNVYYSDFNKDNILDALVEIEYSTISASYKYQYIAYLFTINDSNKVVLLDKFSGIPTDKSVFKRGSTNIRFNIQVRDNKIFVSDDFGGPRCCPEYKVTFVGEFLGNVLHWNYIIEKIR
NODE_10751_length_8315_cov_9.378698315	fig|6666666.226265.peg.46	peg	NODE_10751_length_8315_cov_9.378698315_2763_1234	2763	1234	-	COG2078: Uncharacterized ACR	locus|PROKKA_00044			atgttaaaagaaataactctcattttgttggctttattaatgacttttaataaagcattttcacaaacaagagaaccttatttagccgggacatggtatccgggaactaaaaaggaacttgaaaaaatgcttaaggatttctttcagaatgtaaaattaaatgaagcaaacaaaaaaattatcccatttggtcttctatctcctcatgccgggcttgtattttctggacaagtagctgcttatggttactcgcttcttaataataaggattataatacggttattctgattggaccaagccatcattatcaaacaggatttgtttcaatctatgatggcgactattataaaactcctattggtaatatcccgattgataaagaaataacctctgaaatt…	MLKEITLILLALLMTFNKAFSQTREPYLAGTWYPGTKKELEKMLKDFFQNVKLNEANKKIIPFGLLSPHAGLVFSGQVAAYGYSLLNNKDYNTVILIGPSHHYQTGFVSIYDGDYYKTPIGNIPIDKEITSEILQQNKKFKFQEYVHIQENSLETQMPFLQYVLSKGSPPKVDPLDTSGRKDFKVVPILTVTNDLSLLNKLAEAIIKVMEESDKEILLIASSDMSHFHDYKYAVEMDQHTIDLILDRKWDKLNRDIFSGKSELCGFFAFYTFVKIAQHFGCDKGILLKYANSGDITGDTKSKSVVGYSSIVFPKEEKREETKLSPADKEHLLVLARQSIEYYLENKKIIQPEKPKSIILNKERAVFVTLNKNHNLRGCIGQMIAQMPLYKAVAEMAASA…
NODE_10751_length_8315_cov_9.378698315	fig|6666666.226265.peg.47	peg	NODE_10751_length_8315_cov_9.378698315_4744_3440	4744	3440	-	Lysine-ketoglutarate reductase/saccharopine dehydrogenase bifunctional enzyme	locus|PROKKA_00045			atgaaaattggaattagaagagaagataaaagcaaatgggaacgaagagttcccctgatacctgagcatacaaaattattaaaggaaaaatatgatattgagacgattttgcagccatctaacattcgcatcttttctgattttgaatatagaaatgcgggagctttaataaaagaggatttatataactgtccagttgttcttggaataaaggaaatgcataaatcattcttccttccaaataaaacttatctgtttttttctcatgtaataaaaggacagccctttaatatgccaatgctacaacgaatattggatttgaattgcaatttgattgattatgaaaagtttgaggatgagaaaaatagacggattttattctttggcagatttgctggc…	MKIGIRREDKSKWERRVPLIPEHTKLLKEKYDIETILQPSNIRIFSDFEYRNAGALIKEDLYNCPVVLGIKEMHKSFFLPNKTYLFFSHVIKGQPFNMPMLQRILDLNCNLIDYEKFEDEKNRRILFFGRFAGIAGMIDTLWALGQRLTYEGISDHFTEIKKAYQYESLEKAKNSINKIGEKIKKDGLPDSLTPLVCGITGYGNVSKGAQEILDELPIIEITPYQLLLLKNNTKVSHNHIYKVVFKEEHIVKPKDRNTNFELQDYYKNPQNYRAKFENYIPHLSILVNCIYWESKYPRLVSKENLKSFYKKDNKLKLKIIGDISCDIKGSIEITSKFTEPDNLAYIYNPISDKIDDGIEGSGIVVVARDNLPCEIPRASSVYFSNKLIDFVPQIVKAHS…
NODE_10751_length_8315_cov_9.378698315	fig|6666666.226265.peg.48	peg	NODE_10751_length_8315_cov_9.378698315_6374_5049	6374	5049	-	Ornithine aminotransferase (EC 2.6.1.13)	gene_name|rocD,locus|PROKKA_00046	FIG00035201	isu;Dimethylarginine_metabolism	ttgtatgaatggcagaaacttattgtccttgacattaaaattttaggactaacaaaagagcaaaaaaatgttgggggcataatgtcggaaaaactcgtttatggaaatatcagcagtaaagaagcgatggaattagataacagatacggtgctcataattataaaccccttccagtagtaattgcaagaggtgaaggtgcttttgtttgggacccagagggaaaaagatattttgattttctctcggcatattctgcactaaatcaaggacattgtcatccaaaaattatcaaagcagttatagaacaagcaaagatactgacgctcacttctcgtgcatttttcaataataaacttggggaatatgaaaaatttataaatgaattttttggctatgat…	MYEWQKLIVLDIKILGLTKEQKNVGGIMSEKLVYGNISSKEAMELDNRYGAHNYKPLPVVIARGEGAFVWDPEGKRYFDFLSAYSALNQGHCHPKIIKAVIEQAKILTLTSRAFFNNKLGEYEKFINEFFGYDMVLPMNTGAEGVETAMKLSRKWGYEKKGIESNKAKIIVCEGNFHGRTIGVISASTDPESTNNFGPFLPGIIKIPYNNPEALERVLEKQGEEVCAFLVEPIQGEAGVIVPDQGYLKKTFNICKEYNVLFVADEIQTGIGRTGRLLACEYEGVRPDVLILGKAISGGVLPISAVLADKDIMLVIKPNQHGSTFGGFPLACVVAKAALQVIKEEHLPENAEKLGKIFREQIKKIDSPLIKIIRGKGLFNAVVIKPTASMEAWDICLKLA…
NODE_10751_length_8315_cov_9.378698315	fig|6666666.226265.peg.49	peg	NODE_10751_length_8315_cov_9.378698315_6835_8160	6835	8160	+	tRNA-i(6)A37 methylthiotransferase	gene_name|miaB_1,locus|PROKKA_00047	FIG00108342	isu;tRNA_processing isu;tRNA-methylthiotransferase_containing_cluster isu;Methylthiotransferases	atgattcataatccaaagcctttaaaatttttcatccagacatacggctgtcaaatgaatgtggctgacagcgaaatggttgcaggtttactaattgaatatggttacgaattaactgaagatattaataatgcagatataattattttcaatagctgcacagttcgtcaacatgctgaagatagagttattggtcgtattactcaagaagggagtcgaaaaaaaaagaagccagatttgattattggactgattggatgtgttgcccaacgatgtggagaagagctattacagaaaatagattgccttgatttcgcagttggaactgcacaatatcgtaatttaccaaaaattataaaaaattgctttgagaataaatgctcaatatctttgcttaaa…	MIHNPKPLKFFIQTYGCQMNVADSEMVAGLLIEYGYELTEDINNADIIIFNSCTVRQHAEDRVIGRITQEGSRKKKKPDLIIGLIGCVAQRCGEELLQKIDCLDFAVGTAQYRNLPKIIKNCFENKCSISLLKANHKENYSDISPYRKKGVNAFVTIMRGCNNFCSYCIVPYVRGRERSRNHIEILKEIENAGNDGFKDITLLGQNVNSYKDNDIGFPTLLKLASKIDTIKRLRFITSHPKDLSDKLIDVMTKEDKVCEHLHLPLQSGSNRILEKMNRGYSVEQYLSIIMKLKNSMPNIAITTDVMCGFPYENENNFLETYNLMKEIRFDYAFTFKYSTREGTQSAKFNEQIDEKIRLERLQKLIALQEKITYEKYQEQIGRIVEVYVEKISKKNRNDL…
NODE_10764_length_8309_cov_8.992498309	fig|6666666.226265.peg.50	peg	NODE_10764_length_8309_cov_8.992498309_3611_258	3611	258	-	hypothetical protein	locus|PROKKA_00048			atgaaaagaatactgttaataatcggaattatcctcttttttactaatactttttctcatgaatatttttcattattggataacaaaaagattattagaataaccgataatactgaatattatgaacttgactttcaaaacataatagcgaattcagagattgttacagttcagaatgatacacttcaaaaagggataaattacaaaattttttataaagaggggagaattaaaattcttaaaccatacacagcagatacagaaattattgttacatttaaggtttttcccaaaaagctgaaatattcattctcaaaatttaaaaagcaagtagtatcaggcaaagaagagtatcgtccattaaaggaaacccagcagaagccagtatattcttcatca…	MKRILLIIGIILFFTNTFSHEYFSLLDNKKIIRITDNTEYYELDFQNIIANSEIVTVQNDTLQKGINYKIFYKEGRIKILKPYTADTEIIVTFKVFPKKLKYSFSKFKKQVVSGKEEYRPLKETQQKPVYSSSNLNISGSKSFAISVGNKEDVDLEQSLYLQIDGELSDKIFIKAQLSDNNSPIAPEGTTKKLSEFDKMFIKVHSGNYSISFGDFFAKFDDTYFANYDYKLEGVNFMWEGAQSFEAAAAVSNGDFMSYKFYGTEGIQGPYYLPGKNSSSTKVLAGTEKIYLNGKLLTRGEDYSIDYNEGSLTFNNNIIITEDSYIIADYEYSAEDYRSNIYLSSGYFSFLDANAQISFKVLSNNDDKNKPLNFSFSKDDKEILANAGDDPKKARKNGAD…
NODE_10764_length_8309_cov_8.992498309	fig|6666666.226265.peg.51	peg	NODE_10764_length_8309_cov_8.992498309_4292_3876	4292	3876	-	PspC domain protein, truncated	gene_name|pspC,locus|PROKKA_00049			atgaaagttaaaaagaaattatatcgcgaattgaagaaacagaaaattgctggagtttgcagtggttttgcagaatattttgatattgatgtttcaattgttagaattatttgggttttacttactataatgggtggcgcaggaattattacttatattatagcaattttaattataccaaagaagcctgatgattatgttgaaattgttgtggaagagaataaggagaaaaagaaactaacattaagcaaagaagatagagttatcctgggtgtttgtggtggattggctgaatactatgagattgaccctattttgataagagtaatatttgtatttatgattctttctattggttttgggattcttttatatcttttgcttgctttagtcattcct…	MKVKKKLYRELKKQKIAGVCSGFAEYFDIDVSIVRIIWVLLTIMGGAGIITYIIAILIIPKKPDDYVEIVVEENKEKKKLTLSKEDRVILGVCGGLAEYYEIDPILIRVIFVFMILSIGFGILLYLLLALVIPKKKLV
NODE_10764_length_8309_cov_8.992498309	fig|6666666.226265.peg.52	peg	NODE_10764_length_8309_cov_8.992498309_5356_4292	5356	4292	-	Amino acid permease	gene_name|yhdG,locus|PROKKA_00050			atgggctcgtttggtgtgataattctagccatagctgcgctttttgcatttttctctacggccaatgcagggattttatctgcttccagatttcctcttgcaatgagtagagaccacttattgcctgatttctttggtaaaataaataaaaaatttagtacaccctatgtatctgttattcttaccagtatttttatgattgttatgatttcctttcttaatctggaaaatctggtaaaagctgcttctactatgcagattattctgttcatctatgttaatatttcagttattgtaatgcgagaaagcaggattcagacatatcgcccttcatttcgttcaccattatatccctggattcaaattggtgcaattataatatatggatttcttattatt…	MGSFGVIILAIAALFAFFSTANAGILSASRFPLAMSRDHLLPDFFGKINKKFSTPYVSVILTSIFMIVMISFLNLENLVKAASTMQIILFIYVNISVIVMRESRIQTYRPSFRSPLYPWIQIGAIIIYGFLIIQMGKIPLFITGCFIVLSILWYIIYVRFRVKRKSALIHIVERITDKKIASSTLVSELKGILVQRDDIVEDRFDKLISKCEILDIEESMTAEEFFKTIAEHLSNRQNINADMLYDLLIKREEQSTTALQPGMAIPHIIIEGNKIFDIILARCIEGIIFSEDLPPVNTVFVLIGSRDERNFHLRALMSIAQIVQQPNFERQWLKAENIEDLRNIILLSERKRDQ
NODE_10764_length_8309_cov_8.992498309	fig|6666666.226265.peg.53	peg	NODE_10764_length_8309_cov_8.992498309_5325_5450	5325	5450	+	hypothetical protein				atggctagaattatcacaccaaacgagcccataaatattcttgcgccattagagataggtataagagaatggctcaactgctctggattaagaacacctaccgttacaaataccacaaaagcataa	MARIITPNEPINILAPLEIGIREWLNCSGLRTPTVTNTTKA
NODE_10764_length_8309_cov_8.992498309	fig|6666666.226265.peg.54	peg	NODE_10764_length_8309_cov_8.992498309_5454_5660	5454	5660	+	hypothetical protein				atgagaacaataaagaaagacaaaaacattccaagaggcaaattcctctttggattttttatctcctcagctatacttgctatttttgtaaccccggcaaaagagataaaaactaacccaaccacaggaatgatagaaccaaatcccattggcgaaaacgggatgtatctattcaaatctatatcttttattccaaaggcactataa	MRTIKKDKNIPRGKFLFGFFISSAILAIFVTPAKEIKTNPTTGMIEPNPIGENGMYLFKSISFIPKAL
NODE_10764_length_8309_cov_8.992498309	fig|6666666.226265.peg.55	peg	NODE_10764_length_8309_cov_8.992498309_5751_5936	5751	5936	+	hypothetical protein				atgcaaaaagtaatagcaatgattttgatttgtaattgtgcatctgtaatagatggaaaaatgagaatggtaaatgctccaataccaataagggcaaatgcgcttttcagagcaagactaaaccaactggctaatccacctaatgttccagcagcaggtcccatacttctctcaataaagaaataa	MQKVIAMILICNCASVIDGKMRMVNAPIPIRANALFRARLNQLANPPNVPAAGPILLSIKK
NODE_10764_length_8309_cov_8.992498309	fig|6666666.226265.peg.56	peg	NODE_10764_length_8309_cov_8.992498309_5949_6176	5949	6176	+	hypothetical protein				ttgggcatagcagttccaagttctgcttttgataataaacttggtatgaaaatgactcctgcaattaaatatgcaataattacagaaggaccacatttagcaaaagcaatgccaggcaaaacaaataaccctgaacttatcattgctcctgcagcaatacaaaatacatcaagaagacctaattgcttttttaattccattattattccagtgaaatcttgggagtga	MGIAVPSSAFDNKLGMKMTPAIKYAIITEGPHLAKAMPGKTNNPELIIAPAAIQNTSRRPNCFFNSIIIPVKSWE
NODE_10764_length_8309_cov_8.992498309	fig|6666666.226265.peg.57	peg	NODE_10764_length_8309_cov_8.992498309_6921_6790	6921	6790	-	hypothetical protein				ttgtaccagaaaactgcctttggtttgacgggtttagttaaatcaatgtttaaattcattttttttgattttaattcgcctgaggaaaaatatctaaaggatataaatatggttctctttcaaaatgtatag	MYQKTAFGLTGLVKSMFKFIFFDFNSPEEKYLKDINMVLFQNV
NODE_10764_length_8309_cov_8.992498309	fig|6666666.226265.peg.58	peg	NODE_10764_length_8309_cov_8.992498309_7678_7085	7678	7085	-	Recombination protein RecR	gene_name|recR,locus|PROKKA_00051	FIG00000190	isu;DNA_processing_cluster isu;DNA_repair,_bacterial_RecFOR_pathway	atgtttgaagaaaatttagaaaaattaaaagacggattcaaacaattaccgggtattggagaaaaaaccgcagaacgacttgcattttatctaataagtggtgataagcaaaccgctttaaatcttgcagatttgattactaattctattaatgcaattaagagatgtgaaatatgcaatatgctttccgagaatagtccttgctttttttgtgcagatgaaaatcgtgtaacaaatagtatttgtgtagttgaaaaaacacaggatgtttatctaatagaagatacgaatgaatacaaaggtagatattttgttcttggtaatcttatttctcctattgatggtattggacccaagcatattaatttccagaaattagaaaaattagttaaacaagga…	MFEENLEKLKDGFKQLPGIGEKTAERLAFYLISGDKQTALNLADLITNSINAIKRCEICNMLSENSPCFFCADENRVTNSICVVEKTQDVYLIEDTNEYKGRYFVLGNLISPIDGIGPKHINFQKLEKLVKQGNITEIILAINPSSTGETTIAFITSKLKKEELKITRLATGLPVGGDIEYTSSKTLASALKNRNKV
NODE_10764_length_8309_cov_8.992498309	fig|6666666.226265.peg.59	peg	NODE_10764_length_8309_cov_8.992498309_8274_8110	8274	8110	-	beta-lactamase domain protein	locus|PROKKA_00052			gtgtatgcaattattggtggtatgcatggattcagtgaatttgaattattcaaagacttagaactaatttgtcctacacattgtacacaacacaaagcagaattaaaatctctatatccagaaaaatatattgaaggtggagcgggaaggataattgaaatttaa	MYAIIGGMHGFSEFELFKDLELICPTHCTQHKAELKSLYPEKYIEGGAGRIIEI
NODE_10804_length_8281_cov_11.02788281	fig|6666666.226265.peg.60	peg	NODE_10804_length_8281_cov_11.02788281_338_1678	338	1678	+	cell surface protein	locus|PROKKA_00053			atgaaaaaaataataataataacagtattatctcttctggtaatttcaatattaatggcagaagaagtagaaagagatatggtagttgtggaaacatttactgcgacatggtgcccatattgtcctggctgtgctatgggaattgatgatttaatagcaaacggctgtgatgttgctgttgtcggatatcacccatcaagctctgatcccttctataataactatgcattatataggaaaaattattatggctcaatagttactggttatccaacagcaatttttgatggagttttatcacatgttggtggcagtcatactcaaagtatgtatccctattatttgccaagatataatcagagaaaagcaatcaactcttcatttacgattgagattaat…	MKKIIIITVLSLLVISILMAEEVERDMVVVETFTATWCPYCPGCAMGIDDLIANGCDVAVVGYHPSSSDPFYNNYALYRKNYYGSIVTGYPTAIFDGVLSHVGGSHTQSMYPYYLPRYNQRKAINSSFTIEINGNNIGLNYDVTVTVNKVAVTSSTNMVLHLSLTESDIQYNWQGQTELNFVERLMVPNQYGTALDFSLDSTNTVDLSFTLNPSWVADNCELAAFIQDTDTKEVLQGSKESLSDLVPPLIADFTADPTSGVAPLTVNFFDQSTSGCPIIFWSWDFDNDGTTDSNEMNPTYTYQQAGTYTVSLTVIDEAASVDTEIKEDFITVTTTGAEDNIIAPVEDNLQQNYPNPFFAKGVSSESSSTKISYSLNKKQALKTSICIYNVKGEVVREFN…
NODE_10804_length_8281_cov_11.02788281	fig|6666666.226265.peg.61	peg	NODE_10804_length_8281_cov_11.02788281_2032_4146	2032	4146	+	flagellar basal body rod modification protein	locus|PROKKA_00054			atggaaacaagaaaaataaaaaaaataataatattattatctatcttaatatttattatagcagttggcttatttgcagattgccgtttattcattatgctgggtagaggagattatacactatccgaatattataatggtatcagattatattattgtttagaagagttacaagatcagggttgcaacggcagcagccatccttatgacaatccggatggttggggcctggtttactatcttcccgaaaatacagaaatagcaggcggagagtggtcagaaaatatggcttgtgaaggcactgaatttgatgattttcaaacaataattgaaaatgctggtgttcatttagtaatgggacatgtaagaaaagcgagttctggttccccctctattcca…	METRKIKKIIILLSILIFIIAVGLFADCRLFIMLGRGDYTLSEYYNGIRLYYCLEELQDQGCNGSSHPYDNPDGWGLVYYLPENTEIAGGEWSENMACEGTEFDDFQTIIENAGVHLVMGHVRKASSGSPSIPDPHPFIWHEDGIDYTFAHNGTVDPDDLSTITNWLEPPYNNPQTDVDSEIYFLWLMQNIDENDWNVLEGLHDALGSISSQEWDKNFVFSDGIDIYAYRNATDSQHELCYLTKGLEQTYNCRIVMSTFPNIGNRDIPNDALLYYPSVGRTALFENFSYTTPNYKRTLYEGWNWESFPLIQDPSGVWDAEDILEPLEDWGVTEVIAQDGYMEYDPYNEIWQHFPETFVDVNWNELYKIKIGPTPYNMGREYYTEGYIRPPDEPTVVGLQ…
NODE_10804_length_8281_cov_11.02788281	fig|6666666.226265.peg.62	peg	NODE_10804_length_8281_cov_11.02788281_4427_6664	4427	6664	+	hypothetical protein	locus|PROKKA_00055			atgaaaaaaataatattctttcttattttcttcttaccatcccttctctcagccaccatttatgaagtcaaacaggatggcacaggagattttatcactatccaggaaggtataaatgcttcaactgatggagacacggttttggtctatcctggaatctattatgaaaatattgattatctggaaaaaagtataactgttgccagtctgtatcttttctcacaacaggattcagtaattcataatacgatattggatggtaaccaatccggaagtgtggtttttgctgagaatgtaaccggtggttatttgattggttttactataaaaaatggaactggaaccgtttcatacatttattgtagaggtggaggtttgcatttaagatattccactttt…	MKKIIFFLIFFLPSLLSATIYEVKQDGTGDFITIQEGINASTDGDTVLVYPGIYYENIDYLEKSITVASLYLFSQQDSVIHNTILDGNQSGSVVFAENVTGGYLIGFTIKNGTGTVSYIYCRGGGLHLRYSTFQVNNCIITNNIAKTGGGIIIFHTTLSLSKTDIIRNHATERGGGILIGIDSNIIFDSENLCNIYLNTATQANDICLSNLHQNIVVDTFTVMEPDNFFICDFYHTTTYDFSVQNAIVEPVNADLYVSPAGSDDNNGLTLDDPLQTIFYALIKIEADSLNPHTIYLADGIYSPSLNNQRLPLNMKAYVSLIGESEENTIIDGDEQYGMMAGWDEEKGVKLKNLTCQNGYFQYHGVQVLFYYNTSIEIENLTIKNCYSLEGRHQALIMSS…
NODE_10804_length_8281_cov_11.02788281	fig|6666666.226265.rna.1	rna	NODE_10804_length_8281_cov_11.02788281_6716_6808	6716	6808	+	tRNA-SeC(p)-TCA				cagagaggatggaactggtgtttcggctggtcttcaaaaccagtagtgggcggataacaccgtctatggcaggttcgattcctgccctctcgg
NODE_10804_length_8281_cov_11.02788281	fig|6666666.226265.peg.63	peg	NODE_10804_length_8281_cov_11.02788281_6840_8252	6840	8252	+	L-seryl-tRNA(Sec) selenium transferase (EC 2.9.1.1)	gene_name|selA,locus|PROKKA_00057	FIG00009265	ff	atgaagaaagaagaattaagtaaaattccagcagttgataaactattaaatcatcctgaaattttgaaactgaaagagaaatatggtttagagttagttacttatgcagtcagacaaactttgaagcagattagagcaaaggttttggaaggtgaaaaagcatgggatattgaccagaccattgaagaaatccgattatacatttctattgtagctgacaaatctttgaaaccaatgattaatgcaacaggaattattctacatacgaatttaggtagagctcctcttggaaaagcagttttaaaaaaattggaacccattattactgaatattcaaatcttgagtttgatttagaagctggcaaacgagggcatagaaacacccatatttctgaacta…	MKKEELSKIPAVDKLLNHPEILKLKEKYGLELVTYAVRQTLKQIRAKVLEGEKAWDIDQTIEEIRLYISIVADKSLKPMINATGIILHTNLGRAPLGKAVLKKLEPIITEYSNLEFDLEAGKRGHRNTHISELIKFVTKAEDAVVVNNNAAGVLLCLKTFAENKEAIISRGELIEIGGSFRIPEIMRTSGAKMVEVGTTNRTRLSDYKNAITENTRIILKAHKSNYYIGGFTEEVEIGELSKLAKKHNLILIYDIGSGLLRKLKGLPLKDEPDVRSSLEAGVDIITFSCDKLLGGPQAGIVAGKKELISKIAKTPLMRALRVGKMTISALSTVLRYYIKEENLLSKVPIFMLLKRTKTELHSLAQKLLEELKKYNIKAKVVESTAHSGGGTLPRLKIDS…
NODE_10832_length_8265_cov_9.326678265	fig|6666666.226265.peg.64	peg	NODE_10832_length_8265_cov_9.326678265_194_2425	194	2425	+	Pyrophosphate-energized proton pump (EC 3.6.1.1)	gene_name|hppA1,locus|PROKKA_00058	FIG00031504	ff	atgaatttagctaatattcttttcattattgcaccaattggctctgcacttgctctggtttttgcttacatcttctttgttaatatgaagaagaaggatccgggcaatcaaactatgcaggaaattgctcaatatgttaaggacggtgcaaaagcatatatcaaacggcaatataaagttgtggcaatcttttttcttttcgctttcatattcttttttattttggcttttgttttacatgttcaaagtaaatggacaccatttgcatttttgacaggtggatttttcagtggattggctggttttcttggtatgatgacagccacaactgcaagcaacagaactgcagaaggagcaagaaaatctcttgatcaggcacttcagattgcatttcgcagt…	MNLANILFIIAPIGSALALVFAYIFFVNMKKKDPGNQTMQEIAQYVKDGAKAYIKRQYKVVAIFFLFAFIFFFILAFVLHVQSKWTPFAFLTGGFFSGLAGFLGMMTATTASNRTAEGARKSLDQALQIAFRSGAVMGLVVVGLGLLDISIWFTVLKYIVKVPSLNEITTVMLTFGMGASSQALFARVGGGIFTKAADVGADLVGKVEAGIPEDDPRNPATIADNVGDNVGDVAGMGADLYESYCGSILATAALGASAFAGTFALNSVILPMLIAGVGILLSIIGIFLVKTKEDASQKSLLKSLGFGINTSSVLILIISAICVNLLLKGNGLVNPWGVWGSIVAGLLAGIIIGKSSEYYTSADYKPTKGIAKHALTGPATVIIDGLAVGMQSVGIPVVV…
NODE_10832_length_8265_cov_9.326678265	fig|6666666.226265.rna.2	rna	NODE_10832_length_8265_cov_9.326678265_2723_2650	2723	2650	-	tRNA-Tyr-GTA				ggggctgtagttcagttggttagaacatcccgatgtaatcgggaaggtcgcgagttcaagtctcgtcgctcccg
NODE_10832_length_8265_cov_9.326678265	fig|6666666.226265.peg.65	peg	NODE_10832_length_8265_cov_9.326678265_2891_3145	2891	3145	+	hypothetical protein				atgtcattcccacctttattgggaatccacaacattagaaaaacaagaataccacctgttatttataaagcacgaatggttattccaaataattcaaatatcaatttacccaatatacaaaatataataacaatgcccaaatcggtggttagtgcttttgttgcaactactctttttgttgcttttctatcttcctgtgtaaggctaataaaaatatttgaaaataaattttatttgacatctttttttaaataa	MSFPPLLGIHNIRKTRIPPVIYKARMVIPNNSNINLPNIQNIITMPKSVVSAFVATTLFVAFLSSCVRLIKIFENKFYLTSFFK
NODE_10832_length_8265_cov_9.326678265	fig|6666666.226265.peg.66	peg	NODE_10832_length_8265_cov_9.326678265_3198_3383	3198	3383	+	hypothetical protein	locus|PROKKA_00060			atgaaaaagaagttattttggataatattaattattatcattttaatagtactctacctcattttcttaactcctaaagtagaagaagtagaagaaatagaaaccattgaggaagttgcaccgacagaagaggtgattgatactgttcaggcagaacccacagaaacagaggttcaagacgaatag	MKKKLFWIILIIIILIVLYLIFLTPKVEEVEEIETIEEVAPTEEVIDTVQAEPTETEVQDE
NODE_10832_length_8265_cov_9.326678265	fig|6666666.226265.peg.67	peg	NODE_10832_length_8265_cov_9.326678265_5144_3450	5144	3450	-	Glutamate formiminotransferase (EC 2.1.2.5) @ Glutamate formyltransferase	gene_name|fchA,locus|PROKKA_00061		isu;Histidine_Degradation	atgaaattagtagaatgtgtcccaaattttagtgaaggaagagatagaaacattattaaacaaatcaccgatgcaattgaggcggttgaggatgtgtctttattagatgtggatcctggtcaggaaacaaacaggactgttgtgacatttgttggtagtccagaagcggttgctgaagctgcatttcaagctgtgaaaaaagcatatgaggttattgatatgcgtaatcatacaggtgcccatccaagaatgggtgcaactgatgtgtgcccgtttgttcctgttgctgaggtttcaatggaagattgtattgaaatctcaaaaaaagtaggaaaacgcgttggagaagaattgcaaattccagtttatctttatgaaaattcagcttcatctccagaa…	MKLVECVPNFSEGRDRNIIKQITDAIEAVEDVSLLDVDPGQETNRTVVTFVGSPEAVAEAAFQAVKKAYEVIDMRNHTGAHPRMGATDVCPFVPVAEVSMEDCIEISKKVGKRVGEELQIPVYLYENSASSPERQNLAYVRKGEYEGLEEKLKDPEYKPDFGPTEFNAKAGALITGAREFLIAYNINLNTKDVKKAKDLALIIREKGRRKRDENYQPVCDKNGNIIQIPGLFTNVKGIGWYIPEYGQAQISINFTNYKISPPHIVFDKVRELALERGLVVTGSELVGLIPLEAMLMAGKYFLQNQGVSYAVSEKKLVHIATISLGLSDIVPFDPNEKIIEYRIAKKGLLVDKTISDFVDELASDSPAPGGGSVAALCGSLAAGLTSMVGNLTVGKRKFN…
NODE_10832_length_8265_cov_9.326678265	fig|6666666.226265.peg.68	peg	NODE_10832_length_8265_cov_9.326678265_5615_5280	5615	5280	-	hypothetical protein	locus|PROKKA_00062			atggaaaagaatgatgcggtttttcagcaacttttattttcattccaaatgcaaggaatgatttctttgggcaagattatgaatccggcaacccaaaaaattgagcgaaacctattaattgcccaatcaactattgatacgctggaagcattaaaagaaaaaacaaaaggcaaccttaatgatgatgagaacagattgctaaaccagatcatctacgacctgaaaatgaattatgctgatgaagttaccagagaacagaaagaaaaaaaggaagaagaagcagaaaaagcaactaaacccaatgaggctaaaccaaagactaaagagagaaagtaa	MEKNDAVFQQLLFSFQMQGMISLGKIMNPATQKIERNLLIAQSTIDTLEALKEKTKGNLNDDENRLLNQIIYDLKMNYADEVTREQKEKKEEEAEKATKPNEAKPKTKERK
NODE_10832_length_8265_cov_9.326678265	fig|6666666.226265.peg.69	peg	NODE_10832_length_8265_cov_9.326678265_6209_5631	6209	5631	-	Orotate phosphoribosyltransferase (EC 2.4.2.10)	gene_name|pyrE,locus|PROKKA_00063	FIG00025759	isu;De_Novo_Pyrimidine_Synthesis	atgacagaaaaagagatagaaaaaattttgtttggttgtggtgcattcttaaagggtcattttttgttgacatcaggaagacatagtgaattttatgttgaaaaaattaagataatccatcatccggaaaaagttcggattctctgctccgaactggcagataaattcaagaacttcaattttgatgttgtgattagtcctgcaatgggcggaattgtgctcggctatgaagtcgcaaaaatactgagcaaaaaatttatttttacacagagagagaataataagatgacaatcagaaatggatttgaactttctccaaatgaagaagttcttattattgaagatattgtcacaaccggtggtagtgtatttgaagttattgattgcgttaaaaaagct…	MTEKEIEKILFGCGAFLKGHFLLTSGRHSEFYVEKIKIIHHPEKVRILCSELADKFKNFNFDVVISPAMGGIVLGYEVAKILSKKFIFTQRENNKMTIRNGFELSPNEEVLIIEDIVTTGGSVFEVIDCVKKAGSKIVGVGLIVDRSGGKVNFGVQTKPLLTLDIETFLPEDCPLCKKNIPIVKPGASNKKI
NODE_10832_length_8265_cov_9.326678265	fig|6666666.226265.rna.3	rna	NODE_10832_length_8265_cov_9.326678265_6312_6397	6312	6397	+	tRNA-Leu-CAG			isu;tRNAs	gctgaagtggcggaattggcagacgcgccaggttcaggacctggtcccgatttatcgggataggggttcaagtcccctcttcagca
NODE_10832_length_8265_cov_9.326678265	fig|6666666.226265.peg.70	peg	NODE_10832_length_8265_cov_9.326678265_6513_7742	6513	7742	+	Tyrosyl-tRNA synthetase (EC 6.1.1.1)	gene_name|tyrS,locus|PROKKA_00065	FIG00346039	isu;tRNA_aminoacylation,_Tyr	ttggatttacaaaagactttagaagtaataagaaattgtgttgaggaaataatcccagaaaatgatcttatcaaaaaacttgagaagtctgaaaaaactgggaagcctcttcgcataaaatatggcattgacccaactggttatgatgtgcatattggtcatatggttccaattcgcaagatgcgtgattttcaagacctcggacatattggcgtgattatcattggtgattttactgctcaaattggagacccaacaggcttagatgaaacgcgaaaacatctttctgctgagaaagtcaaacaaaatgcagagaaatatatggagcaattgtataaaattttaaacccggataaaactgaagttcgatggcaatctgaatggtttacaaaaatgagt…	MDLQKTLEVIRNCVEEIIPENDLIKKLEKSEKTGKPLRIKYGIDPTGYDVHIGHMVPIRKMRDFQDLGHIGVIIIGDFTAQIGDPTGLDETRKHLSAEKVKQNAEKYMEQLYKILNPDKTEVRWQSEWFTKMSLEDVINLMSKFTLAQFMAHETFRKRYEEGLPLSLHELLYPLLQAYDSVVIEADVELGATEQKFNILAGRELQKMMGMESQIAILSPILFGTDGKEKMSKSLNNYIAIFDSPEDKYGKVMSIPDSAIINYFKLATNISSEEIKKIDKILEEGKENPKNIKMRLAKKIVTLYDGKESAQRAETHFQKVFADKEIPDEMPIHETTLNEIWIVKLLSDAGLVKSNGEARRMIQQGAVSVNGNRISAVDINLKIVDGMVIKIGKRRFCKII…
NODE_10832_length_8265_cov_9.326678265	fig|6666666.226265.peg.71	peg	NODE_10832_length_8265_cov_9.326678265_7764_7955	7764	7955	+	hypothetical protein	locus|PROKKA_00066			atgaaaatacagattgatcctcacaccttaaagcgagcagaagaacgtggcactaacattgacgaaataaaagatgtaatagaaacaggttttattattcccgcaaaatttggaaggattggaaaagcaaaagtttataactttaataagaaacggcataatagattttatccacaaaaaagagtgaggtaa	MKIQIDPHTLKRAEERGTNIDEIKDVIETGFIIPAKFGRIGKAKVYNFNKKRHNRFYPQKRVR
NODE_10832_length_8265_cov_9.326678265	fig|6666666.226265.peg.72	peg	NODE_10832_length_8265_cov_9.326678265_8029_8238	8029	8238	+	hypothetical protein	locus|PROKKA_00067			atgaatatcctgtataatgacaaaacagatcttctttatatccgattggatgatagtaaacaagagctgataaacagaagaatatcggaagatattgttgtagatattggtgagggtgacaagattgttggtatagaaattattgatgcctcaaaacatctaactctggaaagggttctacccactggtgtcgcgttaaagtgtcattaa	MNILYNDKTDLLYIRLDDSKQELINRRISEDIVVDIGEGDKIVGIEIIDASKHLTLERVLPTGVALKCH
NODE_10890_length_8229_cov_13.56798229	fig|6666666.226265.peg.73	peg	NODE_10890_length_8229_cov_13.56798229_3798_1888	3798	1888	-	autotransporter	locus|PROKKA_00068			atgaagaaaaaaaatctaatcatattactttgtgcaattgttttattatttatagctggtaatattaatgcacaaattcccggtattctaaacttccaagctaaaattactgataatactggaactccattaaacggagttcattcctttaatttcgctattgttaatcaaagcggaacaactctatggtcagcaaatagtattcaaattaatgtggatgaagggctttattcagtaaaattaggagatccttcacagggtatgactcctattccatcatcagtttttgacgacaatgataagacttttctgcggatctgggttgctggagaacagttaaccgaccaaccaattcttccagtcggatatgctcataagtctgagtattctgatcaaagt…	MKKKNLIILLCAIVLLFIAGNINAQIPGILNFQAKITDNTGTPLNGVHSFNFAIVNQSGTTLWSANSIQINVDEGLYSVKLGDPSQGMTPIPSSVFDDNDKTFLRIWVAGEQLTDQPILPVGYAHKSEYSDQSENSEKLNNLNPDDYLGIESINTQPGDGNRNITIQGDTGINVSTSNNTITISGNGGSGIQTINGGDGIQVTDPNGPTTTISATLGTSISNSELDNNAVNSSKISDGTISNSDLGSDCVTSNKIQNLTITGSDIANNTIGSEKLNFTVGTGTVTQVNTGTGLTGGPIYTTGTISIANSGVGSTQLANNAVNSAKIQDGTVTGTDIQNGTIGTVDLNFTPLTNPYTGNLSISGSLGVGSTINCSSNITSTNSIVASNDIGSGDDITAGD…
NODE_10890_length_8229_cov_13.56798229	fig|6666666.226265.peg.74	peg	NODE_10890_length_8229_cov_13.56798229_7605_3850	7605	3850	-	cell surface protein	gene_name|mpr,locus|PROKKA_00069			atgaaaaagaattatagaaataactttaaatttatttttattactagtttttttatgtttttttgttttataaacaatgcaatttctcaaagtgaagatgtagttttaaaagattattatactgttaatgcaaaggtaaataatgaaatcacaaataccgatactgtttatacaaatgatgaaatagaaaatgataccagatgtaaaagtcattttccaaaaaatcctgaaaagtatattcctatgcctataccggaatggaaaccgcctaaaggaatatccgagtcggacaataaaataatatcgtataatcaaattactggtgaagaatatattttcgatttagaaagctttcaggaattagatgctgattatgttaaaggaaattttggaagtatg…	MKKNYRNNFKFIFITSFFMFFCFINNAISQSEDVVLKDYYTVNAKVNNEITNTDTVYTNDEIENDTRCKSHFPKNPEKYIPMPIPEWKPPKGISESDNKIISYNQITGEEYIFDLESFQELDADYVKGNFGSMINEILINPENNNPGMRNFTDLEIVDNPENYPWRVNCKLYMTFGGTHYYVGSGVLIDPMHVLTAGHCVYDNENGYGWADEIVVVPGYEFFNRPYGDASAVNLHSWDGWVNNADFDHDMGIIDLDRPIGSLTGWHGYGYDNNNSFFENNTFHNPGYPAESPYNGQYMYYWYGNYDNVYTYLLKFYKYCYGGQSGSGSYYIDNNNRIVYSELSHVQWLFGWRTGHVRITSNKFSGIQTTISDDTPPSFDLIPLDVNTEPLAVQAGDQLT…
NODE_10890_length_8229_cov_13.56798229	fig|6666666.226265.peg.75	peg	NODE_10890_length_8229_cov_13.56798229_7726_7589	7726	7589	-	hypothetical protein	locus|PROKKA_00070			atggaaataaaagaaaagcgtttacataataaagtgaaattgtcttttttagaaaaagaaattaacatttatgaaatgtgtgtaagtataagtttaataagtaaaaattttaggatgaaagatgaaaaagaattatag	MEIKEKRLHNKVKLSFLEKEINIYEMCVSISLISKNFRMKDEKEL
NODE_10890_length_8229_cov_13.56798229	fig|6666666.226265.peg.76	peg	NODE_10890_length_8229_cov_13.56798229_7965_7756	7965	7756	-	flagellar basal body rod modification protein	locus|PROKKA_00071			atggggaatgaaatagctatgtttgatggagaccttattaaaggacagaaggtgaaaaccttggtgaatgaagtgttagatgctgatagatatgaagttgtatgggatggaaaggatgaaaatgggaatagtttgagtaatggactgtatttctataggataaattcaaataattttaatcaaacaatgaaactattaattattaattag	MGNEIAMFDGDLIKGQKVKTLVNEVLDADRYEVVWDGKDENGNSLSNGLYFYRINSNNFNQTMKLLIIN
NODE_11063_length_8133_cov_9.420528133	fig|6666666.226265.peg.77	peg	NODE_11063_length_8133_cov_9.420528133_1111_938	1111	938	-	hypothetical protein	locus|PROKKA_00072			atgtctgaagatataaaaattcagtgtgaaaattgtgtctattggaaaaatcatcattgtgaaaacttttcatcaaaatggtttggaatgcttacttctaacttgcagaattgtgggaagtttaaatacaaaaaagtaaataaaaaagaagaaaaaaataaaaaggaaaattga	MSEDIKIQCENCVYWKNHHCENFSSKWFGMLTSNLQNCGKFKYKKVNKKEEKNKKEN
NODE_11063_length_8133_cov_9.420528133	fig|6666666.226265.peg.78	peg	NODE_11063_length_8133_cov_9.420528133_4253_1140	4253	1140	-	Glutamate synthase [NADPH] small chain (EC 1.4.1.13)	gene_name|preT,locus|PROKKA_00073	FIG00007957	idu(3);Glutamine,_Glutamate,_Aspartate_and_Asparagine_Biosynthesis idu(3);Ammonia_assimilation	atgagaccaataaactttaaaaaattaattaagtggatatttgaagaatacaaacaaaatcaatcaatattcggaatacctgatgtaaaattttttagaaaaaagaataaaaatcgtttaaaaatttttggagaaacttatgatactcctattggacctgctgctggaccacatacgcaattatcacaaaacataatttcttcttatctctctggagcaagattttttgaattaaaaacagttcaaaaactggataacctacacttagaaaaaccttgcatagatgtagaagatgaaggatataatacagaatggtcaacagaactcactatcttacaagcttatgatgaatatgtaaaagcctggcttcttttacatcttttacaaaaactatttaaa…	MRPINFKKLIKWIFEEYKQNQSIFGIPDVKFFRKKNKNRLKIFGETYDTPIGPAAGPHTQLSQNIISSYLSGARFFELKTVQKLDNLHLEKPCIDVEDEGYNTEWSTELTILQAYDEYVKAWLLLHLLQKLFKLSLFERNAFIFNMSVGYDLKGIKSSKLNNFIEGMKDATNLDIFDEYKSILKKEIRNFNIIKKENSINKLDSYIENISQFISKSITLSTMHGCPPEEIEAICKYLIKEKELHTYLKLNPTLLGYKTVRSILDKTGFNYIQLKKESFSKDLKYYNAVDMIKNLIKFAKRHNKKFGVKLSNTLPVVNNQSRLHGNEMYLSGRALFPLTINLASRIASEFNGNIDISYSGGASFFNILQIFETGIRPITLVTDLLKPGGYLRFHQLANEL…
NODE_11063_length_8133_cov_9.420528133	fig|6666666.226265.peg.79	peg	NODE_11063_length_8133_cov_9.420528133_5779_4691	5779	4691	-	Rossmann fold nucleotide-binding protein Smf possibly involved in DNA uptake	locus|PROKKA_00074	FIG00035268	isu;Conserved_gene_cluster_associated_with_Met-tRNA_formyltransferase isu;CBSS-272943.3.peg.1367	atgaataaaaaagattatcgtgattggttaaaattaatctcaataaatggcttgggtactggaaaaatccaaagacttttaaaaatctttcacgctccacagaaaatatttagaaccaataagcaccaattatctgatttaacatttctttctgaaaatgtaatagatgagattgtaagaaaccaagataatgaatttattgagaaacaattgaaaatgttagaaatatttaaggttcgtcttatttctataactgatgaagaatatcctgatttattaaaatttatttataatcctccaattattctatacataaaaggtgctattttacaaaaagattgtaattctcttgcaattgttggcacacgcaaaccttcatactacggaaagtttattgtg…	MNKKDYRDWLKLISINGLGTGKIQRLLKIFHAPQKIFRTNKHQLSDLTFLSENVIDEIVRNQDNEFIEKQLKMLEIFKVRLISITDEEYPDLLKFIYNPPIILYIKGAILQKDCNSLAIVGTRKPSYYGKFIVQKIGKDIAKAGFTIVSGLAYGIDGYAHKAALDAGGRTIAVCGTGLDTIYPSANRNLANKIVQSGALVSEFSLGSKIEAWNFPVRNRIISGISKGTFVIEGKKTSGALLTAKIALEQNRDIFALPGNINSPQSEGPNYLIKLGAKIVVNAEDILEEYNIKMQVEPEIITPKMTNEEGMVYKLLQQNEKILSLDEMVELSDFPPAQLSAMLLSMELKGIIKREAQNRYLIL
NODE_11063_length_8133_cov_9.420528133	fig|6666666.226265.peg.80	peg	NODE_11063_length_8133_cov_9.420528133_6785_5772	6785	5772	-	GTP-binding protein Obg	gene_name|obg,locus|PROKKA_00075	FIG00000169	isu;CBSS-176279.3.peg.868	atgtttattgactacgcaagaattaaagtaaaaggtggtaaaggcggcaatggctgcttgagttttcgccacgaaaaatatgttccttatggtggaccagacggcggtgacggcggaaaaggtggcaatgttatagtaataggtgataagaatctaaccacattgctgaatttcaaatatagaaagcatttccagggtgagaaagggcaacatggtcagggttcaaataaatctggccataatggcaaagacactattataaaagttccattgggaacagagatttatgaacttgatgagaatggaaaacgagttacaaaacttactgatatatctgaaaatagtgatgagataatattagcaaatggtggcaaaagaggacgagggaatgcagctttt…	MFIDYARIKVKGGKGGNGCLSFRHEKYVPYGGPDGGDGGKGGNVIVIGDKNLTTLLNFKYRKHFQGEKGQHGQGSNKSGHNGKDTIIKVPLGTEIYELDENGKRVTKLTDISENSDEIILANGGKRGRGNAAFTTPTNQASRKTEDGKLGEEKYLELVLKLMADVGLVGLPNAGKSTLISHISSAHPKIADYEFTTLEPCLGVVEIDIKNAFTIADIPGIIQDAHLGKGLGIQFLKHIERTKILLFLLDITSNNLYEKFKILKNELHSYNQDLDRRKFLIVLNKIDLLSKSIKQETINKIRKSFPSRINKNIINISAVTGENIIKLKNKIHRLLQNE
NODE_11063_length_8133_cov_9.420528133	fig|6666666.226265.peg.81	peg	NODE_11063_length_8133_cov_9.420528133_7194_6805	7194	6805	-	hypothetical protein	locus|PROKKA_00076			atgaaaaagaaaatagagtcctttgtaaatctggacatctatagattagccgagagtttaggagataagatttgggaaattgtcagtaagtgggatagatttgcaaaaaatactttaggataccaattgaccaaatctgccgacagcgtcggagcaaacattgcagaaggttctgggcgatttcactttactgagcgaaaacaatttgcaagaatagccagaggtttgctctatgaaacttctcattggcttcgcagagcatatataagaaaaatcttgaaagaagaagagataaaaaaattgaaaaaaattatggatgagttgagaccacgattgaacgcttacataaattctatcggaacacaaagtgacaaagcaaatagcaaataa	MKKKIESFVNLDIYRLAESLGDKIWEIVSKWDRFAKNTLGYQLTKSADSVGANIAEGSGRFHFTERKQFARIARGLLYETSHWLRRAYIRKILKEEEIKKLKKIMDELRPRLNAYINSIGTQSDKANSK
NODE_11063_length_8133_cov_9.420528133	fig|6666666.226265.peg.82	peg	NODE_11063_length_8133_cov_9.420528133_7963_7244	7963	7244	-	DNA polymerase IV (EC 2.7.7.7)	gene_name|dinB,locus|PROKKA_00077	FIG00023943	isu;DNA_repair,_bacterial	ttgctggcaaaaattgcaagtgattttaaaaaaccatccggaattacaattattcacagagatgatgtaaaaaaatttttacaaaaattattggttcatgaagtacctggaatcggaaaaaaaactaacaaaatattaaataatctcggaataaaatttgttgacgacataaataaattcactgaatcaattcttgttcaaaaatttggaaaatatggaaggcatctatttcagattggaaaaggaattgatgattcatctgttattcctgtatccagaaagccaaagccaaaatcaattggaaatgagattaccctttcggaaagcactcgtgataaagaaaaactacgaaaagtacttttgcaacttactcacgaaactgcttatcgtctgcgaaaa…	MLAKIASDFKKPSGITIIHRDDVKKFLQKLLVHEVPGIGKKTNKILNNLGIKFVDDINKFTESILVQKFGKYGRHLFQIGKGIDDSSVIPVSRKPKPKSIGNEITLSESTRDKEKLRKVLLQLTHETAYRLRKKNAVAHTITLKVKYDDFSVNTFNHTIEQAVNYDSEIYKIVIGLFDKINLGFRKIRLLGIRLSNLEFAEDPVQLTIFSLYKKKFASISQAVDKLKQKYGEKIINIGQ
NODE_11247_length_8042_cov_9.435718042	fig|6666666.226265.peg.83	peg	NODE_11247_length_8042_cov_9.435718042_2487_2855	2487	2855	+	Endonuclease (EC 3.1.-.-)		FIG00617435	ff	atgaatgctaaagaattagcacaattcggtgaagaccttgcaaccagatttttagaacataatgactatcaaatcattgaaagaaactatcattcaatttatggtgagattgacatagtttgcaaaaaagataatcaacttatttttgttgaagtcaaagcaaggaaatctttcaaatttggagggcctttagaagcagtcacagaaaagaagaggcaaaaaatcataaaaaccgcatatcactttctcgcaaagcaccaacttgaattatctgttagatttgacattattaccattcaatatattcctaaaaataatgattacaagtttgagcatataaaaaatgcgtttttaggcacttctctctaa	MNAKELAQFGEDLATRFLEHNDYQIIERNYHSIYGEIDIVCKKDNQLIFVEVKARKSFKFGGPLEAVTEKKRQKIIKTAYHFLAKHQLELSVRFDIITIQYIPKNNDYKFEHIKNAFLGTSL
NODE_11247_length_8042_cov_9.435718042	fig|6666666.226265.peg.84	peg	NODE_11247_length_8042_cov_9.435718042_3460_2882	3460	2882	-	hypothetical protein				atgattgtgaaaattaaggatttaaaaggaaatactgttgattctactaatgaaatgctgtttatacagaagccagaaaaagtaatcacagatgcagatatagaagcagaattcaagtatgtaaaatatcttttgacttcttatgaaaagaggatttttcaggacttaaacaacagggcgaaattggatttcataaaaagattctggtgtcaaaatgaccccaatcctatttctgaaaagaatgaatttaaagaagagattgtaaaacgcactaattatgctgataagcatttttctcattttgaagatggatggaagaccgatagaggtaggatatatattcgtcagggtcaggccgaagaagtaattgatagagtatgtgaatatagagcaaagcca…	MIVKIKDLKGNTVDSTNEMLFIQKPEKVITDADIEAEFKYVKYLLTSYEKRIFQDLNNRAKLDFIKRFWCQNDPNPISEKNEFKEEIVKRTNYADKHFSHFEDGWKTDRGRIYIRQGQAEEVIDRVCEYRAKPYIIWKYYYGYSGGKKVYIFVDFTGQGNYKLVYRENDEKECTDPNWMDYLGPYFDVCELE
NODE_11247_length_8042_cov_9.435718042	fig|6666666.226265.peg.85	peg	NODE_11247_length_8042_cov_9.435718042_7906_4547	7906	4547	-	DNA polymerase III alpha subunit (EC 2.7.7.7)		FIG00008411	idu(1);Inteins idu(1);CBSS-350688.3.peg.1509	atgacggaccatggaaatatttatggagctattgatttctatgaacaagcagtaaataagggtttgaaaccaataataggaacggaaatatatataatcaacggaagcatctattcttcaaaagataaaaagaatcagagatttcatcttacattgctcgccaagaataatacaggatataagaatttagtaaaacttacaagtattgcttttcttgatgggttttattataagcccagattagataaacaattattaaaacaatattcagaaggtcttatcgcattaagtggttgtatgaaaggtgaagtcgcacaacttattatgtctggaaaacacaaaaaagcattgaaaaccgttcaatcatatcaagaaattttcggtaaagaagatttttat…	MTDHGNIYGAIDFYEQAVNKGLKPIIGTEIYIINGSIYSSKDKKNQRFHLTLLAKNNTGYKNLVKLTSIAFLDGFYYKPRLDKQLLKQYSEGLIALSGCMKGEVAQLIMSGKHKKALKTVQSYQEIFGKEDFYLEIMRLGLEKEEELINGLKKLSEETDAKLVATNDNHYMNKSDTKAHDILLCIQTGKLLGDKNRMRFNTDQIYFKSPKEMSDLFNDIPEAVDNTIKIAEKCTLNLSFDTFLLPKVSIPADSKQNSMDEYLRKIAYESIENKYDTTTDEIKERLEYELDVIKQMGFAGYFLITRDIVSSARKMGIMVGPGRGSAAGSIVAYLTDITRIDPLKYNLIFERFLNPARISMPDIDIDFSAEKRNKVIDYIVDKYGRNNVSQIITFGSLGAK…
NODE_11564_length_7872_cov_9.234117872	fig|6666666.226265.peg.86	peg	NODE_11564_length_7872_cov_9.234117872_590_327	590	327	-	protein of unknown function DUF45	locus|PROKKA_00082			atgaaaaaggataagtttatttcattagtttcaaaatgggctaaaaaaattgatgtggtttataaagagattcatcttcgtaaaatgaaacggaaatgggcaagctgttcaaccagaggtagattaacttttgatcctgaacttctcaaccaatcaaatcaatttattacagaatctatcgttcacgaactattacattttaaatatcctaaccatggacggatgtttaagttgatgatgaaaacatatctaaaaaactattaa	MKKDKFISLVSKWAKKIDVVYKEIHLRKMKRKWASCSTRGRLTFDPELLNQSNQFITESIVHELLHFKYPNHGRMFKLMMKTYLKNY
NODE_11564_length_7872_cov_9.234117872	fig|6666666.226265.peg.87	peg	NODE_11564_length_7872_cov_9.234117872_3598_623	3598	623	-	Type I restriction-modification system, restriction subunit R (EC 3.1.21.3)	gene_name|hsdR,locus|PROKKA_00083	FIG00016514	icw(1);Restriction-Modification_System icw(1);Type_I_Restriction-Modification	atggatattgttcaaaaattaattatgcaaacttatttaggaaatgaaaagaaagcagtccaaaatccattaattgaatatgtaaaggatacaaaagaaaattactttacatctgaaggaaaaaattttcttttcacacttggatgggaatatataaagccatcagaatcgcttggattacgaggtggtgaaacaggttatttttataatgaattactaatcaaccagttagtcaaactcaactctggatttatggacagaacattagcagaggaagtgataaaaaagctaaaacgggttcatccgaatatacagggtaatcatgaaatctggcaatggataaaaggtttaaaaacagtttatgtgccacatgagaaacgggaacacaatgtaactctt…	MDIVQKLIMQTYLGNEKKAVQNPLIEYVKDTKENYFTSEGKNFLFTLGWEYIKPSESLGLRGGETGYFYNELLINQLVKLNSGFMDRTLAEEVIKKLKRVHPNIQGNHEIWQWIKGLKTVYVPHEKREHNVTLIDSVNILRNTFHVTDEFSFTNGTHTIRFDIVFLINGIPLLFVETKSATKVEGIKEALRQVKRYHRECPEVLSQFQIYNVTHILKYLYSVTWNLSSKWLFDWKNEIKGEYELLVKSFFDKKRVIKLLTDYILFTKKDGELQKIVLRPHQIRAVEKCVVRSQDEKKPRGLIWHTQGSGKTYTMIVTAKKLLTNPLFENPTILMLVDRNELETQLFGNLSSAGFEEVKVTTSKRNLRDLLHHDYRGLIVTMIHKFDNMPENINTRKNIF…
NODE_11564_length_7872_cov_9.234117872	fig|6666666.226265.peg.88	peg	NODE_11564_length_7872_cov_9.234117872_4816_3605	4816	3605	-	blr5173; hypothetical protein	locus|PROKKA_00084			atgatcaataaacctttagatgaaattaatgaaaaaattttacaatctcttaaagaaaatgaaatacctgaaagcaaaactattgaatacaagaaagaaattaatttaaagctaaaagaggaaaagaaagaatttttagctgatgtttcctcttttgctaatactatgggtggtgatttaataattggaattgaagaagataaaggaattccaataaagattgacggtataaagataaataatatagataattacaaaaatcgtttagagtcaataatcagagattcaataattccaagaataacttctgctaatattaaagaagttaaaatttcaaatggtaattatgttataattattagaattaacaaaagttggttagcacctcatcaagttgta…	MINKPLDEINEKILQSLKENEIPESKTIEYKKEINLKLKEEKKEFLADVSSFANTMGGDLIIGIEEDKGIPIKIDGIKINNIDNYKNRLESIIRDSIIPRITSANIKEVKISNGNYVIIIRINKSWLAPHQVVHDGLLYSRENSGRFYKRHTGGKHPMDVYELKDAFLLSETIYDKIRTFKEKRIDKILKCDTPTPIEKKHYIVLHIIPISSFYQYNFYHLDIQKCYNSREYFLPIYFTTSENVNQYDSVQRKYNFDGFVKYFVDYKDYIQVFRNGIIEAVENRFFDNYNERFHITYFEELIIKAISKYFENYKNISIEPPFAIYISIFGLKEYPIKTSRIKNWRYGEEFKTENENLILPEIIINNFEINIESILKDYFDMIWNAYGIPESLNYENGNW…
NODE_11564_length_7872_cov_9.234117872	fig|6666666.226265.peg.89	peg	NODE_11564_length_7872_cov_9.234117872_6012_4816	6012	4816	-	Type I restriction-modification system, specificity subunit S (EC 3.1.21.3)	locus|PROKKA_00085	FIG00000494	idu(2);Restriction-Modification_System idu(2);Type_I_Restriction-Modification	atgcaacaagaacttaagactgagcagaaagaagaatacaaagagactgaattgggtttgttgccagaaagttggattgttgagaattttacgcaatgtattaataagaaacggattaaattaggaaaagttaagaaacaagaatatcaagaaataggcaaatttccaattgttgatcaaggacagaaacttattgctggatattgtgataacgaagaagatgtttataaaggtgaattaccaataatcatttttggggatcatacaagaattataaagtttattgatttttcatttgtatgtggagcagatggaacaaaagttattgtaccggatttatcaaaattaagtacttcctttttttattatgctctttcaaatattgaaattccaagcaga…	MQQELKTEQKEEYKETELGLLPESWIVENFTQCINKKRIKLGKVKKQEYQEIGKFPIVDQGQKLIAGYCDNEEDVYKGELPIIIFGDHTRIIKFIDFSFVCGADGTKVIVPDLSKLSTSFFYYALSNIEIPSRGYNRHYSLLKEKKIPLPPLPEQKKIAFILSTIQDAIEKTENVINSFKELKKSMMKHLFTYGPVSLEQAEKTKLKKTEIGYMPKEWDIKNFEKCINKKIIKVGKIKQQEYKGVGKYPIVDQGQNLIAGYWDNEKDVYQGDLPIIIFGDHTRIVKFIDFPFVCGADGTKIIVPNLEVIDSKFFHYALKNTEIPSRGYNRHYSLLKEKRLPIPSISVQKEIASIIYSIDEKKEKEENKKNALEELFKSMLHNLMTAKIRVNHLNFEEQ
NODE_11564_length_7872_cov_9.234117872	fig|6666666.226265.peg.90	peg	NODE_11564_length_7872_cov_9.234117872_7528_6014	7528	6014	-	Type I restriction-modification system, DNA-methyltransferase subunit M (EC 2.1.1.72)	gene_name|hsdM_1,locus|PROKKA_00086	FIG00000477	icw(2);Restriction-Modification_System icw(2);Type_I_Restriction-Modification	atgcttgatataacaacacttgaaaactggctttgggatgcagcctgtaaaattagaggaccggttgatgccccaaaatacaaagattacatattaccactaatttttataaaaagattgtcagatgtatttgaagatgaactgaaaactctagaaaagaaatttggttctcttgatacagttgaagaactaataaaactcgatcatacctatgtgaggatatatatacccaatgaagccaggtggaaagaaattgcaaaacaaacaattaatataggtgagtatataaccgatgcagttcgctctattacaagagaaaatgccacattgcagggagttattgatacaacagattttaatgctattgtttccggacagcgtattattagtgatgagatt…	MLDITTLENWLWDAACKIRGPVDAPKYKDYILPLIFIKRLSDVFEDELKTLEKKFGSLDTVEELIKLDHTYVRIYIPNEARWKEIAKQTINIGEYITDAVRSITRENATLQGVIDTTDFNAIVSGQRIISDEILKTLINVLNRHRLGINDVEPDILGRAYEYLLRKFAEGSGSSAGEFYTPREVAILMAHIIDPQPGDTIYDPCCGSAGLLIKCNLRFKEKYHNEESLKETHHFGQEILPSTFAMAKMNVFIHDMEAIIKLGDSMNRPAFTDESGNLSKFDLIVANPMWNQDFNQSTYENDAYNRFGYGYPPSSSADWGWIQHMFKSLNKNGRLAVVIDTGSVSRGSGNVGSNRERDIRKSFVENDLVEAVLLMPENLFYNTTAPGIIIIINKEKKCKD…
NODE_11589_length_7858_cov_10.86367858	fig|6666666.226265.peg.91	peg	NODE_11589_length_7858_cov_10.86367858_67_807	67	807	+	TPR repeat containing exported protein; Putative periplasmic protein contains a protein prenylyltransferase domain	locus|PROKKA_00087	FIG00120617	isu;Ton_and_Tol_transport_systems	atgaaaatattgagtgtcatactatctattttctctattattcttgtacagtgttcacaggttaataaatatcaaaaactgtgttcatctgtagaaaataatgaactaaaaatcgattctctctctgcggtctcaaaaggtaattctaatacaatgaaagaaataaaatcagaatatgacgaaaaaataaatattattaacgataaattgctcgctattgaaattttacaatccaaaattttactattagagtcaaaaataaataatatcaaccaagaaataaaagctcaggaacaaattctaacagaattacaaaataaggattctacagatatcgcacaatattctactcttcaagagttatcccctgagcgattataccaggatgcaagagatttt…	MKILSVILSIFSIILVQCSQVNKYQKLCSSVENNELKIDSLSAVSKGNSNTMKEIKSEYDEKINIINDKLLAIEILQSKILLLESKINNINQEIKAQEQILTELQNKDSTDIAQYSTLQELSPERLYQDARDFFIDGKYQNSITKFSQIVKDYPDNSLAPNSQYWIGECYYSLEQFETAIQHFDKVVNNYPNSEQVIDAKFKIALCLADMKEYEGALAQLREIQKQYPNYERIKLVKEKIIIIENR
NODE_11589_length_7858_cov_10.86367858	fig|6666666.226265.peg.92	peg	NODE_11589_length_7858_cov_10.86367858_837_1562	837	1562	+	Outer membrane assembly lipoprotein YfiO	gene_name|bamD_1,locus|PROKKA_00088			atgaaaaaattactaattttaatattactactaattattagctgtgctcataagctcacaattgatggaatgagtgcacagcaaaagataaagatagcagataaattgtattcaaaaaaaaattttcataaagcacaagaaacttatgaaataatcacttttgaaagtaaaggtgatacacttattgaaaaagcacaatatcaattagcaaattgttactataacctaaaactttatgaagatgctatatttgaatatgaggagttacttcgtttattcccattttcacaatattcagaaaatgctgattttaatattggtgtttgttggtataaactctcactaccttcatattatgaacaagaagagacttataatgctattgaacaatttaagttg…	MKKLLILILLLIISCAHKLTIDGMSAQQKIKIADKLYSKKNFHKAQETYEIITFESKGDTLIEKAQYQLANCYYNLKLYEDAIFEYEELLRLFPFSQYSENADFNIGVCWYKLSLPSYYEQEETYNAIEQFKLFLDKYPNSEKIQDVENILAKCTNKFLTKKYNNAYIYYKMGYYNASVMYLNEIFDENIIGEIDKKALILAAKIYHKKDDKSALEKVYQTFKQKYPDNLEIEKVRQFLEK
NODE_11589_length_7858_cov_10.86367858	fig|6666666.226265.peg.93	peg	NODE_11589_length_7858_cov_10.86367858_1566_2153	1566	2153	+	Nicotinate-nucleotide adenylyltransferase (EC 2.7.7.18)	gene_name|nadD,locus|PROKKA_00089	FIG01279159	isu;NAD_and_NADP_cofactor_biosynthesis_global	atgcgatttggaattttaggtgggagttttgaccctatccatttgggacatctcaagattgctgaattctgtcaaaaagaattaaaccttgattttattctttttattccagcaggaaatcctccccataaaagcgtttttgcagattatcaacatcgatttgatatggtaaaattggcaataaaaggacacaaaaattctagaatttcagatattgaaaaatcaagttcaagtccaacatatacattaaatactctcaaaaaaaccaaaaaactctatccaaatgatgagatttttttctttattggcgaggataatgtctcggaaattcaaacttggcataattacaaagaactttttcattatgcaagatttgtggttctaagccgaaatgtagaa…	MRFGILGGSFDPIHLGHLKIAEFCQKELNLDFILFIPAGNPPHKSVFADYQHRFDMVKLAIKGHKNSRISDIEKSSSSPTYTLNTLKKTKKLYPNDEIFFFIGEDNVSEIQTWHNYKELFHYARFVVLSRNVESRKFFKYLNYFDKLQFLNMPKIDISSSMIRNNLAKNLSIDGFVPKVVENYIRKNKLYRKGER
NODE_11589_length_7858_cov_10.86367858	fig|6666666.226265.peg.94	peg	NODE_11589_length_7858_cov_10.86367858_2150_4864	2150	4864	+	Pyruvate,phosphate dikinase (EC 2.7.9.1)	gene_name|ppdK,locus|PROKKA_00090	FIG00001076	isu;CBSS-349161.4.peg.2427 isu;Glycolysis_and_Gluconeogenesis isu;Pyruvate_metabolism_I:_anaplerotic_reactions,_PEP	atgaaaaagtatgtgtatttctttggtgactcaaaagcagatggtgaccgcacaatgaaagagatattgggtggcaaaggtgcaaatctcgcagaaatgataaatataggaattcctgttcccccgggttttactattgcaacagaagtttgcgattattacagtaaacacgaatacacttatccagacgagcttatgggagaaattagcaaaaatttagataagttagaagaaaatcttggacaaaagtttggaaaccctcaaaaaccattgctcctttcagtgcgttctggtgctgctgtatcaatgcctggaatgatggatactgttcttaatcttggattgaatgataaagttgctgaaggatttatttctctcacaaagaatcctcgctttgtc…	MKKYVYFFGDSKADGDRTMKEILGGKGANLAEMINIGIPVPPGFTIATEVCDYYSKHEYTYPDELMGEISKNLDKLEENLGQKFGNPQKPLLLSVRSGAAVSMPGMMDTVLNLGLNDKVAEGFISLTKNPRFVWDAYRRLIQMFGNVVFGIDSEKFEQILSQEKLNKNISLDTELTAEDLKNIVEKFKKLYHNEIGNEFPQDPQKQLWLAMEAVFKSWNNKRAIKYRELNNIKGLLGTAINVQAMVFGNMGDDCATGVAFTRDPAIGEDRFFGEFLVNAQGEDVVAGIRTPQEITKQSSIDWAKDNNIPEDVRKKKYPSLEELMPEIYETLFGIQKKLENHYKDMQDIEFTIQNGKLFLLQTRTGKRTAKAAVKIAVEMTKKGMISKKTALSRIQSEHL…
NODE_11589_length_7858_cov_10.86367858	fig|6666666.226265.peg.95	peg	NODE_11589_length_7858_cov_10.86367858_4968_5093	4968	5093	+	hypothetical protein	locus|PROKKA_00091			atgataatattgataaaattgattcctgcaattacgaagataaattatatctggctaattattgctctcattttggtctcaactcgtcttttctatgtaatgtttttcaaatcacagaaaaaatga	MIILIKLIPAITKINYIWLIIALILVSTRLFYVMFFKSQKK
NODE_11589_length_7858_cov_10.86367858	fig|6666666.226265.rna.4	rna	NODE_11589_length_7858_cov_10.86367858_5159_5230	5159	5230	+	tRNA-Val-CAC			isu;tRNAs	gggtggttagctcagcggtagagtactgcgctcacatcgcaggggtcacaggttcaaatcctgtaccaccca
NODE_11589_length_7858_cov_10.86367858	fig|6666666.226265.peg.96	peg	NODE_11589_length_7858_cov_10.86367858_5629_7650	5629	7650	+	Foldase protein PrsA precursor (EC 5.2.1.8)	gene_name|prsA3,locus|PROKKA_00093		isu;EcsAB_transporter_affecting_expression_and_secretion_of_secretory_preproteins isu;Peptidyl-prolyl_cis-trans_isomerase	atgataagtaaaaaaattcttataagaacaatcatagcattattagtatcctgtattattcttggatgtctacccagagagaaaaccactgacaaatcagccatattggttgaatgggatggtggagaaataacagaacaaaagcttgataagctacttgaattaataccagaaatgtatcgtcccagagggggatacactgttgaactaaaacaaaagtatttaaaagattatggaatagaagaaatattctatcttgaagccaaagaaaaaggaattgataacgaacagaatgtgattgactattataacaaaaatgcaatgcaaattgttctacaagagtatatcaaggaaaaaattaaagataaaattaaatccaaaaaatcagaactcaaaaaa…	MISKKILIRTIIALLVSCIILGCLPREKTTDKSAILVEWDGGEITEQKLDKLLELIPEMYRPRGGYTVELKQKYLKDYGIEEIFYLEAKEKGIDNEQNVIDYYNKNAMQIVLQEYIKEKIKDKIKSKKSELKKFYEENKDKLFSKKPTATILYIQTTNADSANHALAELHDGVGFSEVVEKYSIHKFSKNKGGKITNVRQGEQISNIGKSPEIDSLIFSSELEEIVGPVKYNNTFHIFKVVEQDMSLYKPFEEVEKVVENRYKAQKENELKKELIENLIKKYNVTIDTTAIKNIDFAKADTSETEAAIQLIKSPVEEISFTVSDFANELKQMPSQRKQFLDNYEQRKKFLEDKTNNNVMYYDAIKRGYEKNPQIKDQLSRLQMIATLREYYKQYVIDST…
NODE_11741_length_7788_cov_7.998327788	fig|6666666.226265.peg.97	peg	NODE_11741_length_7788_cov_7.998327788_144_13	144	13	-	hypothetical protein				atggacattggaaatggagtcgcagacatcatcgttatgtatgggtacaaggacactggaaaaaagcgtcagctggccgcttttgggtggcaggctactggaagaaaactccacatggatgggtttggataa	MDIGNGVADIIVMYGYKDTGKKRQLAAFGWQATGRKLHMDGFG
NODE_11741_length_7788_cov_7.998327788	fig|6666666.226265.peg.98	peg	NODE_11741_length_7788_cov_7.998327788_438_304	438	304	-	hypothetical protein				atggatacatacaatttagtaagtttttcagagatatttgtttcaattggttatgcctatcttctttcttcagacagaaaaaatagaattaaacctttcccacaaatcatttgtcaaaatttttgtaagttttag	MDTYNLVSFSEIFVSIGYAYLLSSDRKNRIKPFPQIICQNFCKF
NODE_11741_length_7788_cov_7.998327788	fig|6666666.226265.peg.99	peg	NODE_11741_length_7788_cov_7.998327788_1555_443	1555	443	-	Lysine 2,3-aminomutase (EC 5.4.3.2)	gene_name|kamA,locus|PROKKA_00094	FIG00134830	ff	atgatatggcaaaaagaatttaaaaataatataacatccatagaacaattaaaggaatatattcaactatcacagaaagaggtaaaacaacttaaaaaagtcgtagaaaggcatccaatgcgtgtttccaaatattacttatcattgatagattgggatgacccttatgatccactaaagaaaatggtaatcccatcaattgaagaattgaatctttctggatcgtatgatacaagtggtgaacaggaaaacacaaagttaataggactccaacataaatactctcaaacagcattaattcttgtcacaaacagatgtgcttcatattgcagattttgctttagaaaaagaatgattggattaccttcagaagaaatactccataaatttagcatagca…	MIWQKEFKNNITSIEQLKEYIQLSQKEVKQLKKVVERHPMRVSKYYLSLIDWDDPYDPLKKMVIPSIEELNLSGSYDTSGEQENTKLIGLQHKYSQTALILVTNRCASYCRFCFRKRMIGLPSEEILHKFSIAVKYIEEHKEINNVLISGGDPFVLSTRIIAKFLEKLSYIPHLNFIRFGSKVPVYLPNRIIEDEELGKLFKKYSLPDRRIYVVTQIDHPREITTQSIFAINKLLKSGVILNNQTVLMKGVNDDPNILAELQNRLVSIGINPYYVFQCRPVKRVKQFFQVPLYKGYEIVEQAKRKLNGHSKRFRYVMSHRTGKIEIVGIVGDEIYFKYHQAKDPRNYGKFFKRRLNKTAGWLDELSLKEL
NODE_11741_length_7788_cov_7.998327788	fig|6666666.226265.peg.100	peg	NODE_11741_length_7788_cov_7.998327788_3096_1840	3096	1840	-	D-octopine dehydrogenase (EC 1.5.1.11)	gene_name|odh,locus|PROKKA_00095	FIG01441291	ff	atggcaaataaaccaaaatttgcggttttaggagcagggcatggtggaagtgcaatggctgcttatctcggagcaattggatatgaagtgaatctttacaatagaactccagagaacattcatagtattcaacaacttggaggaatatacttaagatatacttatgatttggaagaagatatatttcctcaaggtatggaaaacataaatgatttatttcttgagtataaagaacatccggagaccagaacaagacttgaatattcattaaccccacagactgatgaactatttgaagaagaggttaaacaggtttttggaaaactaaatataatttcttccgatattaaggcagtaatccatgacagtgatataattatggttgttgtgcctgcttca…	MANKPKFAVLGAGHGGSAMAAYLGAIGYEVNLYNRTPENIHSIQQLGGIYLRYTYDLEEDIFPQGMENINDLFLEYKEHPETRTRLEYSLTPQTDELFEEEVKQVFGKLNIISSDIKAVIHDSDIIMVVVPASGHKYIAEKRAPYIKDGQIILLNPGRCFGAIEFYKIINDYYKDKKLPDVTIAEAQTFIYASRRTKPRSVRILGVKNSVNIAAIPSYKTKDIVDFVGEAYPQFTPTDDVLKTSLSNLGGIFHVPIAILNATKIDRKHDFKYYIEGVTEHAASIIEDVDKERIAIAEAMGVEVISARRWLYQTYGSEGADLYEAIQNTKPYKGIESPGSINHRYIWEDVPTGLVPLSSLGKKLNIPTPMIDSFIYQATSALRKDLNIDFFETGRTMERL…
NODE_11741_length_7788_cov_7.998327788	fig|6666666.226265.peg.101	peg	NODE_11741_length_7788_cov_7.998327788_4484_3408	4484	3408	-	Ornithine racemase (EC 5.1.1.12)	locus|PROKKA_00096			atggctttcctggaaatgaatattaataagttaaaacataattatgattttttggataagatatttgaatccaataatattaaatgggcagttgtttcaaaggttttatgtggaaataaaacttatttaaccgaattgttgaaactgggagtaaaacaggtttgtgattccagattaacgaatttaaaaaatattaaacttctcaataatgagattgagacaatatacataaaaccaccatccaaacgaaatgttgctaatgttataaaatattcagacatcagcctaaacactgaaattacaacgataaaatctttatcaaaagctgcaaaaaaacaagggaaaaaccacaaaatcataattatgattgagatgggagaattaagagaaggtgttttg…	MAFLEMNINKLKHNYDFLDKIFESNNIKWAVVSKVLCGNKTYLTELLKLGVKQVCDSRLTNLKNIKLLNNEIETIYIKPPSKRNVANVIKYSDISLNTEITTIKSLSKAAKKQGKNHKIIIMIEMGELREGVLRDEFIKFYETVFKLENIEVIGIGANFSCLYGVLPNPDKLIQLSLYEQLIEAKFNREIRYVSGGSSVVIPLIINNTLPKGINHFRVGESLFFGTDVYHNSFIEDMEHNVFKLFAEIIELTEKSRVPTGVLGSNIEGKSYEFNENDLGKKSYRAIVDLGLLDVDEKHIWSSDKNIKFVGATSDMIVIDLKNNPNNYKVGNLLEFNMDYMGLLRLMNSKYIEKRIKND
NODE_11741_length_7788_cov_7.998327788	fig|6666666.226265.peg.102	peg	NODE_11741_length_7788_cov_7.998327788_4936_4484	4936	4484	-	Probable threonine synthase (EC 4.2.3.1) (TS)	locus|PROKKA_00097			atggaaaaaaatctaaatatctatacttactcaaaaaaaccatccaataaagagaaagaattaattgtaaaatttttgtttgaaaatcttgaacaatttggagatcctgaaagagatattttaaaagctgttgattatgcattaaatgaatatcattcttttggtggaatgattttaacaacaaaaatagataatgaattggttggagtcgctgttattaattacactggaatgaaatggtatattccagaaaatattctggtttatattgcaacccataaaaaatatcgtggaaaaggtattggaaaattcctaatgcaaaaagcaattgagatgactgacggagatattgcacttcacgttgaaccagacaatccagcaagatttttatatgaaaaa…	MEKNLNIYTYSKKPSNKEKELIVKFLFENLEQFGDPERDILKAVDYALNEYHSFGGMILTTKIDNELVGVAVINYTGMKWYIPENILVYIATHKKYRGKGIGKFLMQKAIEMTDGDIALHVEPDNPARFLYEKVGFTSKYLEMRYKKGVD
NODE_11741_length_7788_cov_7.998327788	fig|6666666.226265.peg.103	peg	NODE_11741_length_7788_cov_7.998327788_6079_5045	6079	5045	-	D-alanine--D-alanine ligase (EC 6.3.2.4)	gene_name|ddl,locus|PROKKA_00098		idu(2);Peptidoglycan_biosynthesis--gjo idu(2);cell_division_cluster_containing_FtsQ idu(2);Peptidoglycan_Biosynthesis	atgaacataatagttcttaacggagctgttcagagatctgatgactggcacaattggagaacagaggacttggaaaacgagatttgcgctgcgcttgaagaaacagacaacagagtgaatttaatccacactggaaacccagatagcctccatgaaaacctgattaaaatcaaagatagcaacaagacgatggtacttagcctgagagagtgcttcaatgaaggttgtgaacgggtctttgtctcagatattctaaaccagcttggaatagcttttgttggctcagaaatgataagtgttgaaatggcgttggacaaagacaaagcaaaggtctgctttatcagaaacaagatacctacctcaaaatattatgttgtcaattctctggaggagataaga…	MNIIVLNGAVQRSDDWHNWRTEDLENEICAALEETDNRVNLIHTGNPDSLHENLIKIKDSNKTMVLSLRECFNEGCERVFVSDILNQLGIAFVGSEMISVEMALDKDKAKVCFIRNKIPTSKYYVVNSLEEIRDGYLGFPIVAKPRSLGCSAGISIATSRKRLEEVVIELLDRFNQPVILEEYIGDGDCREYTIDVLYNDDRRITAYAEIIIPVRDGIKLLDEKIKNDPELDKITPVSNTDLQKDLRELSLRTAEAINARDVARVDIRKHRNKLYVIEINLFPGLGQDSYLRRSAYFHDVSFKELMDMLVHSASIRYNLTPTKKMDEMSRWAYKKISGTDFRRY
NODE_11741_length_7788_cov_7.998327788	fig|6666666.226265.peg.104	peg	NODE_11741_length_7788_cov_7.998327788_6653_6060	6653	6060	-	Methionine synthase I, cobalamin-binding domain	locus|PROKKA_00099	FIG01030887	ff	atgctggcaaaaattgaattaatcgaatctctgcacgatgaaaattttaaaagcttcaggcaggtaagaagcggacttctcagctttccgcctgatcttgatatggctaaaggtcagcttgtctcttctatttatcttgctatgaatttagacccggatattgttcatgttgtgggctattgtgaaggttcttacatagcaaaaccaaaagatataattgaaagttgcaaaatggttaagcaaattataaaaaattacaaaatgggtgttccggatatgagtttagatgcggatgtacaattcagaaaaaaagaattattatctgaagccaatttgctcatcgatacgatcagatcattaggaaactctaaagacccgttaattgagccgaaagttttg…	MLAKIELIESLHDENFKSFRQVRSGLLSFPPDLDMAKGQLVSSIYLAMNLDPDIVHVVGYCEGSYIAKPKDIIESCKMVKQIIKNYKMGVPDMSLDADVQFRKKELLSEANLLIDTIRSLGNSKDPLIEPKVLCKAVEIGLLDAPDLKGNKYAKGEICTAMINGACYTINSKTKKPIPEKERIKYLNGGLTNEHNSS
NODE_11741_length_7788_cov_7.998327788	fig|6666666.226265.peg.105	peg	NODE_11741_length_7788_cov_7.998327788_7696_6632	7696	6632	-	Methionine synthase I, cobalamin-binding domain	locus|PROKKA_00100	FIG01030887	ff	atgaaaataattggtgggtctttaggtaatgatatacatgttgcaggaattataaatttctttaatattgctatggatttgggatatgagacttattatcttggaccttcaaattctgttaaagattttataagaaatattaaaaaaattaatccagatgtcattgcggttagttataggttaagtcctgaaagtgcggaggaattattagttcaatttcaagttgctattaaaaaatcaggattaaccaatataaaatatattttcggtggcactccttcaacagcaaaagtagctgaacaaatcggtatttttgataaaatattcaaaggaggtgaacccaaagatgatataattaaatatctaacaggaaaaggattaaaaacaactcaagaatat…	MKIIGGSLGNDIHVAGIINFFNIAMDLGYETYYLGPSNSVKDFIRNIKKINPDVIAVSYRLSPESAEELLVQFQVAIKKSGLTNIKYIFGGTPSTAKVAEQIGIFDKIFKGGEPKDDIIKYLTGKGLKTTQEYPDNLVDRIKWKRPILRHHFGLPSLKETIEGVKEISEAGLLDVISIGPDQDAQEYFFHPELQKPARRGDGGVPIRTPEDLMRIYEASHCGNYPLLRCYSGTNDLIKMAEMYIETIHNAWCAVPLMWYNVLDKRSKRLLINSIPENQELVKWHAKKGIPVEVNESHHWSLRRAPDVIAVVMAYIAAYNAKQMGVKNYVSQYMFNTPGETSPKMDLQKCWQKLN
NODE_11776_length_7771_cov_5.124817771	fig|6666666.226265.peg.106	peg	NODE_11776_length_7771_cov_5.124817771_161_385	161	385	+	hypothetical protein	locus|PROKKA_00101			gtgattgccccattatttgataatgctaataatttcaaagagggtgttgcctgtgtatcaatagatagcagatggggttatatacgacctgatggaacatggcttattaatcctttatataaaaagggaaacgattttcataatgggctggcttgtgtgttaaacagtgatggatattggacttatattaacaaaatgggtgagaaaattgaatatctcaaataa	MIAPLFDNANNFKEGVACVSIDSRWGYIRPDGTWLINPLYKKGNDFHNGLACVLNSDGYWTYINKMGEKIEYLK
NODE_11776_length_7771_cov_5.124817771	fig|6666666.226265.peg.107	peg	NODE_11776_length_7771_cov_5.124817771_412_2208	412	2208	+	hypothetical protein	locus|PROKKA_00102			atgaaaaataaatattcaatattattgattcttacctgcatttttatactcccactttctataaatggtgatgaattgtatgtagattttaaagaagatacaaatttaaatcatgaattagttttagatattcttgatagtaaaatacttagtgctaactggagccccgtttactataataatagattctattttggaattagtgatcaatctggtattatacttccaataatagagaagaaaaagatttcccaatatttgaatattgatccaaatattgagatactgaaaaacattacaaatgtaactctcactctcaacaaaccaaaagataacaaaagttattgtaaattactatttaatgaaaaagctcaaatcaaatacaaccgtgaagatata…	MKNKYSILLILTCIFILPLSINGDELYVDFKEDTNLNHELVLDILDSKILSANWSPVYYNNRFYFGISDQSGIILPIIEKKKISQYLNIDPNIEILKNITNVTLTLNKPKDNKSYCKLLFNEKAQIKYNREDIEAIVQFENDQGIIKIVDIHLKNFIQVTNYKGYAEILDNVKLKVLYHDPTKLPTNHSLRGDSFCIDKKDINQENEYSLITDLYNLPIDSQQILHGQIEIPKRKLTVNIQDISNIQSFSIVAFDKNNNNRITLASLDDVDNNSIKIPKLNYVDLNYIYKLKNVSKENRQPIESSSDIINIKQKDYRYVKIPGKYSGENFTIQYWNNQDNTMIEVPYLAYDDSISIYNALKNTRVIRFVDPETSSIKKITLNEEVQPPMLNIHEKTPLI…
NODE_11776_length_7771_cov_5.124817771	fig|6666666.226265.peg.108	peg	NODE_11776_length_7771_cov_5.124817771_2201_4564	2201	4564	+	hypothetical protein	locus|PROKKA_00103			atgactaaaatgagagagaaaatgtttatacttgccagtgttgctgtttttatgttatcagtatcaaactccgtattattatctgatacattggtaaatgagaaaaaaggattcaatatagttcaggataatcaactttccattacgaattatatttttgatgacttcatggatcattacaaggatggggcaatatttgtttgtatttatccaggcaataattttaatgctgaatacttttctcaatatatgataactgaactgaaatcagagcttggtaaatcttgtaagttagaaaaatatctaggtgtgaatgaaatgcttgaatatgtaatagatcatactcaatcgatcgatctaactgaagataatttcgacgagttcaaaaaggtatttatt…	MTKMREKMFILASVAVFMLSVSNSVLLSDTLVNEKKGFNIVQDNQLSITNYIFDDFMDHYKDGAIFVCIYPGNNFNAEYFSQYMITELKSELGKSCKLEKYLGVNEMLEYVIDHTQSIDLTEDNFDEFKKVFITGYCLEFESSFPVKFLKVKTAYKAREIDFYFAPGDEESIEDAQVNNVIYYAYKSTFVGKKKYVFLGTKKYFNTNVKSDIEETLVGWTLYEDDGKRQNVVLWNTDIGLRPRNMGDVDLDRKPFVFLNDKAFEAQKYYNQGTEPNSDDLLVNTKGLNNFEQKFEDRKERLFRWLPLYDKEIGNLQTINIGVIDSLSVFPDAIPIPRMKKLHIAFLIDASKSMEQVWNNLDKVLINILGEVLNQNFTNIAGERITLKIKVYYFTNDLLT…
NODE_11776_length_7771_cov_5.124817771	fig|6666666.226265.peg.109	peg	NODE_11776_length_7771_cov_5.124817771_4590_6392	4590	6392	+	hypothetical protein	locus|PROKKA_00104			atgaaattaattcggaaattttataattattgtaaagttaatccaatcatatttcggcgttttttttcaagaaaagaatctaacaacaaaaatgatattctcttaacttgtatgtttattatactgatatctctgacaacagcactagttttccgctcatcctgtgaaatatttaaatacgacaaaacaattaagcaatttgttggaaatgaatggaataaagtgtttcatctttatctgctgaactgttttgaccttgaagaagaaaaggatataaaaaaagtaatgaaaaataaaatccctacatcagtattgcaatttatagattctctggcaacagatgaagatatctgtactaataaaggagtaagggtttatccggaaataataacaattaaa…	MKLIRKFYNYCKVNPIIFRRFFSRKESNNKNDILLTCMFIILISLTTALVFRSSCEIFKYDKTIKQFVGNEWNKVFHLYLLNCFDLEEEKDIKKVMKNKIPTSVLQFIDSLATDEDICTNKGVRVYPEIITIKSESGVLPKVQCYKFSEDYTYLTEYLTNTFHDTLITKRPYLFIQDRLSKKLNVYEDDIVFIKEAGIGDKYSLPLQVKPIKDKSRVKCFIFEHYLSDYARKKIRLYFAGMSDLFDFLLRKAVFEWKLDKEYPVYFGIGEDVFGFIYDRNKVSDDYDFIYQPKFISKTYDVTFQDSLKLLFVKEEKKYIYSININEDGFIELDKDDLFNKFLHIKHGFNNLDKDSVEISASFFVNFPRDDRDDLVFLEFDFIKNFTINARKRQVELIQY…
NODE_11776_length_7771_cov_5.124817771	fig|6666666.226265.peg.110	peg	NODE_11776_length_7771_cov_5.124817771_6398_7255	6398	7255	+	ABC transporter ATP-binding protein	gene_name|macB_1,locus|PROKKA_00105			atgattaaagttattttcccattaaaaaagacattttcagatgaatcctatatttgttttgaatatccacattccaaaatagatgataaaattacttttgatggtttagaaattcatccaaagtacctatacaacataatgggtctcaatggtgtagggaaatcaacaatactaaatatattatcattattaacaggatttaatggaaattatttcaaagataaagattcgatcataattaatcacaccattaataattctaacaaagattctataaggcatgatcacttctcttatatattccaggaccctcatatcatcaatatgtatacagtcaaagagaatctagaaatcgttaatcaaaaatttaattttagtaaacatatgagtttaatcata…	MIKVIFPLKKTFSDESYICFEYPHSKIDDKITFDGLEIHPKYLYNIMGLNGVGKSTILNILSLLTGFNGNYFKDKDSIIINHTINNSNKDSIRHDHFSYIFQDPHIINMYTVKENLEIVNQKFNFSKHMSLIIDKLNSVIDKKSKKYLVKKICDLKKNENNSPYSLSGGEKQLLSFIRAMIKPSNVIFADEPWASMDQNLKEFVEQQLYLYLVKKDVFNEFRDNSPEDDNTVIIITHLHQHKDNNIFGKLDTEWSKIIPVTHYDNNDNGKLNHSELEIERYALIK
NODE_11790_length_7764_cov_8.263597764	fig|6666666.226265.peg.111	peg	NODE_11790_length_7764_cov_8.263597764_900_1079	900	1079	+	hypothetical protein				ttgacacagaaaatattatataatgaacttccccataaaattatgccaatttattatagaataatgcgatctgcaaaatatcatttatttgtcattccgtacttgatgcggaatccaaaatcctttccccaccttcgtgaggacaattatttcattggattcccgttttcacgggaatga	MTQKILYNELPHKIMPIYYRIMRSAKYHLFVIPYLMRNPKSFPHLREDNYFIGFPFSRE
NODE_11790_length_7764_cov_8.263597764	fig|6666666.226265.peg.112	peg	NODE_11790_length_7764_cov_8.263597764_1143_1967	1143	1967	+	hydrogenase, subunit gamma related protein		FIG00011414	ff	atgtttgaaattatcagaaaggatgaaatggcaaaagggacaatggttcactttgatattaatgcacctaatattgctcagaaaataaaaccaggacaattcgttatactgcgtgttaatgaaactggcgaaaggattcccatgactgtcgctgatgttgataacatcggaggaactattgctattatctttcaagtagtaggtaaaaccactgccttaatgagatcattaaaagctggtgacttcattaaagatgttgtgggaccgcttggtaaaccctcacctatcagaaagttaggaacagtcatagttgttggtggtggaacaggaatagctattttgcatcatataactaaagcaatgaaagaagctggcaatactgtgattggaattattgga…	MFEIIRKDEMAKGTMVHFDINAPNIAQKIKPGQFVILRVNETGERIPMTVADVDNIGGTIAIIFQVVGKTTALMRSLKAGDFIKDVVGPLGKPSPIRKLGTVIVVGGGTGIAILHHITKAMKEAGNTVIGIIGAREKDMLILEDEMRLLCDELVVTTDDGSYGIKGFITLPLEKYLEERGDIKEVYAIGPIIMMKNVCKITKKYGIKTMVSLNPVMVDGTGMCGCCRVNVNNKTKFCCVDGPDFDGHQVDFDELEKRNSMYLKDEKDALLFSIK
NODE_11790_length_7764_cov_8.263597764	fig|6666666.226265.peg.113	peg	NODE_11790_length_7764_cov_8.263597764_1981_3747	1981	3747	+	Glutamate synthase [NADPH] small chain (EC 1.4.1.13)		FIG00007957	idu(3);Glutamine,_Glutamate,_Aspartate_and_Asparagine_Biosynthesis idu(3);Ammonia_assimilation	atgaatcaaaatattataaaatttaaaactcatttgaatacttattgtccgcattgtaataatagcttaaatgttaaggaaaaggatagcgaatacattctttttaaagcaatctataaaagtgagaaacttgaccttaaggtgagcacatatcttgaggaatttataatagatacttcagagaaaattacaaaaggagataaattatcagaccttttatgtccacattgtaaaaatagtcttgtaactgcggaaaaagtatgtgaggaatgcggctcaaaagtaggaaaaattattatttctgcttatacaaaattaatccctttttatatttgtctgaaatccggatgcaaatggatcggactttcaaaaactgataaaagaaaaatcaagccaaaa…	MNQNIIKFKTHLNTYCPHCNNSLNVKEKDSEYILFKAIYKSEKLDLKVSTYLEEFIIDTSEKITKGDKLSDLLCPHCKNSLVTAEKVCEECGSKVGKIIISAYTKLIPFYICLKSGCKWIGLSKTDKRKIKPKIPRQEMPEQDHNIRVHNFMEVPYGLTSELAMLEANRCIQCKDPKCVDGCPVNIDIPGFIKLICEEKFDEAAKKIKERNVLPAVCGRVCPQEDQCEKTCILSIKDKPVAIGNLERFVADFERKMDLVKIPLIKEKRDKKIAVVGSGPGGLTCAADLTLLGYSVTIYEALHQPGGVLVYGIPEFRLPKSVVNFEINYLQKLGCKIELNQIIGNIHTIDELMEDFDAVYIGVGAGLPRFMNIEGENLCNIFSANEYLTRINLMKAYKFP…
NODE_11790_length_7764_cov_8.263597764	fig|6666666.226265.peg.114	peg	NODE_11790_length_7764_cov_8.263597764_5933_7294	5933	7294	+	Phosphoenolpyruvate synthase / Pyruvate phosphate dikinase		FIG00029120	ff	ttgcttgaagattctcaatcacagccatttgctggaatctataatacatttatgttgcccaataatcatcctgataaaaatgttcgtctcagacagttaatggatgcgattaaacttgttttttcatcagtttttctaaaaagtgcccgaaattatattgaaagtattaattacaaagttgaagaagaaaaaatggctgttattattcaggaaacagttggtaataattttaatggatactattatccccatatttctggtattggcgaatcatataacttttatcctacttctaatctaaaaattagtgatggggtagctttgctagcagtaggattaggaaaaactgttgttgaaggggaactgaattatagattctgtcccaaatatcctaaaatt…	MLEDSQSQPFAGIYNTFMLPNNHPDKNVRLRQLMDAIKLVFSSVFLKSARNYIESINYKVEEEKMAVIIQETVGNNFNGYYYPHISGIGESYNFYPTSNLKISDGVALLAVGLGKTVVEGELNYRFCPKYPKIETIPPEEMIRDSQKYFYAINMECKEFNLLEGDECTLNRMRIKEAEKHGSLQHIASVWDYQNNRMVDGLSAKGLRVVTFADILKYNYFPLAKIIENILEIGQKSMGIPVEIEFAVDLTKDEKRQIKPTFYVLQIRPLTINIQEISINPDTIDKDSLLLYTENGLGNGIIKNIQDIIYINPEKFDKTKTILMREEIAYLNEKMKKEDRDYILIGPGRWGSRDQFLGIPVKWADIYKAKIIIETSFDDFIVDASQGTHFFHNLVAMNVG…
NODE_11799_length_7757_cov_10.12757757	fig|6666666.226265.peg.115	peg	NODE_11799_length_7757_cov_10.12757757_277_1053	277	1053	+	Uncharacterized protein MJ0374	gene_name|ybjG_1,locus|PROKKA_00109			atgaataaaggtaaattgactatttctgataatcattttgtgtggataccactaattttgattctgttcttgattgctttggtttatttcactggaagtaatcggattatttttttctggattaatggtttacacaaatatacaggtgatactatttggtctattctaacaatttttggggatggactgattatggcaatgcttctttttccaatgataaggcgaagaccagatataatttggacagtacttattgcatcaattcttgttacaattttggttcaaatacccaaagaagtaattcatctgtatcgtccaccaaaaatattatctcctgaagaatttcatctaatcggaccaaaatatagatgccgtgctttcccatctggacatactgct…	MNKGKLTISDNHFVWIPLILILFLIALVYFTGSNRIIFFWINGLHKYTGDTIWSILTIFGDGLIMAMLLFPMIRRRPDIIWTVLIASILVTILVQIPKEVIHLYRPPKILSPEEFHLIGPKYRCRAFPSGHTATIFTLVGVLSLSISKNWKKIILISFAILVGISRVAVGVHWPLDVLGGAFIGWLAACLGIFIAKHSQWGYSFTAQIIFGVILLVISMYLLFVYNSGYIQAFWAQRVIAVVCLLVGSYEYIRVIRRI
NODE_11799_length_7757_cov_10.12757757	fig|6666666.226265.peg.116	peg	NODE_11799_length_7757_cov_10.12757757_1944_1309	1944	1309	-	Beta-phosphoglucomutase (EC 5.4.2.6)	gene_name|yfbT,locus|PROKKA_00110	FIG01960938	isu;N-Acetyl-Galactosamine_and_Galactosamine_Utilization isu;Trehalose_Uptake_and_Utilization	atgccaataaaagggattctatttgatttagatggtgtaattgtagatacacttcattatcactttttagcatggcaggaaatgtttcgtagattgggcggtgaggtaagcaaactcaccgtccttcttcatgaagggagaagttcaaaggaaattcttcctatccttattcaagaaagcggaattactataccacaagaaaaatggcacgattttattgaagagaagcgaaagtattaccgctcaatagttaagattaagttttatcccgatgctatcaatacaatagagaaattgcgtaatatgggcatcaaatgtgctcttgttactgcttctgcgaaaaaaaatatggggaaagcactaacacccagtcaacaagctctttttgacattataatt…	MPIKGILFDLDGVIVDTLHYHFLAWQEMFRRLGGEVSKLTVLLHEGRSSKEILPILIQESGITIPQEKWHDFIEEKRKYYRSIVKIKFYPDAINTIEKLRNMGIKCALVTASAKKNMGKALTPSQQALFDIIITGDDIPRAKPNPDPYEVAQSRLKCKKEECLVVENAPLGIQSAKAAGIRCAAISTGLSKEYLNEADYFLKNLSEIFKYL
NODE_11799_length_7757_cov_10.12757757	fig|6666666.226265.peg.117	peg	NODE_11799_length_7757_cov_10.12757757_2144_1962	2144	1962	-	hypothetical protein	locus|PROKKA_00111			atgaaaatacttgtttggattttcgggataatcgctgccatcttgatgctattcggtttacttgattttcttatacaaggaccattcctgggagtggttcatccagctaattatttccatgttgctaatgcctttttgttattcactattgtatttcttctgtgtcctaaagagaaaaagtag	MKILVWIFGIIAAILMLFGLLDFLIQGPFLGVVHPANYFHVANAFLLFTIVFLLCPKEKK
NODE_11799_length_7757_cov_10.12757757	fig|6666666.226265.peg.118	peg	NODE_11799_length_7757_cov_10.12757757_3165_2197	3165	2197	-	TPR domain protein	gene_name|nrfG,locus|PROKKA_00112			atgaaatataagatattactactgatagtaattctaactataggtttactatttgcttgtaagagtaaatatatggtaactgcaaagttggcaatacgggatgaaaacaatcctgataaagctattgagaatcttcaaaaggagattgaaagcaaccctacaaatgttgaggcatatctttttatatctaaaatctacggacaatataaacaagattatgttaattcttattattacgcaaaaaaaaccttagaaatatccccacaaaaagaaggcgaaataaacgaaatttttcttacctgttgggctgaattatacaatcaagggctcaaaaatttcactgcagaagattttgaaaatgcactgaagtcttttaaattagccaatgaaatttttcct…	MKYKILLLIVILTIGLLFACKSKYMVTAKLAIRDENNPDKAIENLQKEIESNPTNVEAYLFISKIYGQYKQDYVNSYYYAKKTLEISPQKEGEINEIFLTCWAELYNQGLKNFTAEDFENALKSFKLANEIFPDSIKTKIMIANVYTKLDSSDMATQIFIEIAKKLPNDTASREKLAETYFFHKDYDNAIKYYQELVNIEPENIDWLYNIAVCYSNLNNQEKVLEYYKKAVELDPQNKEFLYKIAHTEFNNQNYEDAVIYYEKIIEIDETELDAIEFITRSLLFLKDYENLVLYGKKWIGLEPDNEEAQLFINLGLQNLKKK
NODE_11799_length_7757_cov_10.12757757	fig|6666666.226265.peg.119	peg	NODE_11799_length_7757_cov_10.12757757_4570_3245	4570	3245	-	Putative membrane-bound ClpP-class protease associated with aq_911	locus|PROKKA_00113	FIG00001628	ff	ttgacagttttttttataaaaaaaatattaaaattaaatatgaagacaaaaattcaagttgttattctgcttttatttttctttctttcaattttgaaagcagagaattcaaacgaaatatatctgataacaattgatggagttattggtcctccaatagcaaactatgtaatcaataacatagaaaaggcagaggataataatgtaactgcagttttgatagagatagatacacctggaggacttgccacttctatgcgtaagattatcacaaaaattatgaattcctctgttccagtaatcggatatgttacaccagaagcagcacatgcggcttctgccggcgcattcgttatgatggcttgtgatatcaccgcaatgacaccaacatcaaacatt…	MTVFFIKKILKLNMKTKIQVVILLLFFFLSILKAENSNEIYLITIDGVIGPPIANYVINNIEKAEDNNVTAVLIEIDTPGGLATSMRKIITKIMNSSVPVIGYVTPEAAHAASAGAFVMMACDITAMTPTSNIGAAHPVTMGAKIDSTMEKKVVNDMLAYMTSIVEKRGRNVEVAKKMITESLSLTAKEALDQNIIEFVVKTRTELLDKIDDMKIEKRDREFVLHTKDIEIISHKMNFIERFLYHITNPNIAYILLILGIYGIIAEFSSPGIGFAGVFGTISLLLAFFAFSHLPVNIVGVLLIVAGVILLLLEIKVQSSGILGIGGIVGIILGSMMLIQTNAPFLKISISLITGVGVFTILFFLLLATLVYKVHHKRVTTGRKGLIGEKGYTKTALKPE…
NODE_11799_length_7757_cov_10.12757757	fig|6666666.226265.peg.120	peg	NODE_11799_length_7757_cov_10.12757757_4742_6433	4742	6433	+	Alpha-amylase (EC 3.2.1.1)	gene_name|glgE1,locus|PROKKA_00114	FIG00004763	isu;Trehalose_Biosynthesis	atgcaaaatagaagaattaagataaaagagattactcctcgtatagatgacggcaaatacaatgtaaaatgggagattgacataccttttacagtaactgtatcagtaagtcctcgggaagaattctctaatgtttatctaaaatataaaaagcaaagtgataaaaactggcgaactgctgaaatgcagcataaaggaagagagaaatattcagcagaattttttgcggataaaataggtttctatgaatacacaatagaagcagtttctaataatggctcaataaccagtttagataaaacttttaaagtttattttcatcatccgcaggctcgctttgctgcctggtatgagatgtggtcacggtctcagggaaaaattgaaggtaaaagtgcgaca…	MQNRRIKIKEITPRIDDGKYNVKWEIDIPFTVTVSVSPREEFSNVYLKYKKQSDKNWRTAEMQHKGREKYSAEFFADKIGFYEYTIEAVSNNGSITSLDKTFKVYFHHPQARFAAWYEMWSRSQGKIEGKSATFKDMEARLSEIHKMGFDTIYLAPIYPVGHTNKKGSNNTLIAGLNDPGSPYSIGNEFGGHKTVNPELGTLNEFRKFLKKANQMGIEIALDIVLTCSLDHHYVKEHPDWFFYNEDGTVKYAENPPKKYQDIYPLNFYPEDKDEMWNEMKSIFIFWIQQGVKTFRVDNPHTKPVEFWEWLIKEVRSDYPDIIFLAEAFTEPPIMKLLAKIGFTQSYTYFTWRNSKKELTEYLTELTQSEMKYYFRGNLFTNTPDILMPILQKGGRPAFK…
NODE_11799_length_7757_cov_10.12757757	fig|6666666.226265.peg.121	peg	NODE_11799_length_7757_cov_10.12757757_6560_7681	6560	7681	+	Predicted glycogen synthase, ADP-glucose transglucosylase (EC 2.4.1.21), Actinobacterial type	gene_name|glgA_1,locus|PROKKA_00115	FIG00139522	ff	atgattgcaagggagtttcctccaaatgtatatggcggggctggggttcatctgcggtatcttgttcaggaattgaagaaacttatgtcagttgaggttagatgctttggtgagcaaaatattaatgaaaagaattttaaagttaaaggttatcatgcttgggaaccacttagaggtgaccctaaaataagcaaagcattgcaaactctttcggttgatttgtcaatcgtaaatgatgttattgattcagatattgttcatgcacatgcctggtatgcttcttttgcaggacatctggcaaaaatgctttatgatattcctcttattgtaacctgccatagtttagaaccccttcgtccatggaaagaagagcaacttggttcgggatacaaattaagc…	MIAREFPPNVYGGAGVHLRYLVQELKKLMSVEVRCFGEQNINEKNFKVKGYHAWEPLRGDPKISKALQTLSVDLSIVNDVIDSDIVHAHAWYASFAGHLAKMLYDIPLIVTCHSLEPLRPWKEEQLGSGYKLSSWVEKLAIESADRIVAVSNTMKNDILKLFDVSPEKIAVIHNGIDLNKWKETKTDFTLKEYGIKDEYVLFVGRTTKQKGMIYLIKAAKDIKANVVFCTSAPDTKEVEDEIREKMKGIKNTLWINRLLKEEQYIELYSNASVFACPSIYEPFGIINLEAMACKTPVVASAVGGIKEVVVEGETGFFVEPANPEQLAEKINILLKDKALAKKFGENGRKRVEKYFDWKMIAKQTKNLYEGIMC
NODE_11906_length_7704_cov_8.361887704	fig|6666666.226265.peg.122	peg	NODE_11906_length_7704_cov_8.361887704_623_207	623	207	-	hypothetical protein	locus|PROKKA_00116			atgaaaaaaagaaatcctgaagaggtagaattaatgcaaaattggctttcctatgctaaagagaatttacttactgcaaaaactatcataacagaagaattttcaccatatcatactgtctgttttatgtgtcagggaagtgttgaaaaatatattaaagcatatttaatttggaatggctggattttagaaaaaatccatgatttagaagacctgcttactcacgcaattgattttgactctgaatttgcaacacttagagaggactgtaaacttttaaataaatatattaccgaagaacaatatcctggagacctgccatttgaagcaattggcgaaaaagatgcaaaagaagcaattaaagctgcagataaaatttctaaatttgttctaaaaaga…	MKKRNPEEVELMQNWLSYAKENLLTAKTIITEEFSPYHTVCFMCQGSVEKYIKAYLIWNGWILEKIHDLEDLLTHAIDFDSEFATLREDCKLLNKYITEEQYPGDLPFEAIGEKDAKEAIKAADKISKFVLKRIKFTD
NODE_11906_length_7704_cov_8.361887704	fig|6666666.226265.peg.123	peg	NODE_11906_length_7704_cov_8.361887704_960_604	960	604	-	Nucleotidyltransferase domain protein	locus|PROKKA_00117			atgaaaatggatgaaaaattagccacctcaaaaattactccagaattgattgagtatattgttaaaaaaatcgtcaaagcaattgaccccgagaagatcattctatttggttcttatgccagaggtgactttagcaaaaacagtgatttggacttatttatcatcaaagatggtgagcatgatagtcgcatgatgagaggaaaagttgcggatttgctctggggaagacgctttccagtggatttgtttataagaaaaactgaagaggttgaatggaattttcgggcaaaaaacccattctacctttatcatattttcaaagatgggaaggttttatatgaaaaaaagaaatcctga	MKMDEKLATSKITPELIEYIVKKIVKAIDPEKIILFGSYARGDFSKNSDLDLFIIKDGEHDSRMMRGKVADLLWGRRFPVDLFIRKTEEVEWNFRAKNPFYLYHIFKDGKVLYEKKKS
NODE_11906_length_7704_cov_8.361887704	fig|6666666.226265.peg.124	peg	NODE_11906_length_7704_cov_8.361887704_2267_1035	2267	1035	-	FIG007959: peptidase, M16 family	gene_name|ptrA,locus|PROKKA_00118	FIG00007959	isu;CBSS-1806.1.peg.3045 isu;CBSS-350688.3.peg.1509	atgtcatacaaaaaaacagttctgaaaaatggcataacagtcctttcagagaaagtggattatgttcgctcaatctctatcggagtatggataaatgctggttctcgtgacgaaacttctaaaaatcgtggaattgcacattttctggaacatatgcttttcaagggaactgcaaaacgcgataaatatgaaattgctcattttcttgaatctcttggtggcgcagtaaatgccttcacaagcaaagaatttacctgcttttatgtgcgagtattaagtgaatatctaaagcaaagcattgatttgctttctgatattattcagaattcagtgcttatggagaaagaaatagagaaggaaaaaaaagtagttcttgatgagattcatgaagttaacgat…	MSYKKTVLKNGITVLSEKVDYVRSISIGVWINAGSRDETSKNRGIAHFLEHMLFKGTAKRDKYEIAHFLESLGGAVNAFTSKEFTCFYVRVLSEYLKQSIDLLSDIIQNSVLMEKEIEKEKKVVLDEIHEVNDNPSDLIFEKFFEDLFLEHPLGHPIFGFTNDVEKFNKSTCQNFIANFYVPQRIIITTSGFLEHKKLIRYVKQYFHYSMKKGKKRMFPPITEIKQKENIYSYTTNHQTHICTGIRTFPYNGKNRIALLVLNAILSAGMSSRLFQNIREKYGIGYDIHSFAEFFHDTGFFGIYAATTPENSKKCLELIKSEIQAIVEKPVTRTELSTTKAQLKSSLVMGLESTTARMNRLAQQYIYTKSIKPIDEVMKEIESIEPDHIQELAQELFKPE…
NODE_11906_length_7704_cov_8.361887704	fig|6666666.226265.peg.125	peg	NODE_11906_length_7704_cov_8.361887704_2836_2351	2836	2351	-	Phosphopantetheine adenylyltransferase (EC 2.7.7.3)	gene_name|coaD,locus|PROKKA_00119	FIG00000261	isu;CBSS-269801.1.peg.1715 isu;CBSS-266117.6.peg.1260 isu;Coenzyme_A_Biosynthesis	atgagaaaaatagcgatatatcccggcacttttgacccaattacaaatgggcatattgacataattgaaagaggttgcaaaatttttgaaaaggtaattgtggcagttgcaaaagcaacaaataaggaatgttttttcacacttgatgaaagaattcatcttgcaaatatttccataaagcatattaacaatgcggaagttgaaggttttgatggtttggcagttaatttcgttaaatcaaaaaaaagttctattatgattagaggttttcgcgcagtttcggactttgaatatgaactccaaattgcgcatgcaaacagaactttatgtgaagatattgaaacaatttttcttactccaaagaacaaatatctttatctcagctcaagtttggttaag…	MRKIAIYPGTFDPITNGHIDIIERGCKIFEKVIVAVAKATNKECFFTLDERIHLANISIKHINNAEVEGFDGLAVNFVKSKKSSIMIRGFRAVSDFEYELQIAHANRTLCEDIETIFLTPKNKYLYLSSSLVKQIARLGGSIKEYVPDAVQDAIKNKMQKK
NODE_11906_length_7704_cov_8.361887704	fig|6666666.226265.peg.126	peg	NODE_11906_length_7704_cov_8.361887704_4122_2845	4122	2845	-	Xaa-Pro aminopeptidase (EC 3.4.11.9)	gene_name|pepP,locus|PROKKA_00120	FIG00010600	isu;Aminopeptidases_(EC_3.4.11.-) isu;CBSS-87626.3.peg.3639	atggacaaacaatttttcatttctaatagaaaaaatctttgtaatatgatggaagacaaatctttatcaatcttctttgcaaagcaatctcctcaaagaacattgccatccaattttgtgcaaagcaaaaatttctactatctcacaggattaaaaattcccaattcaattttattgttttcaaaaaaaggaaagaaaacagatgaacttcttttcatagaaagaaatatccctgaatatgaagtttggattggaaaaaaaatattaaccgaacaagccagcaaaatttctggcataaaaaaggtctattacctggatgattttgatagagtatttcattcatttgttcaaaaaactgagatatgctattacgactatgaaaccaatccaatagatttt…	MDKQFFISNRKNLCNMMEDKSLSIFFAKQSPQRTLPSNFVQSKNFYYLTGLKIPNSILLFSKKGKKTDELLFIERNIPEYEVWIGKKILTEQASKISGIKKVYYLDDFDRVFHSFVQKTEICYYDYETNPIDFNLSTELVRLNQIKQHYPTLKIKKVTPFLSKLRSKKSKPEIENIRNAISLTNSGIKSILKNTKPGMMEYELEAYFAFETTRRGEKQLAFLPIVASGQNATILHYEKNAEKIGNNDLIILDVGAKYNEYCADISRTFPASGKFNKRQKEIYNEVLQIQKKMIDSVKPGISINTLNKKAIKLITEALFRLKLIKKKSKGTPPKSDPLDTSGGEEYKKYYMHNIGHHLGLDAHDLNNREEKLQAGNVITIEPGIYVKEEKIGVRIEDDIL…
NODE_11906_length_7704_cov_8.361887704	fig|6666666.226265.peg.127	peg	NODE_11906_length_7704_cov_8.361887704_4350_4225	4350	4225	-	hypothetical protein				ttgataaaaatcataataaatagtaagatgccacttagcgaagcagatacaagagcaaaactaattatatattcttctaatggtcatctttttgttgagtatgataatttttcagatgatatataa	MIKIIINSKMPLSEADTRAKLIIYSSNGHLFVEYDNFSDDI
NODE_11906_length_7704_cov_8.361887704	fig|6666666.226265.peg.128	peg	NODE_11906_length_7704_cov_8.361887704_5236_4379	5236	4379	-	Metal-dependent hydrolase (EC 3.-.-.-)	gene_name|ytnP,locus|PROKKA_00121			atgaaaatagtaaaaaaattaaaacttggagattttgaattgctttttctccgtgatggagaattctggctcgatggtggagggtattttggcatcgttccaaaagtaatttggtcaaacttggtaacacctgacgaactgaatagagtaaaattaaacagcaatccgcttttagtaaagacagatgaacacaatgttctcattgaccccggcttaggaaacaaatattctgagaaacaaaaaaagattttcaaaatcagttatgagccatctattgaacaatgtttgaatgagattggtatgactgcagatgacattgatatcgttgttgctacacatcttcattttgaccatgttggtagttgcacaaaaattgaaaatgaaaatatagtcccaact…	MKIVKKLKLGDFELLFLRDGEFWLDGGGYFGIVPKVIWSNLVTPDELNRVKLNSNPLLVKTDEHNVLIDPGLGNKYSEKQKKIFKISYEPSIEQCLNEIGMTADDIDIVVATHLHFDHVGSCTKIENENIVPTYKNAIHYFQKNEWEDAIHPDERTKGTYFLENYVPLMDAGLVKLVEGNVDIVPGISVEITGGHTKHHQIVFARSKGKIASYWGGILSAVTHIKIPYTMGFDLYPVEIMQKRKELYKRAIEENWLVCLEHEPVNPFGFIRLTEDGKNYYFERKM
NODE_11906_length_7704_cov_8.361887704	fig|6666666.226265.peg.129	peg	NODE_11906_length_7704_cov_8.361887704_5788_5396	5788	5396	-	B12 binding domain of Methylmalonyl-CoA mutase (EC 5.4.99.2)	gene_name|scpA_2,locus|PROKKA_00122	FIG00004321	isu;G3E_family_of_P-loop_GTPases_(metallocenter_biosynthesis)	atggacaaaaaaattagagttttagttggcaaacccggacttgatgggcatgaccgcggtgcaaaggtagttgctgcttccttgcgagatgctggaattgaggtgatttacacaggactgcatcaaacctgcgaaagtattgtggaagcagcaattcaagaagatgtggatataattgggctttccatcctttcaggtgctcatatgacaattttcccccgcattattaaacttctgaaagaaaaaggtgcggaagatatcattgtaactggtggtggaattatccccgaagatgatatagaaaaattgtacaaaatgggagtgaaaaaaatattcacacctggaactccaacaggtaatattattgaatttattaaaaaggcaataaaatag	MDKKIRVLVGKPGLDGHDRGAKVVAASLRDAGIEVIYTGLHQTCESIVEAAIQEDVDIIGLSILSGAHMTIFPRIIKLLKEKGAEDIIVTGGGIIPEDDIEKLYKMGVKKIFTPGTPTGNIIEFIKKAIK
NODE_11906_length_7704_cov_8.361887704	fig|6666666.226265.peg.130	peg	NODE_11906_length_7704_cov_8.361887704_7147_5993	7147	5993	-	Peptidase T (EC 3.4.11.4)	gene_name|pepT,locus|PROKKA_00123	FIG00646264	ff	atgaaaagcagagtagttgattattttatttctttagtaaagattgatagtgaatctaaagatgagcttgcaatggcacagaggatgagagatgatttaacagcaatgggagcagaagttgtttttgataatgctcatgtaaaaactaaaggaaatgttggaaatttgcttgctcggttttcaggacaaattgataaagaacctcttcttctttgttctcaccttgatactgttaagccgggcaaaggcataaaacctatagttaaagatggtaaaatatttagtgatggctctacaatcttgggtgcagatgacaaatctggaattgttgagattgtagaagcaataagaagattgcaggaaagacagattgcctttgcgcctattgaagtcctgctt…	MKSRVVDYFISLVKIDSESKDELAMAQRMRDDLTAMGAEVVFDNAHVKTKGNVGNLLARFSGQIDKEPLLLCSHLDTVKPGKGIKPIVKDGKIFSDGSTILGADDKSGIVEIVEAIRRLQERQIAFAPIEVLLTISEEIGLFGGKNLDYSLLKAKTGYSLDSHRIGSVVIQAPTLNKFDIKVFGKESHSGACPERGISAIQIAAEAISKLKLGRIDEETTANIGIIKGGVARNIIPNEVTLEGEVRSHNIEKLEKITGAILNIFNETAQQYQVEVKNQIYKSRVDSKVTNDFPALKIDKNEEVVKIALQAAENIGLEPKVEIGGGGSDSNIFYSHGLNIPILGTGMQDVHSLKENISISDLEKGTLWIMEIIKEYSKRGIRNIS
NODE_11914_length_7701_cov_8.093917701	fig|6666666.226265.peg.131	peg	NODE_11914_length_7701_cov_8.093917701_76_426	76	426	+	putative outer membrane protein PmpB precursor	locus|PROKKA_00124			atgggtgcatattactttgaccagaatcaacaaggtgtagaggatacaccaagtctgccaacaagttatttgcttcatcaaaattatcccaatccatttagtggttcaaccacgattttatttaatattcacccaacccgctggcagacagataacatagagataagaatttataatgttaaaggccagttagtaaagaatttcgaactccgaattccgaattccgaatttccgaaggttgtctgggatggaaaagatgaaaatggtaaacctgtttcatcaggaatttatttgtataaaataaaatcgggtaattttatagctacaaaaaagatgataatgatgaagtaa	MGAYYFDQNQQGVEDTPSLPTSYLLHQNYPNPFSGSTTILFNIHPTRWQTDNIEIRIYNVKGQLVKNFELRIPNSEFPKVVWDGKDENGKPVSSGIYLYKIKSGNFIATKKMIMMK
NODE_11914_length_7701_cov_8.093917701	fig|6666666.226265.peg.132	peg	NODE_11914_length_7701_cov_8.093917701_530_2008	530	2008	+	hypothetical protein	locus|PROKKA_00125			atgacgaatattaaaatttattctgtaataacaagaaaaataatatttatgtttgtattattttttggcttcttacattttcaacttttttgtcaggttatagattgggagcaaacttttggaggagaaggaattgatattggtttatgtgttcaaccagcaatagacggtggttatatcacttgtggatggaccacttcctttgaagaagataatatcgatatttatttaataaaaaccgatgatcaaggtaatgaaatctggagtaaaacaattggtggttctggttctgaaagtgctagaactattcatcagactgcggatagttgctatattatgattggttctactacttcttttggatctggtgcttttgatgtatatttaattaaacttgat…	MTNIKIYSVITRKIIFMFVLFFGFLHFQLFCQVIDWEQTFGGEGIDIGLCVQPAIDGGYITCGWTTSFEEDNIDIYLIKTDDQGNEIWSKTIGGSGSESARTIHQTADSCYIMIGSTTSFGSGAFDVYLIKLDVNGNEIWTQCYGGIAHDRGYCGQQTSDGGYIIVGHTESFGSGYWDIYLIKTDENGNEIWSNTFGGSDAEYGYFVRQTNDGGFIITGYTTSFGAGSKDVYLIKTDHLGNETWSKTFGGIYGDLGSSVLQTSDGGYIIAGYMAPYVASYFFLLKTDENGNEIWSHTFGGNCCWSVNQTSDGGYILCGQRGSYNMDIFVVKTDEDGNEIWSQAYGGSGYDAGCYIFETSDAGYILSGTYDFDLYLLKLLPENVSIEDTELIGGSASLFL…
NODE_11914_length_7701_cov_8.093917701	fig|6666666.226265.peg.133	peg	NODE_11914_length_7701_cov_8.093917701_2130_5165	2130	5165	+	flagellar basal body rod modification protein	locus|PROKKA_00126			atgagaaaattaacaggattaatacttttgatagcttttctgtttactaacaagattatatttgcactcccaaaaattcttgtagattgtgttcatggatttgattgcactgatgatttacaatcaatgtatcctgattttgagtttgaaaaattggatggtgaagattttccaattgaaaacatccttgctcaaggaacattgccaacgcctgattcattgaactttcaagtattttatgtccaggaaaacacagagcatctttatatcataaccgatgattattattttgagtgggatttttttgcttacatggaagatccaaacggagagtttattggcttatttcaaggaattagagagattgaaaatccaattccaggtacatggacaataata…	MRKLTGLILLIAFLFTNKIIFALPKILVDCVHGFDCTDDLQSMYPDFEFEKLDGEDFPIENILAQGTLPTPDSLNFQVFYVQENTEHLYIITDDYYFEWDFFAYMEDPNGEFIGLFQGIREIENPIPGTWTIINQNLWGDVYPFNYIIGTGPHFFESIDISYFSAYYRLWNNSLNFFLGNIIEYTQNEEQILQDWVNDGLGFLSLYNYQYDVVPKPVIRLYDTNKIVDVKISFDGIPTYQSPKPIISHDNKLTSYQWTDVKPKTEYVELLYEIGKTKPPNFLLYHVQGNQIEILNQSPYPIYGLYCIKSHHDRTYEIAETDNILSKQNVSLNTHRITRSELIGQFNEQLPSYMNSRCLPNDVAIEFFKRYHWIDRLLLELSNEDDFIAIYLIDTKAYNG…
NODE_11914_length_7701_cov_8.093917701	fig|6666666.226265.peg.134	peg	NODE_11914_length_7701_cov_8.093917701_5344_5171	5344	5171	-	hypothetical protein				atgtatggactgccatcaattgtccagatgccacttacatctccaccagggatgtgggtctctgcaaaagagatagcggcaataagtaatagaccaaatgtagttattgttcttctcattcttcttacctttatttgtattattccgctctgtagagcgggtttccacagttaa	MYGLPSIVQMPLTSPPGMWVSAKEIAAISNRPNVVIVLLILLTFICIIPLCRAGFHS
NODE_11914_length_7701_cov_8.093917701	fig|6666666.226265.peg.135	peg	NODE_11914_length_7701_cov_8.093917701_7489_7262	7489	7262	-	hypothetical protein	locus|PROKKA_00127			atgcaaggtgacattgtagagtcctgtattggaaagttagcccaggttaaatggaaatcaccattttgtgggtctgcaaataatgggtctgcgtctatgttgcctgttccggtccagccaccctgtatgtctgaatatgttgctgtgactgaaccagaatatacatatatttcttgcggagtatcattccagagaatgcaatttgctaaactggggcttgtggaataa	MQGDIVESCIGKLAQVKWKSPFCGSANNGSASMLPVPVQPPCMSEYVAVTEPEYTYISCGVSFQRMQFAKLGLVE
NODE_11923_length_7696_cov_9.004067696	fig|6666666.226265.peg.136	peg	NODE_11923_length_7696_cov_9.004067696_417_590	417	590	+	hypothetical protein	locus|PROKKA_00128			gtgcttcgtgaaatgtcgcctgaaaaaaggttgcttaaggcatttgagttgtctgaatttgccaatcaactttttatttatggattacataagaggtttccgaatctttcagatgaagggttcaaaaaaaaacttttggagcgtctcgataaatgtcacaacaggaattattaa	MLREMSPEKRLLKAFELSEFANQLFIYGLHKRFPNLSDEGFKKKLLERLDKCHNRNY
NODE_11923_length_7696_cov_9.004067696	fig|6666666.226265.peg.137	peg	NODE_11923_length_7696_cov_9.004067696_569_1135	569	1135	+	hypothetical protein	locus|PROKKA_00129			atgtcacaacaggaattattaaagaaggttattcaagccctcaatcaagctggaatccaatatatgataacaggttctctcgtttcaagtttgcaaggtgaacccaggtctacccatgatatagatatggtcgttgctattcaaagcctgaatgttcaggaattaattgaagcttttccgccatctgatttttacttagataaagaaagcattcgtgatgcgattaacaggcgaagtatgttcaatctaattgacttaaaggatggagataaagttgacttttggatattgaccgacgaaccgtttgaccagtcacgtttttcacgtaggtatagtgaagaatttatggagctaaaaatgcaagtttcgagtccagaggatacaatcttagctaaattg…	MSQQELLKKVIQALNQAGIQYMITGSLVSSLQGEPRSTHDIDMVVAIQSLNVQELIEAFPPSDFYLDKESIRDAINRRSMFNLIDLKDGDKVDFWILTDEPFDQSRFSRRYSEEFMELKMQVSSPEDTILAKLRWAKLSGGSEKQFTDALRVYEVQYGKLDIDYLEHWVKKLDVESLWKQLTDKAETG
NODE_11923_length_7696_cov_9.004067696	fig|6666666.226265.peg.138	peg	NODE_11923_length_7696_cov_9.004067696_1360_2373	1360	2373	+	type II DNA modification methyltransferase M.TdeIII	locus|PROKKA_00130	FIG00498185	ff	atgtcagaattactaactattaaacaagcaagtaaatgggcaagtgagtatctaaaaaaaaatgttaccccatcaaatatttcataccttatacaatacggtagaataaataaaaatgggaataatggaattacacttattgataaacaagatttaatcaaatattataaatcttatcttggaacaagggagattaattggaaagataaacttggagatgatctaaattgggctttatcatttgaaaattataaagagaaagaaacaacaaaacatattcacagattacatccatataaaggtaaattcatcccacaattagttgaatattttttagatgctcatactgataattttaagaaagaggtattttttaacagtggagatataattctcgat…	MSELLTIKQASKWASEYLKKNVTPSNISYLIQYGRINKNGNNGITLIDKQDLIKYYKSYLGTREINWKDKLGDDLNWALSFENYKEKETTKHIHRLHPYKGKFIPQLVEYFLDAHTDNFKKEVFFNSGDIILDPFCGCGTTLVQANELGMHAIGIDISAFNSLISNVKISKYDFVDLHKEIQKITQSLRQHIYDSNTVKFETKLLEKLAKIQKIQGIFSSPPYVGLIDYHEQHAYAYDLFGFDRNDELEIGPLFKGQGIEARNSYIDGITKVLNNIKKYLVDDYNVFLVANDKYNLYPNIAEKSGMKIVNKFKRPVLNRTEKDKGAYSEIIFQLKSK
NODE_11923_length_7696_cov_9.004067696	fig|6666666.226265.peg.139	peg	NODE_11923_length_7696_cov_9.004067696_2378_3205	2378	3205	+	DNA methylase N-4/N-6 domain protein	gene_name|pvuIIM_1,locus|PROKKA_00131			atgaaagaaattcaaacaaaaatcttattaggtgatagtaaagatattttaaaaactattgaagataattcgatagatttaataataacttctcccccatatgcagatagtagaataaaaacttatggaggtatacatccaaacgattatgttaaatggtttttaccaattacaaaagaattattaagagttttaaaatcaactggcacatttatactgaacataaaggaaaaagttgtgaatggagaaagacatatttatgtattgaatttaataattgaaatgcgaaaacaaggttggttatggacagaagaatttatctggcataaaaaaaatgcctatccaggaaaatggccaaatagattcagagactcatgggaaaggctattacagtttaat…	MKEIQTKILLGDSKDILKTIEDNSIDLIITSPPYADSRIKTYGGIHPNDYVKWFLPITKELLRVLKSTGTFILNIKEKVVNGERHIYVLNLIIEMRKQGWLWTEEFIWHKKNAYPGKWPNRFRDSWERLLQFNKSKKFKMYQEEVMVPMGDWAKDRLRHLSDRDKTRDNSKSGSGFGKNVSHWLKRDKVYPTNVLHLATECNYKNHSAAFPETLPEWFIKLFTLENDWVLDPFVGSGTTLFVAQRMRRNSIGIDIVPEYYEMVKKKINPIDNYLL
NODE_11923_length_7696_cov_9.004067696	fig|6666666.226265.peg.140	peg	NODE_11923_length_7696_cov_9.004067696_3217_3963	3217	3963	+	conserved hypothetical cytosolic protein	locus|PROKKA_00132	FIG00496865	ff	atgaatccaataaatataaatgatgttgtagattatgttgaaaggaatattggtaacttccatatcaagagattaaaaagtcttgaatatctcaaattgtctacaatattaaaaagaaaaaatccatatttatttaaatcaaaaaatgttcttactgcacaagagctagtaaaaggtcttttagatgctcacctgtcatcacaagaagaaaccatttttgggaaatttttagaaggattggcaatatttatttgtagaaaggtttatggtggtaaaaaatcagctgctgaaggtattgatttagaatttgaaagatataaaattaaatatattgtttctattaaatcgggtccaaattgggggaatagcagtcaaataaagaaaatgaaagataacttt…	MNPININDVVDYVERNIGNFHIKRLKSLEYLKLSTILKRKNPYLFKSKNVLTAQELVKGLLDAHLSSQEETIFGKFLEGLAIFICRKVYGGKKSAAEGIDLEFERYKIKYIVSIKSGPNWGNSSQIKKMKDNFKKAKRILKTNISKINIVAVNGCCYGRVNKPDKGEYLKLCGQRFWEFISGNEKLYTEIIEPLGHKAKEKNEEFLEAYSQIINNFTFEFGKDFCEEGKINWEKLVQFNSSIKISKKK
NODE_11923_length_7696_cov_9.004067696	fig|6666666.226265.peg.141	peg	NODE_11923_length_7696_cov_9.004067696_4118_6145	4118	6145	+	Methionyl-tRNA synthetase (EC 6.1.1.10)	gene_name|metG,locus|PROKKA_00133	FIG01265301	isu;tRNA_aminoacylation,_Met	atggcaatagaaaaatacttagtaactagtgctcttccgtatgctaatggagatttgcatataggacatcttgcaggtgcatatctacctgcagatatatttgtaagatttcaaaaattgcttggcaatgatgtaatttatatctgtgggacagacgaacacggtacaccaatttccataaaagcagaccagaaaaaagttcctccaagaaaaatcgtagacaaataccatagaagaatcaaatcggtttttgcagggcttaatttttgttttgataatttttcaggaaccgctcgtcctgttcattataaaatctctcggcagttttttacaaatctttataaaaatggatatatcaccacacatacaaacaaacaactttattgtcctcattgtaag…	MAIEKYLVTSALPYANGDLHIGHLAGAYLPADIFVRFQKLLGNDVIYICGTDEHGTPISIKADQKKVPPRKIVDKYHRRIKSVFAGLNFCFDNFSGTARPVHYKISRQFFTNLYKNGYITTHTNKQLYCPHCKRFLPDRYVEGECPFCHSKEARGDQCDACGKLIDAIQLINPVCITCGHNPIIKETTNWFLNLPKFSDKLKKWIESKTEWKDNVKKFILGWLKSGLKERAITRDLDWGVPVPIENAKGKVIYVWFEAPIGYISSTIEWAERIGQPEKWKDYWFDKDRKLIHFIGKDNIPFHTIIWPAVLMGQDEDYILPYDVPANEFLNLEGRRISTSRNWAVWVNEYLEDFSADPLRYYLAANAPENKDCDFVWKEFQEKYNTDLANILGNFVNRVL…
NODE_11958_length_7679_cov_8.967347679	fig|6666666.226265.peg.142	peg	NODE_11958_length_7679_cov_8.967347679_79_1602	79	1602	+	Histidine ammonia-lyase (EC 4.3.1.3)	gene_name|hutH_1,locus|PROKKA_00134	FIG00091940	icw(4);Histidine_Degradation	gtgtcaattgtattagatggttcaggattaacaatagaaaaactggtcaaaattgcacggtataatgaaaaagttgaacttcaccctgatgctgttgagagaatcaaagtatgccgtgaaatgcttgaagaaaaaatcaaagctaatgaaattatgtatggagttaatacaggtattggtgagttttctgaagtagttttggatgacgaccagataaaagattttcaaaaatatttgatttataatcatgcagcaggtattggtgaccctgcacctattgaatatgtccgcggagcaatggcaagcagaataaatgttcatgctcatggtaattccggttgtagaccagaaataactcttactttagtagatatgttaaataagggtgtaacacctttt…	MSIVLDGSGLTIEKLVKIARYNEKVELHPDAVERIKVCREMLEEKIKANEIMYGVNTGIGEFSEVVLDDDQIKDFQKYLIYNHAAGIGDPAPIEYVRGAMASRINVHAHGNSGCRPEITLTLVDMLNKGVTPFVCQKGSVGASGDLAPMSQIALLLMGEGEAYYKGELLEGKEAMNRAEIPIPGLQARDGLATINGSNLLTAMSAILLYDANRWLKQAEIAASMSLEALKANMKPYTPLLHEARGFPGAVRTAQAILKCIKGGDLVEGKIKCRVQDAYSMRSTPQVIGAAHDALAFARSQVEIELNGVGDNPVFFPEKKLQLAGANFQGSPVSLPMDMVGAAITMISVMSERRMNRLNNPALNVGLPAFLTKGAGMFSGLMLSQYTSCMQIVEQRILSM…
NODE_11958_length_7679_cov_8.967347679	fig|6666666.226265.peg.143	peg	NODE_11958_length_7679_cov_8.967347679_1726_1956	1726	1956	+	hypothetical protein	locus|PROKKA_00135			ttgcaaaaaaaattaacaataagcatagatgaacagatctattatgcactttatcatgtaattggtaagcgtaaaattagccacttcattgaagatttggtcagaccaaaagttatgaaacaagaattacataaatcctataaacagatggcagcagatacaataagagaaaatgaggcactagaatgggctgaagggacattaggagaatatcacaatgaagcgaggtga	MQKKLTISIDEQIYYALYHVIGKRKISHFIEDLVRPKVMKQELHKSYKQMAADTIRENEALEWAEGTLGEYHNEAR
NODE_11958_length_7679_cov_8.967347679	fig|6666666.226265.peg.144	peg	NODE_11958_length_7679_cov_8.967347679_1943_2266	1943	2266	+	Programmed cell death toxin YdcE	gene_name|mazF9_1,locus|PROKKA_00136	FIG00009628	icw(1);MazEF_toxin-antitoxing_(programmed_cell_death)_system icw(1);Phd-Doc,_YdcE-YdcD_toxin-antitoxin_(programmed_cell_death)_systems	atgaagcgaggtgaagtttggtggattaactttggaccttctgttggaggagaaattcaaaaaacgagacctgctgttattgtaagcaatgatgcttcaaacaaatatcttaatcgtattcaagtaattcctataacaagcagaatagaaaaactttatctgagtgaagcttatataatattaaatggcaaaaaatgtaaggctatggctgaccaattgacaacagtgagtaagttaagagttatcaacaaggttggtacactaacaacagacgaaatgaatgaaatcaataaagctattaaaatacagttagaattaccctaa	MKRGEVWWINFGPSVGGEIQKTRPAVIVSNDASNKYLNRIQVIPITSRIEKLYLSEAYIILNGKKCKAMADQLTTVSKLRVINKVGTLTTDEMNEINKAIKIQLELP
NODE_11958_length_7679_cov_8.967347679	fig|6666666.226265.peg.145	peg	NODE_11958_length_7679_cov_8.967347679_2328_2600	2328	2600	+	Histidine ammonia-lyase (EC 4.3.1.3)	locus|PROKKA_00137	FIG00091940	icw(4);Histidine_Degradation	atgggaatgaataccgctattaagaatttccaaatcctggataatgcttatggtatattaggaattgagttcatgtcagcagcccaagcattagattttcgtgattttaaattcggtcgcggagtaactaaggctaaagaagttattcgtaaatatgttgatttccttgatgaagacagacctttataccatgaccacacaaaaatgaaagaattagtaaaatcttgtgaaattcttggagaagtggaaaagattgtaggaagtttggaataa	MGMNTAIKNFQILDNAYGILGIEFMSAAQALDFRDFKFGRGVTKAKEVIRKYVDFLDEDRPLYHDHTKMKELVKSCEILGEVEKIVGSLE
NODE_11958_length_7679_cov_8.967347679	fig|6666666.226265.peg.146	peg	NODE_11958_length_7679_cov_8.967347679_2764_3159	2764	3159	+	HEPN domain protein	locus|PROKKA_00138			atggataaaaaaagtttaattaagtattggctcgaaagttcagatagagattatagaacaatgcaacatctttttgagaaaaaagattatagctggtccctttttattgggcacctaattattgaaaagcttttgaaagcttattatgtaaagcatatagataaccaacctccatttatccataatttattacgattagctgaaaaatccttacttgaattaaatgaaaaccagaaagatttcttagttacagtaaccacatttaatattcgtgctcgttacgctgactataaattagacttttatcggatgtgtacaaaagatttcacagaaaaatggataaatgagattaaggaatttcagaaatggatcaaagagcagcttttaaaatcgtaa	MDKKSLIKYWLESSDRDYRTMQHLFEKKDYSWSLFIGHLIIEKLLKAYYVKHIDNQPPFIHNLLRLAEKSLLELNENQKDFLVTVTTFNIRARYADYKLDFYRMCTKDFTEKWINEIKEFQKWIKEQLLKS
NODE_11958_length_7679_cov_8.967347679	fig|6666666.226265.peg.147	peg	NODE_11958_length_7679_cov_8.967347679_3129_3437	3129	3437	+	Nucleotidyltransferase domain protein	locus|PROKKA_00139			atggatcaaagagcagcttttaaaatcgtaaaaaaatatctttcttttctgcatgaaaacagatttgaggtgcaaaaagcatatctttttggctcttatgcaaaaggagattttactgaggacagtgatattgatctggctgtaattataaaaaatctgcccaatagttttattgcacaaattgagttaatgaagttgggaagaaaaattgactctcggattgaacctcatccttttgatgaaactgattttaatttatcacacccttttgcaaaggaaattctaacctctggaatcgaaataaagtaa	MDQRAAFKIVKKYLSFLHENRFEVQKAYLFGSYAKGDFTEDSDIDLAVIIKNLPNSFIAQIELMKLGRKIDSRIEPHPFDETDFNLSHPFAKEILTSGIEIK
NODE_11958_length_7679_cov_8.967347679	fig|6666666.226265.peg.148	peg	NODE_11958_length_7679_cov_8.967347679_3502_3774	3502	3774	+	Histidine ammonia-lyase (EC 4.3.1.3)	gene_name|hutH_2,locus|PROKKA_00140	FIG00091940	icw(4);Histidine_Degradation	atgggaatgaatactgctattaagaatttccaaatcctggataatgcttatggtatactggggattgagtttatggcagctacccaagcattagattttcgtgatttcaaactcggtaagggtgtaactaaagctaaagaaattattcgtaaatatgttgatttccttgatgaagacagacctttatatcctgaccacacaagaatgaaagaattagttaaatcttgtgaaattcttgaagaagtggaaaaggtagtgggaagtcttggataa	MGMNTAIKNFQILDNAYGILGIEFMAATQALDFRDFKLGKGVTKAKEIIRKYVDFLDEDRPLYPDHTRMKELVKSCEILEEVEKVVGSLG
NODE_11958_length_7679_cov_8.967347679	fig|6666666.226265.peg.149	peg	NODE_11958_length_7679_cov_8.967347679_3898_4128	3898	4128	+	Programmed cell death antitoxin YdcD	locus|PROKKA_00141		icw(2);MazEF_toxin-antitoxing_(programmed_cell_death)_system icw(2);Phd-Doc,_YdcE-YdcD_toxin-antitoxin_(programmed_cell_death)_systems	ttgcaaaaaaaattaacaataagcatagatgaacagatctattatgcactttatcatgtaattggtaagcgtaaaattagccacttcattgaagatttggtcagaccaaaagttatgaaacaagaattacataaatcctataaacagatggcagcagatacaataagagaaaatgaggcactagaatgggctgaagggacattaggagaatatcacaatgaagcgaggtga	MQKKLTISIDEQIYYALYHVIGKRKISHFIEDLVRPKVMKQELHKSYKQMAADTIRENEALEWAEGTLGEYHNEAR
NODE_11958_length_7679_cov_8.967347679	fig|6666666.226265.peg.150	peg	NODE_11958_length_7679_cov_8.967347679_4115_4438	4115	4438	+	Programmed cell death toxin YdcE	gene_name|mazF9_2,locus|PROKKA_00142	FIG00009628	icw(1);MazEF_toxin-antitoxing_(programmed_cell_death)_system icw(1);Phd-Doc,_YdcE-YdcD_toxin-antitoxin_(programmed_cell_death)_systems	atgaagcgaggtgaagtttggtggattaactttggaccttctgttggaggagaaattcaaaaaacgagacctgctgttattgtaagcaatgatgcttcaaacaaatatcttaatcgtattcaagtaattcctataacaagcagaatagaaaaactttatctgagtgaagcttatataatattaaatggcaaaaaatgtaaggctatggctgaccaattgacaacagtgagtaagttaagagttatcaacaaggttggtacactaacaacagacgaaatgaatgaaatcaataaagctattaaaatacagttagaattaccctaa	MKRGEVWWINFGPSVGGEIQKTRPAVIVSNDASNKYLNRIQVIPITSRIEKLYLSEAYIILNGKKCKAMADQLTTVSKLRVINKVGTLTTDEMNEINKAIKIQLELP
NODE_11958_length_7679_cov_8.967347679	fig|6666666.226265.peg.151	peg	NODE_11958_length_7679_cov_8.967347679_4500_4772	4500	4772	+	Histidine ammonia-lyase (EC 4.3.1.3)	locus|PROKKA_00143	FIG00091940	icw(4);Histidine_Degradation	atgggaatgaataccgctattaagaatttccaaatcctggataatgcttatggtatattaggaattgagttcatgtcagcagcccaagcattagattttcgtgattttaaattcggtcgcggagtaactaaggctaaagaagttattcgtaaatatgttgatttccttgatgaagacagacctttataccatgaccacacaaaaatgaaagaattagtaaaatcttgtgaaattcttggagaagtggaaaagattgtaggaagtttggaataa	MGMNTAIKNFQILDNAYGILGIEFMSAAQALDFRDFKFGRGVTKAKEVIRKYVDFLDEDRPLYHDHTKMKELVKSCEILGEVEKIVGSLE
NODE_11958_length_7679_cov_8.967347679	fig|6666666.226265.peg.152	peg	NODE_11958_length_7679_cov_8.967347679_4936_5331	4936	5331	+	hypothetical protein	locus|PROKKA_00144			atggataaaaaaagtttaattaagtattggctcgaaagttcagatagagattatagaacaatgcaacatctttttgagaaaaaagattatagctggtccctttttattgggcacctaattattgaaaagcttttgaaagcttattatgtaaagcatatagataaccaacctccatttatccataatttattacgattagctgaaaaatccttacttgaattaaatgaaaaccagaaagatttcttagttacagtaaccacatttaatattcgtgctcgttacgctgactataaattagacttttatcggatgtgtacaaaagatttcacagaaaaatggataaatgagattaaggaatttcagaaatggatcaaagagcagcttttaaaatcgtaa	MDKKSLIKYWLESSDRDYRTMQHLFEKKDYSWSLFIGHLIIEKLLKAYYVKHIDNQPPFIHNLLRLAEKSLLELNENQKDFLVTVTTFNIRARYADYKLDFYRMCTKDFTEKWINEIKEFQKWIKEQLLKS
NODE_11958_length_7679_cov_8.967347679	fig|6666666.226265.peg.153	peg	NODE_11958_length_7679_cov_8.967347679_5301_5609	5301	5609	+	Nucleotidyltransferase domain protein	locus|PROKKA_00145			atggatcaaagagcagcttttaaaatcgtaaaaaaatatctttcttttctgcatgaaaacagatttgaggtgcaaaaagcatatctttttggctcttatgcaaaaggagattttactgaggacagtgatattgatctggctgtaattataaaaaatctgcccaatagttttattgcacaaattgagttaatgaagttgggaagaaaaattgactctcggattgaacctcatccttttgatgaaactgattttaatttatcacacccttttgcaaaggaaattctaacctctggaatcgaaataaagtaa	MDQRAAFKIVKKYLSFLHENRFEVQKAYLFGSYAKGDFTEDSDIDLAVIIKNLPNSFIAQIELMKLGRKIDSRIEPHPFDETDFNLSHPFAKEILTSGIEIK
NODE_11958_length_7679_cov_8.967347679	fig|6666666.226265.peg.154	peg	NODE_11958_length_7679_cov_8.967347679_5674_5946	5674	5946	+	Histidine ammonia-lyase (EC 4.3.1.3)	gene_name|hutH_3,locus|PROKKA_00146	FIG00091940	icw(4);Histidine_Degradation	atggcaatgaatacagctataaaaaatgatcagattttggataatgcctatagagtgcttggaatagaatttatggcagctgcacaagcattggatttccgtgattttaatccaggtaaaggagtatccacagctaaaaaggtggttagaaaatatgttgatttccttgatgaagacagacctttatatcctgaccacacaaaaatgaaagaattagttaaatcttgtgaaattttagaaaaagtggaaaagtctgtgggaagtttgggataa	MAMNTAIKNDQILDNAYRVLGIEFMAAAQALDFRDFNPGKGVSTAKKVVRKYVDFLDEDRPLYPDHTKMKELVKSCEILEKVEKSVGSLG
NODE_11958_length_7679_cov_8.967347679	fig|6666666.226265.peg.155	peg	NODE_11958_length_7679_cov_8.967347679_6314_6057	6314	6057	-	collagenase	locus|PROKKA_00147			atggaaaaggagataggtaaaattattcacttctggggtcacatttcagttgctggaattgatatcacaaaaggtgaacttaaagtaggagatacaatccatattaaaggaaataccactgatttcacacagaaagtagattcaattcatattgaagagaatgctattgaaaaggcaaaaatcggcgattctatcggagtgaaagttaaggaacatgtccgccaacatgatactgtctatttagtgactgaagaataa	MEKEIGKIIHFWGHISVAGIDITKGELKVGDTIHIKGNTTDFTQKVDSIHIEENAIEKAKIGDSIGVKVKEHVRQHDTVYLVTEE
NODE_11958_length_7679_cov_8.967347679	fig|6666666.226265.peg.156	peg	NODE_11958_length_7679_cov_8.967347679_7123_6365	7123	6365	-	Putative stomatin/prohibitin-family membrane protease subunit aq_911	gene_name|hflK_1,locus|PROKKA_00148	FIG00001315	ff	atgagtcttaatttcgttgttattattataatattggctttgatagttctattcaaagctatcagaattgttagagaatatgaacgaggagttgttttccgtttaggaagattattaagagccaagggtccgggactgttcttacttataccttttattgatagaatggtaaaaattgaactacgaacagttactatggatgtgccacctcaagacattattacaagagataatgtgcctgttaaggttaatgcagttgtgtatttccgtgttctcaatcctgaagatgctgttgtaaaaattgaaaactactatcaagcaacctcacaaattgcgcaaacaacccttagaaatatcttgggaaaatctgaacttgatgacctgctttcccaaagagaa…	MSLNFVVIIIILALIVLFKAIRIVREYERGVVFRLGRLLRAKGPGLFLLIPFIDRMVKIELRTVTMDVPPQDIITRDNVPVKVNAVVYFRVLNPEDAVVKIENYYQATSQIAQTTLRNILGKSELDDLLSQREKISQELQKVIDEQTDPWGIKVSVVEVKDVELPSTMQRAMAKQAEAERERRAKIIHAEGEFQASEKLAQAAEILSRNVTSIQLRFLQTLTEISSEKNSTIVFPLPIDLMKAFLGKEVKTK
NODE_12186_length_7569_cov_9.881427569	fig|6666666.226265.peg.157	peg	NODE_12186_length_7569_cov_9.881427569_35_373	35	373	+	Xanthine and CO dehydrogenases maturation factor, XdhC/CoxF family	locus|PROKKA_00149		idu(1);Xanthine_dehydrogenase_subunits idu(1);Carbon_monoxide_oxidation idu(1);Purine_Utilization	gtggatgaaagaattttcgctgattatagcaagtattccaagcattttgaaccagcaaggaattcttattttatcattttaacttgcgactgtaaatataattatgaaattctgaaaaatatttatcagcgagaactgaatgcaaaatatgtttgtatgcttggttcaaaagtagaggccacagccagtctaaaaaaactgaaatcaaaaattgggaaagtggacttagaaaatctatatttccaggttggacttggcattgggggagatacaccatctgaaattgctttgatgattgcggctgaaatgcagatggttgagtatggaaaagataaatga	MDERIFADYSKYSKHFEPARNSYFIILTCDCKYNYEILKNIYQRELNAKYVCMLGSKVEATASLKKLKSKIGKVDLENLYFQVGLGIGGDTPSEIALMIAAEMQMVEYGKDK
NODE_12186_length_7569_cov_9.881427569	fig|6666666.226265.peg.158	peg	NODE_12186_length_7569_cov_9.881427569_958_557	958	557	-	Archease	locus|PROKKA_00150		isu;Archease	atggaccatactgcggatatttccataaagttctttggtaacacaattaagaaactttttacaaacagtgccatttccttatcagaaattatattcaacaaaaaaccggaaaagataaaaggagatgagaaaaagatacatctgaatttttctgcagatgatataactgttctatacatagattttctgcgtgaaattctatttcaaaacaatcaaaattattgctatttttataagtttaagataattgaattttctgctgaaaaactatctattgattgttatttttatccattaaatgcaaataatattacacaagagataaaagcagtaacatatcataatattgaaattgagaaaaaaaacgggatttacagtgcagtcgttacatttgatata…	MDHTADISIKFFGNTIKKLFTNSAISLSEIIFNKKPEKIKGDEKKIHLNFSADDITVLYIDFLREILFQNNQNYCYFYKFKIIEFSAEKLSIDCYFYPLNANNITQEIKAVTYHNIEIEKKNGIYSAVVTFDI
NODE_12186_length_7569_cov_9.881427569	fig|6666666.226265.peg.159	peg	NODE_12186_length_7569_cov_9.881427569_2478_1027	2478	1027	-	RNA-2',3'-PO4:RNA-5'-OH ligase	gene_name|rtcB,locus|PROKKA_00151	FIG01303908	isu;RNA_3'-terminal_phosphate_cyclase isu;Inteins isu;tRNA_splicing	atgcaatacaaagaatttgagataaaaaaggttgccaaggcaatctgggaaattccacgaaaaggtaacatgcgagttcctgtcagattttatgctctccaatcaatgcttccacaaattattaaagataatgcactttcgcaagctgtaaatgtcgcttcacttccaggcattcaaaaatattcaatggcaatgccagatattcattacggatatggttttccaattggtggtgtagcagcttttgattgtgaaactggaatcatctctccaggcggagttggatatgatataaattgtggggttcgcttttgccaaacaaatttattttacaaagatattaaagataaaattcagaatattgtaaatggtttctacgattgtgttccaagcggagtt…	MQYKEFEIKKVAKAIWEIPRKGNMRVPVRFYALQSMLPQIIKDNALSQAVNVASLPGIQKYSMAMPDIHYGYGFPIGGVAAFDCETGIISPGGVGYDINCGVRFCQTNLFYKDIKDKIQNIVNGFYDCVPSGVGSHDAIKRLNQNEEEQVMIKGTKWAIEQGYGEISDLDATESFGRMKEANPDKVSQRARSRGLNQVGTLGSGNHFLEIGIIDEVYDQKLANEFSLEKDQVVVMVHSGSRGFGYQICDDYLHLMVRELNNLPFSIPDRQLACTPFKSKLGSDYFQAMSCAANYAWANRQVLMSLGEKSLRKTLSISKSDLGFKLIYDVCHNIAKVEKHKVNGNEMLLCVHRKGATRSFGPNQPELAKKYQRIGQPVIVPGDMGTNSYLMIGTNRAMKE…
NODE_12186_length_7569_cov_9.881427569	fig|6666666.226265.peg.160	peg	NODE_12186_length_7569_cov_9.881427569_3259_2492	3259	2492	-	FIG00513482: hypothetical protein	locus|PROKKA_00152	FIG00513477	ff	atgaaaaataacaaaactgcaagcaaaggtctttttctctggctttccgtttttagtttaatatctcttatggcagtggttactgccctctggtatttcatttctccgagattgcatgaatttcattatactttaccattggtttttctttctggattgcgaattttttttctgattttagttattggaacaatcctagttttatttacttccgtatttgaaaaaaactttctgattgcaaaatttgcagtaaaattgtttatccaaattgtgtatccaatatctcttctttttggaaaaatttttagaattccaaaatctcgtattggagaatctttcattaaagtaaatgattcgctaatccgggcattaaaacccaaatataaaccttccgaagtt…	MKNNKTASKGLFLWLSVFSLISLMAVVTALWYFISPRLHEFHYTLPLVFLSGLRIFFLILVIGTILVLFTSVFEKNFLIAKFAVKLFIQIVYPISLLFGKIFRIPKSRIGESFIKVNDSLIRALKPKYKPSEVLILLPHCLQNTSCPIRITVEPKNCKRCGNCDIGAILEVAEEYNVDVAVATGGTLARRIVLEKRPKLIIAVACYRDLVSGIQDAFPIKTFGILNIRPQGPCINTKVEVEKIRNSLKQIVIKNK
NODE_12186_length_7569_cov_9.881427569	fig|6666666.226265.peg.161	peg	NODE_12186_length_7569_cov_9.881427569_3511_3374	3511	3374	-	hypothetical protein	locus|PROKKA_00153			atgtccagaaaaagaaatcgggacaccccattaaataggaaaagatttaaccccggtgaaatagtaagaaatttcacagggcaggcggggcaggcaaaggagcatgaaaattatttaccctgtggaataatgcattga	MSRKRNRDTPLNRKRFNPGEIVRNFTGQAGQAKEHENYLPCGIMH
NODE_12186_length_7569_cov_9.881427569	fig|6666666.226265.peg.162	peg	NODE_12186_length_7569_cov_9.881427569_4497_3478	4497	3478	-	Methionyl-tRNA formyltransferase (EC 2.1.2.9)	gene_name|fmt,locus|PROKKA_00154	FIG00000112	icw(1);Conserved_gene_cluster_associated_with_Met-tRNA_formyltransferase icw(1);CBSS-89187.3.peg.2957 isu;Translation_initiation_factors_bacterial	atgaataaagcatttaagagggtaaatagaattgaaaatgttatctttatgggaacgcctaattttgctgttcctactcttttgtcattaatcagtaatgaaataatacctgtaatacctgttttagtagttacacgacctgacaaaaaaagagggcgtggactaaaattatcaatttcaccagttaaagaattttgcctaaatcataatattcctgttttccaacctcaaaatattaacaatgaagatgccataaaaaagattgggagttacaatccagatttaattatcgctgcagcatacggaaagatagtatctcaaaaaatcttgggtattccaaaatttggatgtataaatctacatccttcacttttaccaaaatatcgcggtccttcacca…	MNKAFKRVNRIENVIFMGTPNFAVPTLLSLISNEIIPVIPVLVVTRPDKKRGRGLKLSISPVKEFCLNHNIPVFQPQNINNEDAIKKIGSYNPDLIIAAAYGKIVSQKILGIPKFGCINLHPSLLPKYRGPSPMNWTLFNGEKETGNTVFFMTKKMDAGDIIYQSKMKILPEDNYGSLQKKLSEQGADDVMKAISLIDKGIAKTIPQDENLATFSRFIDRDMRKICWTQSAEEITNHIRGLAPYPAAFTYFQKREIKIIKAKLISDFQGESGQVLKTVKNKGIIVGTQSGAILLETVKPEGKKEMSAYAFSLGHPDILSENKRFGDEHKCPEKEIGTPH
NODE_12186_length_7569_cov_9.881427569	fig|6666666.226265.peg.163	peg	NODE_12186_length_7569_cov_9.881427569_5070_4531	5070	4531	-	Peptide deformylase (EC 3.5.1.88)	gene_name|def,locus|PROKKA_00155	FIG00000017	isu;Bacterial_RNA-metabolizing_Zn-dependent_hydrolases isu;Conserved_gene_cluster_associated_with_Met-tRNA_formyltransferase isu;CBSS-89187.3.peg.2957 isu;Translation_termination_factors_bacterial	atgatagaaaaaataagattatatggagatgaaattttaagaaaagtttcaaaacccatctcctatattgatgatgaaataaagaatcttagcaaaaatcttattgagtcattagaaaggtttgatggcattggactggcttcacctcaaattggacattccatcagaatgttcgctgtttatcctctctggatagaagatgaaagaaagcgaaaaacaatggtctttataaatccaattctgcttgaatttcaggatgttcaaaatgagcaagaagggtgtctaagtctccctgaaatttttgaaagagtaaaaagagcaaaaactgtgacattcaaagcacagaatctatttggaaaatggaaacaatatatcgcaaccgatctttttgctcgggta…	MIEKIRLYGDEILRKVSKPISYIDDEIKNLSKNLIESLERFDGIGLASPQIGHSIRMFAVYPLWIEDERKRKTMVFINPILLEFQDVQNEQEGCLSLPEIFERVKRAKTVTFKAQNLFGKWKQYIATDLFARVVQHEYNHLDGILFIDKISIIKRRFLQGKLKKIAATTTRGVNIASLH
NODE_12186_length_7569_cov_9.881427569	fig|6666666.226265.peg.164	peg	NODE_12186_length_7569_cov_9.881427569_5392_5078	5392	5078	-	Preprotein translocase subunit YajC (TC 3.A.5.1.1)	locus|PROKKA_00156		isu;CBSS-211586.1.peg.2832	atgtttatgactttactgtatgcccaggcagattccgctgctgcacaaccaggtcgtcaaggtggattattaggattcttgccaattattattatgtttgttattctttatttgttaatatttagacctcagcagaggaagcaaaaagagattgtaaaaatgagaagtgaacttcaaaagaatgaaaaggtcgttacaaatggcggaataattggcacaatttacagcatcaaaggtgatgtcgttgtgcttaaagttgcagataatgtcaaaattgaagtaacaaagtcagctattgcaaataaaataaaatga	MFMTLLYAQADSAAAQPGRQGGLLGFLPIIIMFVILYLLIFRPQQRKQKEIVKMRSELQKNEKVVTNGGIIGTIYSIKGDVVVLKVADNVKIEVTKSAIANKIK
NODE_12186_length_7569_cov_9.881427569	fig|6666666.226265.peg.165	peg	NODE_12186_length_7569_cov_9.881427569_7141_5885	7141	5885	-	hypothetical protein	locus|PROKKA_00157			atgaaatcagataagattgaagggctgcagattactggtttttttggtcaaagccaacttaaagaaaaagggcttcaggaaggcgattggatacttgaatataataatgaaaaggttacgagcaaagcacaattaaaggatttagaattaaaatatcaacacttaaataatataattttgaaagtacagaaagtagaatcagaagaatattttcaaatctggcctggagaacttggtgtctatttagcagaaagaatggaaagtccgaaagtcttatcagacgcaaaaagaatcgaaaaaatagaacgattagagaaaaaaacaggtctggaaaatactttcttcggctcattagtaaatatcttgagattttataaaatcaatataaatttcaataat…	MKSDKIEGLQITGFFGQSQLKEKGLQEGDWILEYNNEKVTSKAQLKDLELKYQHLNNIILKVQKVESEEYFQIWPGELGVYLAERMESPKVLSDAKRIEKIERLEKKTGLENTFFGSLVNILRFYKININFNNLVGLSSFQFRIQFDENFSRENLDPTEGFNCAELFFKNHNIKFKQIKKSKNDKIQEEIIVSIDKKIPVLSRNLFGKNEWGIIAGYQKKGEELFCRSYSDKTIDYSIAPQKPNQVIIFENQFKKTQFQENEEQFIKSLDNAKFMLSSKNFGKYFAGNLALEKWQKILENEDFFTKLSDKKVYKIFKNNKLFFNHYSFQFRIAVDYLESIVKLFPESKEHLKRLAKFYRAESKILNDCQKYIPADLDEDLRKFWTQQYRGNEAVALIKI…
NODE_12186_length_7569_cov_9.881427569	fig|6666666.226265.peg.166	peg	NODE_12186_length_7569_cov_9.881427569_7561_7238	7561	7238	-	ABC transporter ATP-binding protein	locus|PROKKA_00158			gtgtggagattcgggtcttgtgcattcttcctctggcaacttctggcatttgctcgggttctggtctgcaatccaagtatatttattcttgatgaagctacttcaaacattgatactgaaacagaaattttaattcaagatgcattacaaaaagtgatggagaaccgaacatcaattattattgcacatcgtttatctacaattcagaatgttgacagaattatagttgtccataaaggagaaattgttgaagaagggaatcatcaagaattgctgaagcaaagaggactgtattataatttgtataagttacagtataaataa	MWRFGSCAFFLWQLLAFARVLVCNPSIFILDEATSNIDTETEILIQDALQKVMENRTSIIIAHRLSTIQNVDRIIVVHKGEIVEEGNHQELLKQRGLYYNLYKLQYK
NODE_12279_length_7521_cov_7.753427521	fig|6666666.226265.peg.167	peg	NODE_12279_length_7521_cov_7.753427521_1873_1721	1873	1721	-	hypothetical protein	locus|PROKKA_00159			ttgaaaaatgaaaatgaaatgataaaaacaataataatatttgtagcttttctatttcttataagttctgtttcaatagttcaaaattggcaatgggtaaaaaatgctggtgtatgtgattctgattgtgattttgatattaacgtagattaa	MKNENEMIKTIIIFVAFLFLISSVSIVQNWQWVKNAGVCDSDCDFDINVD
NODE_12279_length_7521_cov_7.753427521	fig|6666666.226265.peg.168	peg	NODE_12279_length_7521_cov_7.753427521_2298_1999	2298	1999	-	hypothetical protein	locus|PROKKA_00160			atgaaacaatattttattgagaaaattagtgatattaattatagaatatcagttaatgaaggaaatgcaaatagaagattatccagtgaagcctataaaatattattattacctgatagagttttaccaaataatttacaatcgaaattgaaagtgttaaaaacaaaaataagattaaaaataaaaaatactcctgatggattaattccaataaaaataggtaatatacaaaatagaacagcagtaaaatacataaaaatgttaattgattttgaagaatatgtaaaaaataatgaataa	MKQYFIEKISDINYRISVNEGNANRRLSSEAYKILLLPDRVLPNNLQSKLKVLKTKIRLKIKNTPDGLIPIKIGNIQNRTAVKYIKMLIDFEEYVKNNE
NODE_12279_length_7521_cov_7.753427521	fig|6666666.226265.peg.169	peg	NODE_12279_length_7521_cov_7.753427521_2814_2668	2814	2668	-	putative outer membrane protein PmpB precursor				ttggttaaaactcttgttgactctaataaacctactggttattatactattgagtggaatgctaaagataggagttcaggaatttatttctgtaaatttgaagctaatgataaagtatttataaaaaagatggttattttgagatga	MVKTLVDSNKPTGYYTIEWNAKDRSSGIYFCKFEANDKVFIKKMVILR
NODE_12279_length_7521_cov_7.753427521	fig|6666666.226265.peg.170	peg	NODE_12279_length_7521_cov_7.753427521_3142_2879	3142	2879	-	RelE/StbE replicon stabilization toxin	gene_name|relG_1,locus|PROKKA_00161		idu(3);Toxin-antitoxin_replicon_stabilization_systems	atgaaatataaaattcaaattgagaaagatgcattgaatttcttgaagaaaataaaagataggaagattaaagataagataaaagatactatttcaaaacttacttatgagccaagaccgactaatgtaaagaaactaaaaggactgaaaaattattggagaattagaatacaaaatttcagaattgtttataagataatagatgaaattcaaactgttattgtaattaaaattggtgatagaaaagacatttataaaagatga	MKYKIQIEKDALNFLKKIKDRKIKDKIKDTISKLTYEPRPTNVKKLKGLKNYWRIRIQNFRIVYKIIDEIQTVIVIKIGDRKDIYKR
NODE_12279_length_7521_cov_7.753427521	fig|6666666.226265.peg.171	peg	NODE_12279_length_7521_cov_7.753427521_3338_3132	3338	3132	-	hypothetical protein	locus|PROKKA_00162			atgttaactataagaataaataataaggaaatagagaaagaagttattgatattgcaaaaaatgtgtataatggtaatattgagaattgtattgaaagtatcattgaaaaatatgaagatttggaagatactattgattgcttaaaatatgaattgaaaaaagaaaaagccctatataattggaaagatgtaattgatgaaatataa	MLTIRINNKEIEKEVIDIAKNVYNGNIENCIESIIEKYEDLEDTIDCLKYELKKEKALYNWKDVIDEI
NODE_12279_length_7521_cov_7.753427521	fig|6666666.226265.peg.172	peg	NODE_12279_length_7521_cov_7.753427521_7384_3638	7384	3638	-	Cohesin domain protein	locus|PROKKA_00163			atgaaaaagagaatatttcttattttgacatttgtctttataattgtaataaaatcttttactgaccccccacccgaaacttttgatttgcgtgatgttaatggtgagaattatgttacatcagttaagagtcagcagggaggcacctgctggacacatggtgctatggctgccatagaaggtaatttaatgatgactggtgtatggaccgctgctggtgaaatcggtgaaccagatttagcagaataccatcttgattggtggaatgggttcaatcaacacaataatgatgataccgagccacccactggtggaggtcttaccgtacatgaaggtggtgactatatggttacttcagcatatctgagtcggggggaaggagcggtcagggatattgac…	MKKRIFLILTFVFIIVIKSFTDPPPETFDLRDVNGENYVTSVKSQQGGTCWTHGAMAAIEGNLMMTGVWTAAGEIGEPDLAEYHLDWWNGFNQHNNDDTEPPTGGGLTVHEGGDYMVTSAYLSRGEGAVRDIDGQSYSTPPLRFAPSYHYYYVPNIEWFVAGSVLSNINTIKNKIMEQGVIGTCMCYNNAFINWEYIHYQPPTSPLDPNHAIAIVGWDDNKVTQAPNPGAWLCKNSWGTGWGLDGYFWISYYDKHCCQHPEMGAISFQDVEPLNYDYIYYHDYHGWRDTKTDCNEAFNKFIAAGDELLETISFFTAVDSINYTVKIYDRFENGLLLDELATKTGDIEYTGLHTIELETSIELTQGDTFYVYLELSEGGQPYDRTSDVPVLLGAQYRTIV…
NODE_12564_length_7406_cov_10.04997406	fig|6666666.226265.peg.173	peg	NODE_12564_length_7406_cov_10.04997406_958_410	958	410	-	hypothetical protein	locus|PROKKA_00164			atgagaaagacagtaagtgcagttgtaatattaagtctaattgcattcgcatttggttgtgcgtcaacgggcaagccaggtggtcctaagaaagtatggtatcctgattggtatggcttacaatcagaagcaggtgattatgtatatgcttatggagaagccaagaaaatgaataatgtgacagcttttgaatctgcaaaagcaatggcttttaatgaggcagctcaatatgtagaaaattatgtaaaagcaatgaccaaagattttttaaaagaagctggaactgaaaatactcaagttcttcaattaactgaaagaactgtgaaattggtttcaaaaactaagttttctggagttacagtatcaaaaagagaaacagtccaggaagagggcaggttt…	MRKTVSAVVILSLIAFAFGCASTGKPGGPKKVWYPDWYGLQSEAGDYVYAYGEAKKMNNVTAFESAKAMAFNEAAQYVENYVKAMTKDFLKEAGTENTQVLQLTERTVKLVSKTKFSGVTVSKRETVQEEGRFRSFVRLSIPGKEVKNTLLNTIKNEEALYNEFKASQSFKELEKETEKYNE
NODE_12564_length_7406_cov_10.04997406	fig|6666666.226265.peg.174	peg	NODE_12564_length_7406_cov_10.04997406_1294_3006	1294	3006	+	hypothetical protein	locus|PROKKA_00165			atgaaaaagtttattctatatataatttttgttttactatcaattacaactctttttgcccaacagggtaaatatcaaagaaaatctatcagttcagtagagactgtctggatcaaaccgggtgctttgcaggatgttaaattcgattatgagttttttgacataatggttgagcattacattgaggtggaaagatttgactataatgtattaccggagaatttgctgaccagttttcgtgaacaatctaaagctttaactgaaattactcctaataagattggaaagattcttgaaaatacagtcgtgaaggaaatagttagtattcttaactcacctgatgtgaagaaaaatagaggattagctcttaaggatgagactgcatggaaaacctttgca…	MKKFILYIIFVLLSITTLFAQQGKYQRKSISSVETVWIKPGALQDVKFDYEFFDIMVEHYIEVERFDYNVLPENLLTSFREQSKALTEITPNKIGKILENTVVKEIVSILNSPDVKKNRGLALKDETAWKTFAATKAKSIGLTVKELEALMNSAYIYLPYITSMKKKVKEKTISVNIDGGLLWYQVKVDKDGNASVKKVLGVKTKGIGSATIGAKSSRKFQFGKEVFETTEDQYAQYDAVLVWAKNLGVKTKEINAFKLQAQVVEVIGRKYSFPLGFLEGVHLDDGFNLMEFEEDKEGNEIAKSVGFVRVIKTGKNIEDPTNYTIAVQLLGGRQDIGGVVMEHPRLGIDLQIKAGYITGINVPKEDTYHYIEDAGDSLNILKEDLTDAAEANLTFAYNI…
NODE_12564_length_7406_cov_10.04997406	fig|6666666.226265.peg.175	peg	NODE_12564_length_7406_cov_10.04997406_3065_4348	3065	4348	+	hypothetical protein	locus|PROKKA_00166			atgaaaacttacctaaaactaatatgtcttattcttgtgtgctttctttcaacagatttgtttgcacaatatccggaatccaaacaagctacatttatcgaaacagtttcctcttctgaagtgttgattgaagcaacaggactttacaaatcacctgagaagaagaaaaagaaggctcaaaaggatgtcaagaagaatggcgttaccatggcaattaaggatgcaaagaaaaccgctgtttattttattcttcttggtggaaccgatcctttaataagtacacctgaagaaagagcaaaatttgagaaaaatacctctttcttttttgatatgtcaaatgtcagtagatatatttcctgggaagaaactcaaattttaaaaaaagtgaaaatcgatgat…	MKTYLKLICLILVCFLSTDLFAQYPESKQATFIETVSSSEVLIEATGLYKSPEKKKKKAQKDVKKNGVTMAIKDAKKTAVYFILLGGTDPLISTPEERAKFEKNTSFFFDMSNVSRYISWEETQILKKVKIDDGRGIKVTKRFKVNKEIITNDLVSQEIFVAKADLVDIIGNPFILVIPETKKGENPIELLQDNVKVKHAAAVVESYLTARKYDVIVPEQQANLDELTAAQQMLGDQEEDYAYQLALSIGSDVYITFSGAVESTGYGTEKYSMNVRAFETTTARLLGAETGYSQARQGEIMVSIEEAMSDAINNVLSRIMNYWKDDLKRGIQYKLIVSISTDFDEDEAEDIQFAFMDAVDEVAKKSKENIVTSQTIDYLLWCDPEKYDKSSKVYRYLKT…
NODE_12564_length_7406_cov_10.04997406	fig|6666666.226265.peg.176	peg	NODE_12564_length_7406_cov_10.04997406_4381_6567	4381	6567	+	putative hydrolase	locus|PROKKA_00167			atgaaaaaaataatactattatcggttcttataatactggcggtatcagtttttgccaaagcaccaaaatggtatacaaaaggtgaactttccaattatcctgctgaattatattttattggtgttggtgaaggtgcaagttatgaagaagcacaatcaaaagcttcagcacaaatagcttcacaaattaatattacaattgagtctcaggttgaatcctttacgcaagaattagaagtagatgatcgtgtttcatatattgatttgtttcaatcttcaattaatttaactgttaatgagatagttcaaggtattggaattgttaatcatgagaaggttggtaacaaattttatgtatttgctgttttggataaaagtaattatgcagcaggcatagaa…	MKKIILLSVLIILAVSVFAKAPKWYTKGELSNYPAELYFIGVGEGASYEEAQSKASAQIASQINITIESQVESFTQELEVDDRVSYIDLFQSSINLTVNEIVQGIGIVNHEKVGNKFYVFAVLDKSNYAAGIEAELDQMWGGIIKLVNDGRSLIKEGKIFTGLENYIDAQELVTPFYTKKAFHDAISPIPYIITEDVTLAGLTSEIRRVLTGIQINIISGNNQTAKEGNLLPDPIVFTATYKDPGAYEIIPIPKMPLSIKYEDKTLIEKTTTNENGQAESWVTAISTTPGHGKVIIKPNLTRLPTLYKKYLINAEAIAQYNISEVTPISFSISIRDEKGKPLPKVEDKIAKSVEKSGHTVSNQAGLLLQGNVSVVDTKEIEGFKGKQFIANSELTLFMV…
NODE_12564_length_7406_cov_10.04997406	fig|6666666.226265.peg.177	peg	NODE_12564_length_7406_cov_10.04997406_6578_7213	6578	7213	+	hypothetical protein	locus|PROKKA_00168			atggaaaagaaatatatcaatttgtgttttaaatatttattagtatttgcaatgactttgatattagtttcatgctttattcctgaagaatttactataaaaattgaagtaaataatgatggttcttattcttttatttatgatggtattttaacatatttatttgctcgagcagctgctattgaagcacctctttctgaagaggatgaagctgagatgaaggaaatagaaaatgagttcaaagaagaacctgagtttaaaaaagtaaattacattggcaaaggacaatttgaagttttgtatgagaaaacaggagaagcaggtgaatctttttacttctttgacgaacaatatagtttcttttcaattgtttatagtaagaacgatacaatagaaatt…	MEKKYINLCFKYLLVFAMTLILVSCFIPEEFTIKIEVNNDGSYSFIYDGILTYLFARAAAIEAPLSEEDEAEMKEIENEFKEEPEFKKVNYIGKGQFEVLYEKTGEAGESFYFFDEQYSFFSIVYSKNDTIEISGFQLDKESLAQMEQMQLKIDGEFEILTNATVLKHNSNAKVEKIKSMDCYKWDVKSNLEPAPYMLLTYQKIKVEETTD
NODE_12580_length_7401_cov_8.980137401	fig|6666666.226265.peg.178	peg	NODE_12580_length_7401_cov_8.980137401_3464_384	3464	384	-	putative outer membrane protein PmpB precursor	locus|PROKKA_00169			atgttgaaatcaagtattattcctgattcatcaggaaaactaacagtaattataacaatcttgttgttttcagcaacaacattatttagccaaattcaatggcaagaagatggaatcccaattcgtcaaggtgtaaatattgaatggtcaagagcagcagcgaaacttggcgatggatgtgtagtatatgtctggtctgatacgcgaagaggtgaccgcgatgtgtgggctcaaaaggttggtattgatggaactcttttatggggcgcagaagctattttggttaatggagaaatgaacagacaggaagaccctgttgtgattaatacaaacgatgatggggttgttatagcatgggttgatttcagaaatgaagatgctggtgatatctatgcacaa…	MLKSSIIPDSSGKLTVIITILLFSATTLFSQIQWQEDGIPIRQGVNIEWSRAAAKLGDGCVVYVWSDTRRGDRDVWAQKVGIDGTLLWGAEAILVNGEMNRQEDPVVINTNDDGVVIAWVDFRNEDAGDIYAQKLDSDGNLLWNPAGVPLCLEPDIQISLNIVNDNNYGAYVIWLDYRNPGGVDIYGSHIDSSGIIATGWNENGNPIAAESGAQEGHTFWKDGQGGAILAWHDTRDADNENLYMQRISSDGTLLWNPGGNVLCDAPGKQSDVKIAPDGIGSFIFVWRDRRFDEAGDIFAQRVDINGNLQWSPDVEVYTGYGAQRNPRITESSDNGAIAAWEDSRNEPDPMYFDIYAQKLDINGNLSWEHESLPVCTALYHQLAPRLTSNNSGGAYIIWD…
NODE_12580_length_7401_cov_8.980137401	fig|6666666.226265.peg.179	peg	NODE_12580_length_7401_cov_8.980137401_6660_3490	6660	3490	-	flagellar basal body rod modification protein	locus|PROKKA_00170			atgaaaaaattttatatttcatttctcttggtatttttaacttttttatcattatcttcccaaacaaatgtacctgaaggagatgtttacggaacatggactcaagaaggttcaccttatttaattcaaggtgaaattaatattcccaataatgaaacattaacaattgatcccggagtgttagtagaatttcaggattactataaattaaatgttcaaggacaaattttagcaataggaactgaaaatgattctatctatttcactgttgatgacacaaccggttttagtgattttacaacaatggacggtgggtggcatggaattagatttaatgaaacacctgcagaaaatgattcctcaaaaattatattttgcaatattcaatatggtaaagca…	MKKFYISFLLVFLTFLSLSSQTNVPEGDVYGTWTQEGSPYLIQGEINIPNNETLTIDPGVLVEFQDYYKLNVQGQILAIGTENDSIYFTVDDTTGFSDFTTMDGGWHGIRFNETPAENDSSKIIFCNIQYGKAQGGSYNQDGAAFYIRNFSKVLVSNCLVKNCIVEESGGAILCLYSDPIIIENKFALNKNAIYCYSSNPEIINNIIESNSRYGIYCLHYSSQVCNPFISNNLIQYNKTGIVCANGTSPTIINNVIQYNSNSNSDGGGIRTTFHSHSIILNNIIKGNIAESGGGISCYSSDPIIVNNLMINNEAINGGAIYCYLISVPEIINNTICDNIAEFGGACYIDFLTEPKFINSILWNNSASECGNQIYIDYSYPSNTSFYYCNIEGGVEAFGL…
NODE_12580_length_7401_cov_8.980137401	fig|6666666.226265.peg.180	peg	NODE_12580_length_7401_cov_8.980137401_7052_6675	7052	6675	-	hypothetical protein	locus|PROKKA_00171			gtggaagatgaacaaggacatcaaatagaatttggacttttccagaattatcccaatccattttgcgcttcaaccactatatcttttttagccacagatttacacagattatccccattagatagcgagcatctaacggggcaagcacagataaagatttataatgtaaaaggtcagcttataaaaactctaacagcaatcccgttagagaatttttccttaacgggacaaatgaccaatgacaaatgcctaatgaccaatatagtttgggatggaaaagatgaagatgataaacctgtaagttcaggtatttatttctacaatttaagaatcgattggaaaagtatcgatacgaagaagtgtttgttgttgaagtaa	MEDEQGHQIEFGLFQNYPNPFCASTTISFLATDLHRLSPLDSEHLTGQAQIKIYNVKGQLIKTLTAIPLENFSLTGQMTNDKCLMTNIVWDGKDEDDKPVSSGIYFYNLRIDWKSIDTKKCLLLK
NODE_12900_length_7256_cov_6.713377256	fig|6666666.226265.peg.181	peg	NODE_12900_length_7256_cov_6.713377256_1237_446	1237	446	-	hypothetical protein	locus|PROKKA_00172			atgaaattagcacccggtttaatatcaattttgaagatacttgataagtatttccaaaaaaaaggaattagttatgcattaattggagcgcaggttcctcgaattctaattgatctcccgatattatcagaacatcgaccaactaaagatatcgatattgccattaaatcatattcctggaacgatttcgagcaaataaagaaagaacttataaatctaggatttaaagaagaccattacgaactgagatttttttaccaagatactatcatagatattattccttatttggaaaatgaaattacaaatggtcttcttaaattacccggatcagaaaatactttgaatgtttatggatttgatcgtcttctaaaaaactcgataagaaaagaaattcaa…	MKLAPGLISILKILDKYFQKKGISYALIGAQVPRILIDLPILSEHRPTKDIDIAIKSYSWNDFEQIKKELINLGFKEDHYELRFFYQDTIIDIIPYLENEITNGLLKLPGSENTLNVYGFDRLLKNSIRKEIQPGLKISIVPLHLLIFTKILAFLDRGINHNVLKDIEDMIFIFQNYETLEISERRFDATISLDINYEDRGAFLIGYDLKHYLKDKEQEFVVSFLEHFHDEYSPFIQRLTHYDSDKSKEILSLFESFRKGFEL
NODE_12900_length_7256_cov_6.713377256	fig|6666666.226265.peg.182	peg	NODE_12900_length_7256_cov_6.713377256_2273_1239	2273	1239	-	hypothetical protein	locus|PROKKA_00173			ttgttagaaaaagatattattaatatatgtattggaatactccataagtattctcctttacaaaaaataacttaccaagaaaacaaattcaataagaatagaaaaaatgatggctatttgaaacttaaagcagattcaggctttactcaatttgtagtagaagttaaacgaattcttaaaagaccattacccttaaatctgttttttgaaaacatttccagagataaaattcctttaattatggctgaatatataaactcttcaatagcaagtgaactaattaaaaaaagaattaattttattgattgccaggggaatatttttatcaacattccgaacaaaatttatattgaagtgaaaggaaaaaaacaggaaaaacaaaaagaaaaacaatccaca…	MLEKDIINICIGILHKYSPLQKITYQENKFNKNRKNDGYLKLKADSGFTQFVVEVKRILKRPLPLNLFFENISRDKIPLIMAEYINSSIASELIKKRINFIDCQGNIFINIPNKIYIEVKGKKQEKQKEKQSTILFNPKGMQLLSILLNDESLLNNSLRNLQKMSGISLERTSKVIKELKENGYIWETKKNYFKFRNKKVIFERWIENYGERLRPKLLIGTYRISSKTSFQKIAQILKNKNLSFAYGGETGAEILSNYFQAGCIDLFIPEEQSINVIEHLKLAPAKEYNIRLFNLYSEEIIFPDKSINIPTVIPILVYAELLYQENDRATEAADIIFNKYIKKY
NODE_12900_length_7256_cov_6.713377256	fig|6666666.226265.peg.183	peg	NODE_12900_length_7256_cov_6.713377256_3497_2619	3497	2619	-	High-affinity branched-chain amino acid transport system permease protein LivH (TC 3.A.1.4.1)	gene_name|livH,locus|PROKKA_00174	FIG00003435	ff	atgttacatcaattatttattaacagtttaatctcaagttgtattttcattattattgctatcagtttctcaataatctactcaaccacccgttttctccatttcgcccacgcagtagtcttcacctcaggagcatatttcacttttcttttccataaattatttggtttttcaatttatttttcactccctttagcaattatcttttccttacttttaggttgtttaattgaaaaatccatttacaaacaattaagaaaaaaacaagcttcttcaataatcttccttttatcatctctcggaatttacattttattacaaaacctgatttcaatgctttttggagatgatactaaatccatccgttcaggtgttgtaaaagaagggataaacattttc…	MLHQLFINSLISSCIFIIIAISFSIIYSTTRFLHFAHAVVFTSGAYFTFLFHKLFGFSIYFSLPLAIIFSLLLGCLIEKSIYKQLRKKQASSIIFLLSSLGIYILLQNLISMLFGDDTKSIRSGVVKEGINIFGARITPIQITIIITSIILTILVILFLKKTKIGKAMQAVANDSELANISGINSDRVILSAFAIGSGLAGLAGILVALDVDMTPTMGMNALMMGVVAVIIGGVNSIPGIVCGALLLGFAQNFGVWYISSQWQNAIAFGILLIFLLFCPQGFFGKKVRKVSI
NODE_12900_length_7256_cov_6.713377256	fig|6666666.226265.peg.184	peg	NODE_12900_length_7256_cov_6.713377256_3924_3553	3924	3553	-	hypothetical protein	locus|PROKKA_00175			atgttaataattcatcaagaatatttaaagaaaaaatatgatatgaaatcaccaataattggaataccacgtctgaaaaatattccaaattcagaaattgaaattaattcaaaggattttccatcgaatgaagaattcttattttgtattgcaattcagaatatttatgatccatattcgcttccatttgtaaacattcgagagaattgggatttatgttgtaaagttagtgagggaggtggtgttttatttacttttaattgtgcaacaattccaggtgggtattcacttgggtcaaaaggttttcaatttcctacatataatttcgatgttgatagttttataggtaaatgtaagcaataccaattatga	MLIIHQEYLKKKYDMKSPIIGIPRLKNIPNSEIEINSKDFPSNEEFLFCIAIQNIYDPYSLPFVNIRENWDLCCKVSEGGGVLFTFNCATIPGGYSLGSKGFQFPTYNFDVDSFIGKCKQYQL
NODE_12900_length_7256_cov_6.713377256	fig|6666666.226265.peg.185	peg	NODE_12900_length_7256_cov_6.713377256_4151_3918	4151	3918	-	hypothetical protein	gene_name|thiH_1,locus|PROKKA_00176			ttggacaaagatgaatatcatcaattaaagcttgctggagtagattttgtagttctttggcaagaaacatataataaagaaatctacaattcattacattcttcaaaaacaaaaaaatctgattttgaatatagactaaatgcttacgaaagaatgttaaatgcgggaataaaaaaatatgaatgggcgttttatcaggtatcgctgcttggagatatgattgttctatgttaa	MDKDEYHQLKLAGVDFVVLWQETYNKEIYNSLHSSKTKKSDFEYRLNAYERMLNAGIKKYEWAFYQVSLLGDMIVLC
NODE_12900_length_7256_cov_6.713377256	fig|6666666.226265.peg.186	peg	NODE_12900_length_7256_cov_6.713377256_4347_4183	4347	4183	-	hypothetical protein	gene_name|thiH_2,locus|PROKKA_00177			ttgcgaaaacgattaaatgataatcaattgataaaagaaacagaactccttataaaaaaaggatttcgtgtaatagagcttgtttattcgtcagatcccgaaattaaaattacatcagtctgtaatcacatcaaaattttaaaaaaaacagctatagaaagttaa	MRKRLNDNQLIKETELLIKKGFRVIELVYSSDPEIKITSVCNHIKILKKTAIES
NODE_12900_length_7256_cov_6.713377256	fig|6666666.226265.peg.187	peg	NODE_12900_length_7256_cov_6.713377256_6748_4643	6748	4643	-	hypothetical protein	locus|PROKKA_00178			atgtctgaaaagttaaataaattatgggaatataaaacagagattttaactacaattatagtaggtttaactggattcattttagggttatttctttttaaggaagaaatatttggttcttggagtgcttattcagcattattatttacaataacttggtctcttttatgtgtttttattcttttatttttgaaaagtaaaagagaatctactgagagttttaaagattttaccattaagattaataatttagataaaaaaatcaataatgttaatatagacttcaaaaaatatcaggaaagtatattagaaaaactagaaagaatgattgagcaaagtgcactatttagtgataagaatcaattagaaaagacagttattgatcttttaagaaggaaa…	MSEKLNKLWEYKTEILTTIIVGLTGFILGLFLFKEEIFGSWSAYSALLFTITWSLLCVFILLFLKSKRESTESFKDFTIKINNLDKKINNVNIDFKKYQESILEKLERMIEQSALFSDKNQLEKTVIDLLRRKTEGILWIVAKFVSKQVSKNFSTLEFPIDGSEYSEFSKMLYPECKKAIYLTSPFTPIEWLRELVEDNKHDIIDDQKEKSAFKRDTADDILNRINNGESLKDIIDNSPEINIPHINALNSTDSNVIKKRLVILQHGYDYSLIAQEKLLMEFINITPEVKTKFIEINTLKKYRYLKEFISSDDYDFMKYDYAIFDNEVLLKWKRPEFEKDTQPLTLFDLKKETTEEKTKEQIINDIFENNIWKDFKSDSYILNYIKEKKKELFEEVKRT…
NODE_12900_length_7256_cov_6.713377256	fig|6666666.226265.peg.188	peg	NODE_12900_length_7256_cov_6.713377256_7238_6768	7238	6768	-	hypothetical protein	gene_name|ycgJ_1,locus|PROKKA_00179			atggatgctcataatcttacatttccagataatagttttgatgttgtaacttgcagagcagcaattcatcattttgataatccagataaaaatttatctgcaattcatagaatacttaataaaaatggttttatagtaataatggatttttgtttttcagaaatagctaaacaagcattaacttcattgtgtatgctgagagaagatgatttcagaaattattttacttttcatgattattgtaactatcttgaaagtaatagttttgagattgatacaatttatacatatactctaccgagagttctggaagagtgggtttcagttgctcctaggaatgtacagcagagaatattgaatgctttctttaaattagatgagagaattcttaaagaatta…	MDAHNLTFPDNSFDVVTCRAAIHHFDNPDKNLSAIHRILNKNGFIVIMDFCFSEIAKQALTSLCMLREDDFRNYFTFHDYCNYLESNSFEIDTIYTYTLPRVLEEWVSVAPRNVQQRILNAFFKLDERILKELNIREDNNKHYMIYRIVEIIAKKS
NODE_12935_length_7244_cov_7.756297244	fig|6666666.226265.peg.189	peg	NODE_12935_length_7244_cov_7.756297244_1067_144	1067	144	-	hypothetical protein	locus|PROKKA_00180			ttgaagatgtataaaacaagaattttaattattgcccaacctgcatttgttaatggtttaaagttcattactaaagaattgtctaatatgtatattaaagttcttccttttgatgatagattatgggaagggaaaaacatcatccaaaagatgatatttattaaaaaatttgatataatacatttcttcagaggcaggaccacacttgtccactttctaagttatcgtattttttcaaggactaaaatcattaatcaatttataggtacagatttgtataggatacttaataaaggttgtttcaaaaaaagcaagttgcgattatgttccagaatatctttaactattgctactggtgaaattttgcataatgaacttaatgctctgaaaataaaaaat…	MKMYKTRILIIAQPAFVNGLKFITKELSNMYIKVLPFDDRLWEGKNIIQKMIFIKKFDIIHFFRGRTTLVHFLSYRIFSRTKIINQFIGTDLYRILNKGCFKKSKLRLCSRISLTIATGEILHNELNALKIKNKTLDFINNDIKKTNYNFPIEKRAIAYLPSYKKTFFNRKILYQLALDFPDTEFTWFPYSREKDEKIPPNVNCIDYIPRHKILSRLEENKVFLRISKHDGLPNTLLEALSIGRWVVWSYPFKYVSTFHSYEVLKNKFNNLINRKKPNVEGEKFVLENYNIKVISKEFEKIYKETLI
NODE_12935_length_7244_cov_7.756297244	fig|6666666.226265.peg.190	peg	NODE_12935_length_7244_cov_7.756297244_1669_1794	1669	1794	+	hypothetical protein				gtggatgaggctctgagttacataaaatttatcttgctgattaaagggtatatccatttaaaaaaattgacatcaatcacaaacaaaagacaaactctcacaaaatctattcaggaaaataaatga	MDEALSYIKFILLIKGYIHLKKLTSITNKRQTLTKSIQENK
NODE_12935_length_7244_cov_7.756297244	fig|6666666.226265.peg.191	peg	NODE_12935_length_7244_cov_7.756297244_1942_3273	1942	3273	+	Glycine dehydrogenase [decarboxylating] (glycine cleavage system P1 protein) (EC 1.4.4.2)	gene_name|gcvPA,locus|PROKKA_00181	FIG00001364	ff	atgccatttatttcaaatactgacgagcaaagagaacaaatgttaaaagagattggtgtacaaaattttgaagatttgttaagaggcattcccaaagaccttttcataaaagaaaatttgaatctctcagaaccaatgtctgagatggagattgccaaacatatcacaaaactttctgaaaaaaatgtcaatacaaaccaatttgtttcttttttgggtgctggaatttacgaccattttgttcctgctgcagtaaattatattattggtcgtccagaattttattctgcatataccccctaccaggcggaagttagccagggaacattacagttcatctatgaatttcaaacaatgctctgcgaacttacaggaatggatgttgcaaatgcctcaatg…	MPFISNTDEQREQMLKEIGVQNFEDLLRGIPKDLFIKENLNLSEPMSEMEIAKHITKLSEKNVNTNQFVSFLGAGIYDHFVPAAVNYIIGRPEFYSAYTPYQAEVSQGTLQFIYEFQTMLCELTGMDVANASMYDGATASAEAILLAIRHTHGKKILISSLIHPSYKEVIKTYISPLDIEIVYIPQKDGRTDIQELENQMDGSVSAVLIQTPNFLGCIEDMKSIDSIVHSNKRALFITAVDPISLALFSAPSEYNADIVIGEGQVLGNMQNFGGPLFGFFATKKNLIRKMPGRIVGATHDKEGQKGYVLTLQVREQHIRRDKATSNICTNESLCALAATVYIALMGKKGLYEVARQSTIKAHYLFEKICEIDGFSPANSSPFFKEFAVKTEEKPKNIIE…
NODE_12935_length_7244_cov_7.756297244	fig|6666666.226265.peg.192	peg	NODE_12935_length_7244_cov_7.756297244_3359_4834	3359	4834	+	Glycine dehydrogenase [decarboxylating] (glycine cleavage system P2 protein) (EC 1.4.4.2)	gene_name|gcvPB,locus|PROKKA_00182	FIG00001328	ff	atggaaccaaaaacaatttttgaaaaaagtgtcaaaggaaggattggctactccttacctgaatgtgagattgataaaaatttggaagatttcttcccaacagagattttgcgaaaagtcaaacctaatctgcccgaagttagtgaattagatgcgatgcgacattacatagaaatctctgcaaaaaaccattttattgaaaaaggattctatcctctcggctcctgcacaatgaaatataacccaaaaataaatgacattgtaaacactttgctgggtttgacaaacctgcatccatatcaaccagaagatacaattcaaggcgctttgcagattatgtatgaattgcaaaacgacctatcagaaatttcaggtatggcagaagtttctctccagcca…	MEPKTIFEKSVKGRIGYSLPECEIDKNLEDFFPTEILRKVKPNLPEVSELDAMRHYIEISAKNHFIEKGFYPLGSCTMKYNPKINDIVNTLLGLTNLHPYQPEDTIQGALQIMYELQNDLSEISGMAEVSLQPVAGAHSEFAGANIIYNYHKNKGNQKTKIIMPDSAHGTNPATSALHGYEVVEIKSNEQGKVDIDALKQVIAKDIAGFMLTNPNTLGVFETEVKEIAEIIHSVDGLMYMDGANLNAMLGYIRPGDIGVDIVHFNLHKTFSTPHGGGGPGGGGIGVIKKLVRFLPFPIIKKENDKYYFDYNIKNSIGKVHSFYGNFLVMVRAYIYLKMLGEKGLQRVAENAIINTNYLMKKLENYFPVPYQKDVMHEFVASGEKFKKYDVKTLDIAKRL…
NODE_12935_length_7244_cov_7.756297244	fig|6666666.226265.peg.193	peg	NODE_12935_length_7244_cov_7.756297244_4981_5193	4981	5193	+	hypothetical protein	gene_name|boxA,locus|PROKKA_00183			atgaaatataaaatcattccagaaaaatgcgatttatgcggctgttgtgtggctgcttgtcctgctgacgcaatcagaatgactgaattctcagccacgattttgaaagatttgtgtaatggttgcaaaaaatgttttattgtatgtcctgtttcagcaatagaagagctcggcacaatggctttattatgcaaaactaatgatagcaaataa	MKYKIIPEKCDLCGCCVAACPADAIRMTEFSATILKDLCNGCKKCFIVCPVSAIEELGTMALLCKTNDSK
NODE_12935_length_7244_cov_7.756297244	fig|6666666.226265.peg.194	peg	NODE_12935_length_7244_cov_7.756297244_5205_5426	5205	5426	+	UPF0150 protein AF_1072	locus|PROKKA_00184			atgagaaaattacatttgccaataataattgagatggacgaggatggatattacattgtaagctgtcctctgtttaaaggctgccattcctatggcgaaactattgatgaggcattgaagaatattagggaagttatagatatatgtctcgcggaaaccaagatagaaggtcttaataagtttgtaggatttagggaactggaagttcttcagaatgcttaa	MRKLHLPIIIEMDEDGYYIVSCPLFKGCHSYGETIDEALKNIREVIDICLAETKIEGLNKFVGFRELEVLQNA
NODE_12935_length_7244_cov_7.756297244	fig|6666666.226265.peg.195	peg	NODE_12935_length_7244_cov_7.756297244_5419_5658	5419	5658	+	YcfA family protein	locus|PROKKA_00185			atgcttaaactccctgtaattaaaggcaaagaacttataaagtttttggaatccattggttttagagctacccgaatgaaaggctctcatgtgagattgaggtcggaagatggaagagcaactactgtgccgatgcatggaaacaaggatatacccaaagggcttctgtgtaaaatagtcagggaagacttggaaataagcatagaaaaattcttagagttatacgcaagatacaaatga	MLKLPVIKGKELIKFLESIGFRATRMKGSHVRLRSEDGRATTVPMHGNKDIPKGLLCKIVREDLEISIEKFLELYARYK
NODE_12935_length_7244_cov_7.756297244	fig|6666666.226265.peg.196	peg	NODE_12935_length_7244_cov_7.756297244_5778_6962	5778	6962	+	Digeranylgeranylglycerophospholipid reductase	locus|PROKKA_00186	FIG00042375	ff	atgaagattaaaaatttttacgacatagttgttgtgggcagtggcccagccggtgggatgactgcactgactgctgcaaaaaatagtgcttccgtattgattctggagcgagatagagaaatcggaattcctgtgcgatgtgctgaaggaatttctcttgtaagtttatcaaaattctttgagccagatggaaaatggatttcaaagtatattgaaggtgcaaaactttatgctccaaatggtgaatcgtgtgtaatggttgcttcagcaattggcaaaggagtaatccttgaaagacgactatttgattcttatatttgtaaattggcagctgaaaatggtgcagaaatcctgactaaagctgatgcttacgatttaataaaagaaaacggaaaaata…	MKIKNFYDIVVVGSGPAGGMTALTAAKNSASVLILERDREIGIPVRCAEGISLVSLSKFFEPDGKWISKYIEGAKLYAPNGESCVMVASAIGKGVILERRLFDSYICKLAAENGAEILTKADAYDLIKENGKICGVKFRHFNEERIVRTNLVIGADGPESRIGRLAGLETSLQISDIESSAQYVLADIKIEHQFSHFFFGNKIAPGGYAWVFPKGKNIANVGIGVRADKCNGKNAKEFLDEFISDKFPDAKMISFIAGCAPTGITLKKITADNIILVGDAARQVNPVSGGGLSNVLLAGKIAGEIAAEAVKKNNFSDKFLKKYHKIWMKEKGKQQKLLHKLKEIFFDFSDEELNDLTKRLNKIPKEKLTLFQLLKTAIKGYPALVRELIKAYII
NODE_1318_length_34588_cov_8.7652434588	fig|6666666.226265.peg.197	peg	NODE_1318_length_34588_cov_8.7652434588_632_234	632	234	-	hypothetical protein				atggataaactacctaaccaaattcttgcagaaaaagagagtgtggagttggcattgagtaatcttaaagatgctatgaatagaaaagagaaatcagttattgaattagcagctattggtacatttcttcataatatctataatggaatagaaaatattttaaagcaaattctacatgcaaaagatgttgagatacataagacagatacatggcataaagacctgttggatatttcagtttctaaagggattatttcagatggattatctgataaactttatgaatacctgacttttagacattttttcgttcatgcatatggatttatgcttgaagagacccatttagaagatttagttaataacattccagagatttggtcacacaatttctattag	MDKLPNQILAEKESVELALSNLKDAMNRKEKSVIELAAIGTFLHNIYNGIENILKQILHAKDVEIHKTDTWHKDLLDISVSKGIISDGLSDKLYEYLTFRHFFVHAYGFMLEETHLEDLVNNIPEIWSHNFY
NODE_1318_length_34588_cov_8.7652434588	fig|6666666.226265.peg.198	peg	NODE_1318_length_34588_cov_8.7652434588_894_625	894	625	-	hypothetical protein				atgataactgaaaaggataaatacataattttacaatgtgcaaaaaagtataatgtttcttctataatcttatttggatcatcaataaggaagggtcaagaatctaatgatatagatattggtgtaaatggtattaaacctcagttattctttaaattttatgctgagttatttaaacatttatcaagacctgttgatcttgttgacctttctaagaagtctttattcaatgatctagtagaagagactggagtaagaatttatggataa	MITEKDKYIILQCAKKYNVSSIILFGSSIRKGQESNDIDIGVNGIKPQLFFKFYAELFKHLSRPVDLVDLSKKSLFNDLVEETGVRIYG
NODE_1318_length_34588_cov_8.7652434588	fig|6666666.226265.peg.199	peg	NODE_1318_length_34588_cov_8.7652434588_1064_918	1064	918	-	Cob(I)alamin adenosyltransferase (EC 2.5.1.17)			idu(4);Cobalamin_synthesis	atgattcagatatacactgggaatggtaaagataaaaccacaactgccttaggtttagccttaagagcagttggtcatgattttaaagtagtaatggttcaattagtggaaattaacaaaattacatttgtacatttttttatttga	MIQIYTGNGKDKTTTALGLALRAVGHDFKVVMVQLVEINKITFVHFFI
NODE_1318_length_34588_cov_8.7652434588	fig|6666666.226265.peg.200	peg	NODE_1318_length_34588_cov_8.7652434588_1881_1126	1881	1126	-	hypothetical protein				atgttctgtccaaaatgtaaatctgaatatgtagaggggataacagagtgttctaactgtaaaattcctttagtggaaaaattaccttcagaaaccaaattaccaaatagatcaagattgaaatatgcaatattgttggctataattagtatttcctatttttttattttaaaaactattggaacttttttacttgacattttcagaattcttatagtttcacaaattatccaaattatgtctttgttcgccagtttgattatgttatttttctttatttatctttatacaaattatgttcagaaggaacaaataaaatttaaaaaagcaactgtattggttatcattggttcttgtgcaatggttttggttaggattaaaggtatgttaattgttttt…	MFCPKCKSEYVEGITECSNCKIPLVEKLPSETKLPNRSRLKYAILLAIISISYFFILKTIGTFLLDIFRILIVSQIIQIMSLFASLIMLFFFIYLYTNYVQKEQIKFKKATVLVIIGSCAMVLVRIKGMLIVFNVDILPFLFRSCHIDAIIPWFLSIFILLFFITFYKETLRKKQMKLNKSILSAIIGTSVGTLLQTFILFNYLYSTEIRWFTDLSSIIQIILFPIFVFSFIAVLYFYLYFYKEQINFIDR
NODE_1318_length_34588_cov_8.7652434588	fig|6666666.226265.peg.201	peg	NODE_1318_length_34588_cov_8.7652434588_2583_2068	2583	2068	-	hypothetical protein				atgccacttggatatgtagaagaactagcttcaagatattttgaaaagaagggatatttggtatttccaaatattcgttttcaattgaaaaaagaatggactcataaaaaggtcgctggatggtcagatatagatatgattgctttaagcattaaggaactaatcatcgtacaatgtaagagttttattggcacaaagaaatcagatgaaatctcaaatgacatcttaaattggtttaattacactgaactatttctggaagaggatgctatttggaaaaaatggttgaaaggaagaagaattaaaaaatatttgataatagattatactgttaaaaaagcagaatctattcttagaaaaaatgaaattatgattttttattacagtgatctgttaaag…	MPLGYVEELASRYFEKKGYLVFPNIRFQLKKEWTHKKVAGWSDIDMIALSIKELIIVQCKSFIGTKKSDEISNDILNWFNYTELFLEEDAIWKKWLKGRRIKKYLIIDYTVKKAESILRKNEIMIFYYSDLLKELLKILKSGEARKGKEDDAIIRLLCAMIDKKMINPKIF
NODE_1318_length_34588_cov_8.7652434588	fig|6666666.226265.peg.202	peg	NODE_1318_length_34588_cov_8.7652434588_3419_2691	3419	2691	-	hypothetical protein				ttgatattaagttataagaatattacaaaaacgagatatgatgaactatttgcggaaaaatctcagttaacttttggacagctaaaacgagagattattgaaaaaggaatctttaataatgagattgttgagaaaattgacaaatttcatgaaaagagagattggcttgcgcataattattggtgggataggtctattgaattttatcgagataatttaaaatacaaaatacttgaagaacttgataaactgactacagatttagaagacttcaacaatattattaaagaaagtaatcgtcaatttctgattaagaaaggccttgacccagacaaattatttgaagaatttgccagctttgataagacaccatatataccaacattcaagaagttgtcg…	MILSYKNITKTRYDELFAEKSQLTFGQLKREIIEKGIFNNEIVEKIDKFHEKRDWLAHNYWWDRSIEFYRDNLKYKILEELDKLTTDLEDFNNIIKESNRQFLIKKGLDPDKLFEEFASFDKTPYIPTFKKLSKNETLIGIYLFEPEKGFQIPIFKLEDNTYWTLCESGLTSFNVTEIEKELLPLDKTIGIFPVTQFNPKPKILKEWDYEINLKKNGLYIKVQPTEINGKFVFNWTIKKHGS
NODE_1318_length_34588_cov_8.7652434588	fig|6666666.226265.peg.203	peg	NODE_1318_length_34588_cov_8.7652434588_4854_3607	4854	3607	-	3-ketoacyl-CoA thiolase (acaB-12)				atgtcatactttagaaaaaaaatctatgcttgtgcaggttttaacacaatcgcacttggaactggcagaaaagaattccgtccaaagaagcccagacctggcattgaacactatatcaaagaagcgggtcttggttcaattaaccagatcaaaaatcctgaaaatattgatgaaggtgtgatcggaaattttatggcagcacgattctgcagacagggtaatcttggtggctttttcccaatggttcatcctacttttcaatacaagccatgcattcgtgtggaaggtgcgtgtgattcaggtggattggctttagtaactgctattaagacaatacttgctgatttagctgatgtagtgctctgtattgggtttgaaatacagaattctgtaaaggca…	MSYFRKKIYACAGFNTIALGTGRKEFRPKKPRPGIEHYIKEAGLGSINQIKNPENIDEGVIGNFMAARFCRQGNLGGFFPMVHPTFQYKPCIRVEGACDSGGLALVTAIKTILADLADVVLCIGFEIQNSVKAIYGADYLAGAGWYSGDRKEGHAYFFPDQFSQRAGACFEKFGKEKVRAGMAQWYVNAIENARKNPKAQEYHNKNSDLMTTGLTPPNPKVFCEHINVFDCSKVSDAASALIFASEEGLKKIEVDKNDAVEVLAYAQVQDNLTTPPPDFTKLSTCQIAAKRAYKRAGLTPNDLSVLDVHDCFTIAGVLAVEAAGFADYGEGADFIKEGNTKSDGKIPTNTTGGLIGYGHPTGASGVRQAVDVVHQLSEKAGDCQVKIHPDKPYGMMSSM…
NODE_1318_length_34588_cov_8.7652434588	fig|6666666.226265.peg.204	peg	NODE_1318_length_34588_cov_8.7652434588_5377_5003	5377	5003	-	hypothetical protein				atgcctaaaaaacttgaaaagaaatatagtataagtgatgaactaaaagagagaacctataaatttgcgataggtatcttagaacttgcttcaatgctgcctaatactgaggaaggaagagtcatacgaagacaattatgtaaatctggcacatctgttggtgccaatctcgaagaagcagacggttcgctaacattaaatgattttgtttatagagttgatatttcattcaaagaatccaaggagacaaaatattggttaaagattataattgatcggaagttattgaaaaaagaattgttttttcttcatcttaacgaatgtgttgaaattataaaaatcttatcaactattatctacaaatgcttgaaataa	MPKKLEKKYSISDELKERTYKFAIGILELASMLPNTEEGRVIRRQLCKSGTSVGANLEEADGSLTLNDFVYRVDISFKESKETKYWLKIIIDRKLLKKELFFLHLNECVEIIKILSTIIYKCLK
NODE_1318_length_34588_cov_8.7652434588	fig|6666666.226265.peg.205	peg	NODE_1318_length_34588_cov_8.7652434588_6773_5436	6773	5436	-	3-hydroxybutyryl-CoA dehydrogenase (EC 1.1.1.157); 3-hydroxyacyl-CoA dehydrogenase (EC 1.1.1.35)			isu;n-Phenylalkanoic_acid_degradation icw(1);Polyhydroxybutyrate_metabolism icw(1);Polyhydroxybutyrate_metabolism isu;Fatty_acid_metabolism_cluster	atgacattagacgaaagattagaaaatgtagcagtaattggtgcagctggaaagatgggtagtggtatagctgttctgatttcacaggaaatggcaatacaaaaattaaagcctgaaaataaagataagatttacagactgaatcttattgatgttagcgaaagggctttggatggattgcgtagttatctgagagctcaaattttaaaaagagcagaaaaatcaactgtgcttttacgagaaatctacaaagaacgcaaagatttgattgagaatggtgagattatcaacgagtttgtgaatgatacttatgagctgcttaatttttcaactgatattgaacttgtcaaagatgcaagtttggtttttgaagccatctttgaaaacgaagagattaaa…	MTLDERLENVAVIGAAGKMGSGIAVLISQEMAIQKLKPENKDKIYRLNLIDVSERALDGLRSYLRAQILKRAEKSTVLLREIYKERKDLIENGEIINEFVNDTYELLNFSTDIELVKDASLVFEAIFENEEIKIKVLKQLKELCKKDTLFLSNTSSIPISYLDEKAGLDGRIIGYHFYNPPVIQRLVEVIAAKATTEELKNIASELGKRLRKKLVSSNDISGFIGNGHFSRDGLYALNEVERLKEKYGYHGAIYIMNKVSQEYLIRPMGIFQLIDYVGVDIFECLLRVMRTHLGDECLISELIDKMVNNKILGGQYPSGAQKDGFLKYEKNRPAGVYNVVKGKYYMFDEDWKAGIDKEINPTNEKFVPWRALLMDAKKVDKLKTHFDNLKNMNTFGSEL…
NODE_1318_length_34588_cov_8.7652434588	fig|6666666.226265.peg.206	peg	NODE_1318_length_34588_cov_8.7652434588_7676_6897	7676	6897	-	3-hydroxybutyryl-CoA dehydratase (EC 4.2.1.55)			isu;Polyhydroxybutyrate_metabolism	atggactataagaatttaattgttaagaaagagggaaaaattgggataataacgattcaccgtccggaagtgctgaatgcagtgaatatcgaaactattctcgaaatcgaaaaagcaatgcacaattttaatgatgataagaacattcttgtgatcatcattaccggagaaggtaaatcattcgtttctggttctgatatttcaaaacttgctaaaatggattcacttcaagcacgcgaatatagtcaaatcgggcagagagtgctttcttttattgagaatattgaaaagcctgtaattgctgcagtaaatggctatgctcttggttcaggttgtgaacttgctatggcttgtgacataagaattgcatctgaaaaagcaaaattcggacagccagag…	MDYKNLIVKKEGKIGIITIHRPEVLNAVNIETILEIEKAMHNFNDDKNILVIIITGEGKSFVSGSDISKLAKMDSLQAREYSQIGQRVLSFIENIEKPVIAAVNGYALGSGCELAMACDIRIASEKAKFGQPEVKLGIIPGHAGTQRLARHVGIGKAKELIFTGDIIDANEALRIGLVNKVTPPESLLEEVKNLANKIIAVGPTAVKLAKTVINRGIDTNFTTASSYETEAFSLIFSTEEAKEGLKAFLEKRKPNWKNN
NODE_1318_length_34588_cov_8.7652434588	fig|6666666.226265.peg.207	peg	NODE_1318_length_34588_cov_8.7652434588_7886_7689	7886	7689	-	Biotin carboxyl carrier protein of methylmalonyl-CoA decarboxylase; Biotin carboxyl carrier protein			icw(2);Fatty_Acid_Biosynthesis_FASII	atgccaggattgatagttaaagttcctgttgccattggagataaggttactacaggaaccatactggcaattgtggaagcaatgaaaatgcaaaacgaattacttgctctttgcgatggaattgtaaaaaaaattaatttcaaaaaaggtgagcaagtggatgcaaagcaggtaatagttgaattagaaaaagaataa	MPGLIVKVPVAIGDKVTTGTILAIVEAMKMQNELLALCDGIVKKINFKKGEQVDAKQVIVELEKE
NODE_1318_length_34588_cov_8.7652434588	fig|6666666.226265.peg.208	peg	NODE_1318_length_34588_cov_8.7652434588_8209_7973	8209	7973	-	hypothetical protein				atgtatggttataaatgtgaatactgtgacggaatcgttaaagaacgattggtaaaaaaggaagttttcaagcacaaaactggttttattatgcttgaaaatgtgcctgtgggtatatgcgatagatgtggctatcgttattatcattcaacaatattgagatgggttgaggaactcgccaatgggaaaagaacccctgaaaggattgaggctataccagttgctcatttaggataa	MYGYKCEYCDGIVKERLVKKEVFKHKTGFIMLENVPVGICDRCGYRYYHSTILRWVEELANGKRTPERIEAIPVAHLG
NODE_1318_length_34588_cov_8.7652434588	fig|6666666.226265.peg.209	peg	NODE_1318_length_34588_cov_8.7652434588_8452_8225	8452	8225	-	hypothetical protein				atgacttatcacgcagttgaagaaatggcagaggacaatcttggaatttttgatattgaaagtgcgattctaaatggtaaaattataaagagagaaaaagatgacattcgtggtgtcaaatatgtaataaaagggttaagcgctgaccgatcaacaccaattgaggtagtaggccggtttaaagaaacaggtgtttttctggttatcacagtttataagattacttaa	MTYHAVEEMAEDNLGIFDIESAILNGKIIKREKDDIRGVKYVIKGLSADRSTPIEVVGRFKETGVFLVITVYKIT
NODE_1318_length_34588_cov_8.7652434588	fig|6666666.226265.peg.210	peg	NODE_1318_length_34588_cov_8.7652434588_9097_8600	9097	8600	-	Biotin carboxyl carrier protein of methylmalonyl-CoA decarboxylase; Biotin carboxyl carrier protein			icw(2);Fatty_Acid_Biosynthesis_FASII	atggaatataaatttattcatttagataaaatttactctgttaaattagaaaaaaaagacgattcttatagggtagtcgttgataataatacaatttatgaagttgttgatgttggtgcacagccaaatgttatttcatttaaagtgaaagataaacttcagagtgtttattttgcttcagataaggataaaacatatctgtcggttaatggagagtatttcatccttgaattagaaaaaggtaaaaccagtagtgctaaaagtgctgcacaacaaaaaggaaatagtgtagcttctcctatgccgggattggtagtgaaaattcctgttaaaatagatgagaaagttacagcaggaacaacattggcaattgtcgaagcaatgaaaatgcaaaatgaa…	MEYKFIHLDKIYSVKLEKKDDSYRVVVDNNTIYEVVDVGAQPNVISFKVKDKLQSVYFASDKDKTYLSVNGEYFILELEKGKTSSAKSAAQQKGNSVASPMPGLVVKIPVKIDEKVTAGTTLAIVEAMKMQNELSAPCDGIVKRINFKEGEQVDALKVIVELETR
NODE_1318_length_34588_cov_8.7652434588	fig|6666666.226265.peg.211	peg	NODE_1318_length_34588_cov_8.7652434588_10696_9203	10696	9203	-	Biotin carboxylase of acetyl-CoA carboxylase (EC 6.3.4.14)		FIG00000420	idu(2);Fatty_Acid_Biosynthesis_FASII	atgtttaaaaagattctaattgctaatcgtggtgaaattactattcgggtagcccgagcatgtcaggaacttggcattgccaccgtaggtgtatattccacagttgataaaacttctttacatctacgatatatggatgaagcagtctggattggtgattcagcacctctcgcaagttatttaaatattgatgcaattatagacgctgccaagaaaacaaagtcagaagctatccatccaggatatggttttttagctgaaaatgaactctttgcatcagcttgcgagaatgcaggaataatttttattggaccaagttcaaaatcgctggctttagttggagataaaattgcttcccgaaatacagtgaaaaaacttggagttcccatcattccaggt…	MFKKILIANRGEITIRVARACQELGIATVGVYSTVDKTSLHLRYMDEAVWIGDSAPLASYLNIDAIIDAAKKTKSEAIHPGYGFLAENELFASACENAGIIFIGPSSKSLALVGDKIASRNTVKKLGVPIIPGMEMANTDISKFKITAKRVGYPVMVKASMGGGGKGMRIVRNEKELESSIAAGQREAKSSFGDDSIYLEKYIEQPHHIEFQVLRDKFGNCVHLYERECSIQRRHQKIIEETPSPVLNDDLRMKMGEAAKRVIETADYTSAGTVEFLLDKDKNFYFLEVNARIQVEHPITEMVTGVDLVRQQILIAAGEKLKLRQEQISQNGHAIEARIYAEDADNDFLPSPGKILFLNEPSGPGIRVDTGIYQGWNIPPHYDPILSKLIVWAEDRKSC…
NODE_1318_length_34588_cov_8.7652434588	fig|6666666.226265.peg.212	peg	NODE_1318_length_34588_cov_8.7652434588_11009_10749	11009	10749	-	NADH:ubiquinone oxidoreductase subunit 5 (chain L)/Multisubunit Na+/H+ antiporter, MnhA subunit				atgatattatttcagcgagaaggaattcaagctgaacaacaagttcccataaaagtatactttgaaggaaaaattattggtgattatgtagcagatattcttgttgaaaataaaataattttagaactaaaatcggttgaaaatattatagatgtgcatagagctcaagttcttaattatttaaccgctactcgattccatttagcaattattttaaattttggaaaagaaaagcttgaatttgaaaggtttgtaaaataa	MILFQREGIQAEQQVPIKVYFEGKIIGDYVADILVENKIILELKSVENIIDVHRAQVLNYLTATRFHLAIILNFGKEKLEFERFVK
NODE_1318_length_34588_cov_8.7652434588	fig|6666666.226265.peg.213	peg	NODE_1318_length_34588_cov_8.7652434588_11235_11119	11235	11119	-	hypothetical protein				atgaaaaataataaaatactctataaagaattatcatacaaaatcattggtttggcaatggaagtttataataaacttggttatggctttttggaaaaagttcaccccgttaagtag	MKNNKILYKELSYKIIGLAMEVYNKLGYGFLEKVHPVK
NODE_1318_length_34588_cov_8.7652434588	fig|6666666.226265.peg.214	peg	NODE_1318_length_34588_cov_8.7652434588_12075_11278	12075	11278	-	Methylglutaconyl-CoA hydratase (EC 4.2.1.18)		FIG00138403	isu;Benzoate_transport_and_degradation_cluster	atggtaaagagcaaatttgaaacaattttatatgaggtagaaaacagcattgcctatatcattctaaatcgtcctgaagttcataatgcattcaataatgtgatgataagcgaactgattgctgtttttgatgatatcaaagaagatgctgatattcgtgttgtgattttgacgggcaaaggaaaatccttttgtgctggtgctgacttaaactggatgcgcaaagtaaaggattattcctatgataaaaatttgaagggttcattggaactttcggaattatttcacaaaatatacacatctccaagaccgacagttgctcgtgtaaacgggattgcaattggtggaggaacaggacttgtggctgtttgtgatattgcagttgcagctgaaaaagca…	MVKSKFETILYEVENSIAYIILNRPEVHNAFNNVMISELIAVFDDIKEDADIRVVILTGKGKSFCAGADLNWMRKVKDYSYDKNLKGSLELSELFHKIYTSPRPTVARVNGIAIGGGTGLVAVCDIAVAAEKAKFSFSEVKLGLIPACISPYVIKKCGEGKCREFFLTGERMTAEKACNAGLINFVAPLEEIDKIVDNLVNQLISSGPVAISKCKELLRRVPEMSLEKAGKYTAEVIAQMRMSNEGQEGMNAFLQKRKPKWTKDI
NODE_1318_length_34588_cov_8.7652434588	fig|6666666.226265.peg.215	peg	NODE_1318_length_34588_cov_8.7652434588_12498_12178	12498	12178	-	DSBH domain containing protein				atgaagaagattagtcttctaaaaataattaaggaaattaaggaaacatgggagcctaaaaatattgcttttataaatgagacagctcttaggattgctaagatagagggagcttataattggcatactcatcgtaatgaagatgaattttttctggttcttaagggtaaggtttttattgatactgaagatggagccactgaacttaatgagatggacggttatcttgttaaaaaaggaacgagacatcgctctcgcacagaaaagccagcatggatattattgattgaaccaataagaacaaaaacgaaaggtgagtag	MKKISLLKIIKEIKETWEPKNIAFINETALRIAKIEGAYNWHTHRNEDEFFLVLKGKVFIDTEDGATELNEMDGYLVKKGTRHRSRTEKPAWILLIEPIRTKTKGE
NODE_1318_length_34588_cov_8.7652434588	fig|6666666.226265.peg.216	peg	NODE_1318_length_34588_cov_8.7652434588_14608_13004	14608	13004	-	Methylcrotonyl-CoA carboxylase carboxyl transferase subunit (EC 6.4.1.4)		FIG00138249	ff	atgtataaaatcgaatccaaagtaaacacgaacagccaatctttcaaagataacacaaaatcaatggaagaagctgttaagaatttgaaggatcgtctttctttaattagaaaaggtggtcctgattatatgcacgaaaagcataaaaaaagagggaaacattttgttcgtgaacgcttgagattgcttctcgatcctgatacaccatttctggaattaagtcctttagctgcttgggatatgtataaaaaccagcatccttctgctgcaataattaccgggattggaattgtgaaaaaccgggaagttatggtcattgcccacgatgcaacagttaaaggtggaacctatattccagaaacaattaaaaaacatcttcgggcacaggaaattgcactt…	MYKIESKVNTNSQSFKDNTKSMEEAVKNLKDRLSLIRKGGPDYMHEKHKKRGKHFVRERLRLLLDPDTPFLELSPLAAWDMYKNQHPSAAIITGIGIVKNREVMVIAHDATVKGGTYIPETIKKHLRAQEIALENKLPCIYLVDSGGIFLPLQVGTFPDKEHFGRIFFNQAQMSAMNIPQISVVVGFCTAGGAYQPAMSDEVVIAKGATIYIGGPPLVKAATGEVVTEEELGGADVHCRISGVADHYAENDEHAIEITRNIVENLSSSQKYPLERSQPEDPEYDPKELYGIIPKDLKKSFDMREVIARIVDRSEFHEFKELYGQTLICGFARIMGYPIGILANNGVLFSESSQKGAHFVTMCSIRKIPLLFLQNITGFIVGKRFEHQGIAKDGAKLVHA…
NODE_1318_length_34588_cov_8.7652434588	fig|6666666.226265.peg.217	peg	NODE_1318_length_34588_cov_8.7652434588_15084_14695	15084	14695	-	conserved protein associated with acetyl-CoA C-acyltransferase			icw(1);Ketoisovalerate_oxidoreductase	atgccatcaccaagatatcatagagagataccgcaaagatacagattagaagcagagaaatgcaagaaatgcggaaaaatattattcccaccaagattaatctgtccagagtgcggttcaaaaaattttgagaaagtaatattacccgaaaatggaaaaatcattacatttacaattattagagttgcacctcaacagtttgaagcagaagttccttatgcaattgcaattgtagaacttgaaaatggagtgaaaataacaactcaagttgttgattgcaaacctgaagatttagaaatcggaaattctgtaaaacttgtgttcaggaaaatccaagaagaaggaaaaacaggaataatctgctatggctataaagcagtgctggtttaa	MPSPRYHREIPQRYRLEAEKCKKCGKILFPPRLICPECGSKNFEKVILPENGKIITFTIIRVAPQQFEAEVPYAIAIVELENGVKITTQVVDCKPEDLEIGNSVKLVFRKIQEEGKTGIICYGYKAVLV
NODE_1318_length_34588_cov_8.7652434588	fig|6666666.226265.peg.218	peg	NODE_1318_length_34588_cov_8.7652434588_15451_15332	15451	15332	-	hypothetical protein				ttgagactaattgtcgataggaaattattaccaaaagagatggttcaaccacttttggatgaagcgttggaattgataaaaatcttatcaacaataatctataaatgtctaaaacactaa	MRLIVDRKLLPKEMVQPLLDEALELIKILSTIIYKCLKH
NODE_1318_length_34588_cov_8.7652434588	fig|6666666.226265.peg.219	peg	NODE_1318_length_34588_cov_8.7652434588_16921_15767	16921	15767	-	3-ketoacyl-CoA thiolase (EC 2.3.1.16)		FIG00123196	isu;CBSS-246196.1.peg.364 isu;n-Phenylalkanoic_acid_degradation isu;Polyhydroxybutyrate_metabolism isu;Fatty_acid_metabolism_cluster isu;Biotin_biosynthesis	atgcgtgaagtatgtataattggttgtggaatgaccaagttcggtgaactttggacaaaatcattccgagatatttttgttgaagcaggtttaaaagcaattgacgatgcaggggttgaccacatagattcaatgtatgttggcacaatgacctccgggctttttgtaggtcaagagcatgttggagccttgatggcagattatttgggagttgctcccattcctgctttacgggtagaatctgcttgttgctctggtggaatggctattcatcagggtattcttgatatcgcttcaggaaacagcgatattgtgttagttggtggagtggaaaaaatgaacgatggtgcggatgccacttatgccctttccacagctgcagaccaagaatatgaggtt…	MREVCIIGCGMTKFGELWTKSFRDIFVEAGLKAIDDAGVDHIDSMYVGTMTSGLFVGQEHVGALMADYLGVAPIPALRVESACCSGGMAIHQGILDIASGNSDIVLVGGVEKMNDGADATYALSTAADQEYEVYQGITFPGLYALIAQAHMHKYGTTRQQLAQVSVKNHYNGSMNPNAQFQRKVTLEQVMNATLVADPLTILDCSPVSDGGACLILAPLEIARKLNKPIIKIIASEAATDALALHQRKDITTLNAVKVSAEKAYKKAGMKPSDIDVAEVHDCFTIAELCIMEELGFCEKGKSGKFVEDGNTALDGKIPVNTSGGLKSKGHPVGATGAAQAIEIVEQLRGSAGKRQIKNAKIGLAQNMGGSGASSVVHILKKLND
NODE_1318_length_34588_cov_8.7652434588	fig|6666666.226265.peg.220	peg	NODE_1318_length_34588_cov_8.7652434588_17061_16936	17061	16936	-	hypothetical protein				gtgaaaagcaaagcacttaaaaatgcaaccaccaagatacgaagacacaaagatgggttttttatgattttagaattttgtgatttttggacttttatctttatgcctttgtggctaaaaaattga	MKSKALKNATTKIRRHKDGFFMILEFCDFWTFIFMPLWLKN
NODE_1318_length_34588_cov_8.7652434588	fig|6666666.226265.peg.221	peg	NODE_1318_length_34588_cov_8.7652434588_18224_17178	18224	17178	-	Hydroxymethylglutaryl-CoA synthase (EC 2.3.3.10)		FIG00135993	isu;Ketoisovalerate_oxidoreductase isu;Isoprenoid_Biosynthesis	atggttggaattatcggatatggctcgtatgttccgcgataccgaattaaagcagaagagattgctcatcaatggggcaagaatgctgagacaatcaaaagaggattgcttctccaacaaaaaaccgttcccggtttggatgaagatacgattacaatctcagttgcagcagcaaaaaacgctttgaaaagggctggcataaacccaaaagaaatcggtgctttgtatatcggttctgaatcacatccttatgcagtgaaaccttcgggaactgttgtaggagaagctcttggcattgttcctgattttcatacatcagattttgaattcgcctgtaaagcaggaacagaggcgatgttcgtctcatattcgttagtcaaagcaggagtagtgaaatat…	MVGIIGYGSYVPRYRIKAEEIAHQWGKNAETIKRGLLLQQKTVPGLDEDTITISVAAAKNALKRAGINPKEIGALYIGSESHPYAVKPSGTVVGEALGIVPDFHTSDFEFACKAGTEAMFVSYSLVKAGVVKYAMGIGADTSQGAPNDALEFSASAGGSAFIFGKENILAELLFTHSFTTDTPDFWRREGAFYPHHGGRFTGDPAYFKHVQSAAKAILKKSGYLPSDFTYAVFHMPNGKFPLRVGKKLGFTNEQMKPGWVVNLMGNTYSGSSPTGFSATLDIAKPGDLILLVSFGSGAGSDAFVFKVTEKINEVRDKAEKVREMLADNPIYLDYGQYAKFREKIIMNE
NODE_1318_length_34588_cov_8.7652434588	fig|6666666.226265.peg.222	peg	NODE_1318_length_34588_cov_8.7652434588_19664_18360	19664	18360	-	4-hydroxybutyrate coenzyme A transferase		FIG00945012	ff	atgggctggtttgataattacaaacagaaaagatgttctattgaagaagcagtgtcagtagttaaaaacaacgaccgtgtatatgttagtggaaacgcagccactccgttcaaattgactgaagcattagccagaagaaaagatgaattgcaaaatgttgagataactcatgttcttttactgggagatgacccattatcaaaacctggaatggagaggcatttcagacacaattcacttttcgttggtccgggcgacagagcagctgttaatgaaggtagagcagattatatccccatctttctttatgaaattcctaaccttttttattcaggacagttgccaatagatgttgcttttttacatctatctccacctgatgaacacggatttatgagt…	MGWFDNYKQKRCSIEEAVSVVKNNDRVYVSGNAATPFKLTEALARRKDELQNVEITHVLLLGDDPLSKPGMERHFRHNSLFVGPGDRAAVNEGRADYIPIFLYEIPNLFYSGQLPIDVAFLHLSPPDEHGFMSFGVECLASKAATETAKIVVAQVNDKMPRTLGDSFIHVSRVSKVVEISEELPQLESVPFTEIEKKIGSYVAGLVEDGSTLQLGIGGIPNAALKAMFDKKDLGIHTEMVSDGVIEAMEAGIITGAKKTLHPYKAVATFFFGSKNVYDFIDNNPIFETHPVNYTNQPFIVSQNEKMVAINSAIEVDLTGQVCSDSIGTRIYSGFGGQVDFIRGAAQSKGGKPIIALPSTTKNGKFSKIVPTLKVGAGVVTTRADVHYVVTECGIAYLHG…
NODE_1318_length_34588_cov_8.7652434588	fig|6666666.226265.peg.223	peg	NODE_1318_length_34588_cov_8.7652434588_20749_19664	20749	19664	-	Alanine dehydrogenase (EC 1.4.1.1)		FIG00000895	idu(1);Pyruvate_Alanine_Serine_Interconversions	atgaattttggaatcccaaaggaattaccaccttttaaggagacccctgaattaagagtgggcttatcaccaatgggtgtgaaagaattagttttgtatggtgcaaaggtttacattgaaagcaaagcaggtgaaagagcaggtttttctgatgaacactacaaaaaagcaggtggaataattgtatactcaaaagaggaagcatatcgtagagcagatattgttctgaaagttcgtagacctcaacaggaagaatattccttcataaaagaagggcagataataatgggatttgtgcatttactaacagcaggcaaggaatttatacaaactataaaagagaagaaagtcactttagtgggatatgaaataattcaaaaagatgatggcagattaccc…	MNFGIPKELPPFKETPELRVGLSPMGVKELVLYGAKVYIESKAGERAGFSDEHYKKAGGIIVYSKEEAYRRADIVLKVRRPQQEEYSFIKEGQIIMGFVHLLTAGKEFIQTIKEKKVTLVGYEIIQKDDGRLPIVIPMSEIAGKLSVQLAARLLESSHGGRGILLGGIPGIPPAEVVILGGGTLGCNSAKSFAGIGANVYVLDINRDKMEELACHTRGTRVTTIFASRYSIEKLVKFADVLIGAVLVRGKRTPILVTKEMVKTMRSGTVIIDFDIDQGGSIETAKISPSGKFIYTIDNVIHFCMPNATTLVARTATHAITSSIFKYLRMITQSGFEQTVRGNSDLNRGIYAEKGKIRKEFL
NODE_1318_length_34588_cov_8.7652434588	fig|6666666.226265.peg.224	peg	NODE_1318_length_34588_cov_8.7652434588_21023_20886	21023	20886	-	hypothetical protein				ttggataagtcgttctattacacccccttaataattggtgtcatttgttttgaaaatgaactgccaattattactaaaaatgtgaaacattttgagaatattaaagatttgaatataataaatttagaagaaatataa	MDKSFYYTPLIIGVICFENELPIITKNVKHFENIKDLNIINLEEI
NODE_1318_length_34588_cov_8.7652434588	fig|6666666.226265.peg.225	peg	NODE_1318_length_34588_cov_8.7652434588_21438_21112	21438	21112	-	hypothetical protein				atggagaatttaaagaaagttgttgtggatactaatattttagttgaatatttacgagcttcaaatatttcaaaaaaagaacaaacaattttattccatttatttctaaaaggttacaaagtttatacaaccgcaataaatgtaattgaaatttatgctggtgcaaaagaagaaaaagaaaaattagagataaaaaaattattgaacttcttagagattttaccattggaaaatactatattacgaaaaattggtgaacattcatttaaattaagaaaagaaaataaaaatgttggtatggcagatttagggggtgtaataaaataa	MENLKKVVVDTNILVEYLRASNISKKEQTILFHLFLKGYKVYTTAINVIEIYAGAKEEKEKLEIKKLLNFLEILPLENTILRKIGEHSFKLRKENKNVGMADLGGVIK
NODE_1318_length_34588_cov_8.7652434588	fig|6666666.226265.peg.226	peg	NODE_1318_length_34588_cov_8.7652434588_21722_21426	21722	21426	-	hypothetical protein				atgttaaatattgaagttaaaaacaaatttattgaaaaagaatttaatgagatagttaatttttttggtaatcttgaacttgctataaaagatatggttacaagagaaaaaaaatatatttcagatcaaaatcaattaaaagaaaatgaaaagttcgttttagaattaatgaaaaaacagaattggccaaaagaaaaagcaatagaatttttaacattaggcagtatttttgaagattcagatatagacactgaatttgaaaagattagagaggaaatgaatgaatggagaatttaa	MLNIEVKNKFIEKEFNEIVNFFGNLELAIKDMVTREKKYISDQNQLKENEKFVLELMKKQNWPKEKAIEFLTLGSIFEDSDIDTEFEKIREEMNEWRI
NODE_1318_length_34588_cov_8.7652434588	fig|6666666.226265.peg.227	peg	NODE_1318_length_34588_cov_8.7652434588_22384_21890	22384	21890	-	Pyruvate carboxyl transferase subunit B (EC 6.4.1.1)			isu;Pyruvate_metabolism_I:_anaplerotic_reactions,_PEP	atggcatatatcgttaaagttgatgataagaaatataaagttaatataaaagaagaaagcagtgactggaaaatacttttagatgacaaagaatttcatactgaaattgttgctggaaataatgcttctaaactaacattatttattgataatagaccatataatattttctatgattctgataataggattttagttaacggtgaagagtatattactgaaattattgatgagcaaattcagaaactaatcaaggcgagcccagatgcaattcataaaaaggagttaacaattacagccccaatgtcgggattggtcattgaggttgaggtaaatgaaggtgaatcagtaactgcaggtcaaggtcttattgtagttgaagcaatgaagatgcagaac…	MAYIVKVDDKKYKVNIKEESSDWKILLDDKEFHTEIVAGNNASKLTLFIDNRPYNIFYDSDNRILVNGEEYITEIIDEQIQKLIKASPDAIHKKELTITAPMSGLVIEVEVNEGESVTAGQGLIVVEAMKMQNEMNAPRNGIVKKVFVQKGQTVNSKDILLEIE
NODE_1318_length_34588_cov_8.7652434588	fig|6666666.226265.peg.228	peg	NODE_1318_length_34588_cov_8.7652434588_23888_22386	23888	22386	-	Biotin carboxylase of acetyl-CoA carboxylase (EC 6.3.4.14)		FIG00000420	idu(2);Fatty_Acid_Biosynthesis_FASII	atgtttaagaagattcttgtcgcaaatcgtggagaaatcgctgtcagaatactgagggcttgcaaagaaatggggattacttctgcaactatctattctgatgctgacaaaactgcactacatacccgctatgcagatgaggtctattacataggtaaggcacctgcgacagaaagttatttaagaatagcaaaaattattgaaattgccaaaagagcaaaagtagatgcaattcatcctggatacggatttctggctgaaaatacagaatttgcaagagaatgtgagaaaaataatattatttttattggtccaaactcaaaagcaattgaattacttggcgataagattgcttccaagaaaacaatgaccaaagctggtattcctgtaatcccaggt…	MFKKILVANRGEIAVRILRACKEMGITSATIYSDADKTALHTRYADEVYYIGKAPATESYLRIAKIIEIAKRAKVDAIHPGYGFLAENTEFARECEKNNIIFIGPNSKAIELLGDKIASKKTMTKAGIPVIPGGEDEVKEGRDEEAIGIAQEIGFPVLIKAAGGGGGKGMRVVRDKSELAGAIKQARNEAKSAFGNPAVFIEKFLESPRHIEFQILADNYGNVIHLGERECSVQRRHQKLIEESPSPIMTDEMRKKMGNAAVQAVKVSNYTNAGTVEFMVDKDRNFYFLEMNTRLQVEHPVTELVTGIDIVKEQLKIASGEKLVLKQNDIELNGSAIECRISAEDPENNFVPSTGKITELIEPGGPGVRVESGIYEGFEVPIFYDPLIAKLLVWAPTRK…
NODE_1318_length_34588_cov_8.7652434588	fig|6666666.226265.peg.229	peg	NODE_1318_length_34588_cov_8.7652434588_24702_23881	24702	23881	-	Putative DNA processing chain A				atggaatataaaataataactccgagcgattctaaatatccacaaaaacttattaaaaggttgggtgataaatgtcctgataaaatttattataacggtcagttggaactccttgaccattttacaatggctgtgctttgctcagataaaggtacaggtaatacattattggagacaaaccaggttcttttcacaataagagaataccagatgaattacattggtggctggtattcagtaatagagactgagatttttagattgagtctattcagggagaatgccacaaccacacttttttcagccaaaggcttggcagttgagacatttgactcatttctactggataggttttatccacccttgcacgaatttcctgaaagggatgaatatttcaga…	MEYKIITPSDSKYPQKLIKRLGDKCPDKIYYNGQLELLDHFTMAVLCSDKGTGNTLLETNQVLFTIREYQMNYIGGWYSVIETEIFRLSLFRENATTTLFSAKGLAVETFDSFLLDRFYPPLHEFPERDEYFRRAKNGEMLMLSISNPDETRQLRKNIMERSWITCVLADIVFIPYAPKGSKTYTIANKISKTNIPVFTTDSDECKDLHKLGIPGFNRKTVNIFLESKGAKIAIPHTESAKVINGYKSPIDQQLSFVREATQEELKFEKEDNV
NODE_1318_length_34588_cov_8.7652434588	fig|6666666.226265.peg.230	peg	NODE_1318_length_34588_cov_8.7652434588_26795_24687	26795	24687	-	hypothetical protein				ttgcttcaacgactatatgaactccttgttcctcgtaaattgagacatgatttaggagaatattatacacctgactggctagctggttatgtagtagataagagtggatataaaggaaagataggaactcgttttcttgaccctgcttgtggttcaggcacctttttagttcaagcaattaaccgaactataagacataacaaaagtaatgggaaaaccgtagcacgacatatacttgaaaatattgcaggttttgacttaaatccaattgcagtattgtcagcaaggactaattatttaattgccttttcaaggttcattccattaatacgaccaatctccattccaatctatctctgtgattctatccttactccaagccgatatgtggaagaagga…	MLQRLYELLVPRKLRHDLGEYYTPDWLAGYVVDKSGYKGKIGTRFLDPACGSGTFLVQAINRTIRHNKSNGKTVARHILENIAGFDLNPIAVLSARTNYLIAFSRFIPLIRPISIPIYLCDSILTPSRYVEEGELQFKDTIIFTTTKANYTFPVSMKAKSHIDKFTSMMDNALRGKVMPEIFKNKVKTEFNLPEKETSLLVDVYKSIKELDDNGENGIWSRYIKNAFAPVYLGKFDFVIGNPPWVRWDYLSDDYRERTLKLWQNYGLFSLKGYAARLGGGKKDFSMLFTHTCADNYLKDKGILGFVITMEVFKSKGAGEGFRQFELKDKQVPLKVLSMEDMVDLKPFQSANKTSIFFMKKGEKTIYPVKVTKWTRKSGIGRIPTNWHLDKVKANCEIKK…
NODE_1318_length_34588_cov_8.7652434588	fig|6666666.226265.peg.231	peg	NODE_1318_length_34588_cov_8.7652434588_29836_28184	29836	28184	-	Acetyl-coenzyme A carboxyl transferase alpha chain (EC 6.4.1.2) / Acetyl-coenzyme A carboxyl transferase beta chain (EC 6.4.1.2); Propionyl-CoA carboxylase beta chain (EC 6.4.1.3)		FIG00002099	isu;CBSS-83332.1.peg.3803 idu(1);Fatty_Acid_Biosynthesis_FASII isu;Fatty_Acid_Biosynthesis_FASII isu;Colicin_V_and_Bacteriocin_Production_Cluster	ttgttcgtgcttgccccgttagatattcttgtccagttagatacttcctattctaatggagtgctatctaacggggtaaattcgtggcaaaaaaaggattttcagatgaaaattaaggataagataaaacatcttgaagagttggaaaaacaggcacttctcggtggtggtgaaaaaaggataaaagcgcagcacgacaaaggcaaacttacagcacgagaacgaattgagttactacttgataaaggaacatttagagaaacagataaatttgtaactcatcgctgtacagattttgaaatggataaaaagaaaattcttggagatggcgttataactggttatggcaggataaatggcagacaggtctgtatttttgttgaagatttcacagttttt…	MFVLAPLDILVQLDTSYSNGVLSNGVNSWQKKDFQMKIKDKIKHLEELEKQALLGGGEKRIKAQHDKGKLTARERIELLLDKGTFRETDKFVTHRCTDFEMDKKKILGDGVITGYGRINGRQVCIFVEDFTVFGGSLSKAYAEKVCKLQDMALKMGCPIIGLKDSGGARIQEGVDSLAGYTDVFLRNVLSSGVVPQISAVLGPCAGGAVYSPAMTDFIIMVNGSYMFLTGPDVVKAATYEDVSFEELGGAMVHNEKSGVAHFFANSEIEGIDLIKKLLSYIPQNNLEDPPSVEPNDDINRMEKALDEIIPDSPNKPYDMSKVIEKVIDNGEFFEVHKHYAKNLIVGFARMAGRSVGIVANQPAVLAGVLDRDSSMKGARFVRFCDCFNIPIITFVDVPG…
NODE_1318_length_34588_cov_8.7652434588	fig|6666666.226265.peg.232	peg	NODE_1318_length_34588_cov_8.7652434588_31355_29955	31355	29955	-	Glutamate synthase [NADPH] small chain (EC 1.4.1.13)		FIG00007957	idu(3);Glutamine,_Glutamate,_Aspartate_and_Asparagine_Biosynthesis idu(3);Ammonia_assimilation	atgatacaaataggcggaaccagaattcctatgcaggaacagaaagttcaagaacggattaaaaatttctattctgttccacttggttatacggaaaaagaggtggtagcagaagcccaaagatgtatattatgcaaagatgctccttgcgaaaagttctgtcctgtcaatatgaaaataagggatatgataagaaaagttgctgagagagatttcaagcaagcatttctaatagccaaagaagacaatgcaatccctgcaattgctggaagagtttgcccacaggaaaatcaatgcgagggtgtttgcccattagggataggttttactggcaatggaataaatattggtaaattagaagcatttattgcggattgggcaatggaaaatggtattaaa…	MIQIGGTRIPMQEQKVQERIKNFYSVPLGYTEKEVVAEAQRCILCKDAPCEKFCPVNMKIRDMIRKVAERDFKQAFLIAKEDNAIPAIAGRVCPQENQCEGVCPLGIGFTGNGINIGKLEAFIADWAMENGIKEKFYVKERAEKVALIGSGPASISCAVDLRKFGYKVTIYEALHKAGGVLQYGIPAFRLPKDIVEYELSYLTEIGVEIKLNNVVGQNIKFQKLNQEYDAIFIGTGAGAPLFMGIEGEKLKGLYSANEFLIRTNLMKAYKFPEYDTPIVCGNKVGVIGAGNVTMDSARCAKRLGAKNVQILYRRTKKEAPARDEEIQHALEEGIILKELVNPTRILGNDMGWVNGIELIKMKLGKPDKSGRPRPIPIQGSEFIMEVDTVVEAIGTKPNR…
NODE_1318_length_34588_cov_8.7652434588	fig|6666666.226265.peg.233	peg	NODE_1318_length_34588_cov_8.7652434588_32226_31396	32226	31396	-	hydrogenase, subunit gamma related protein		FIG00011414	ff	atgaataagattgttgcaaagcaggaacttgctacaaagataaaactcgttgaaatttatgctccagaatctgtagaggaggcaaagccaggacaatttgtgattttacacatagatgagaaaggagaaagatttcctctcacaattgttgatgctaacatatctaaaggaacaataagcttagtttttaatgaggtgggcaaaagtactaaacaactcggaattttagaggaaggagatgatatcttaaacttggctggtccgcttggcaatccatctgagattgagaattttggcagagtcttatgtattggcggtggagtaatgattgctccgctttggtttgtggcgtcagctttacgcaaagctgggaatgaaattatcggggtcattggtgct…	MNKIVAKQELATKIKLVEIYAPESVEEAKPGQFVILHIDEKGERFPLTIVDANISKGTISLVFNEVGKSTKQLGILEEGDDILNLAGPLGNPSEIENFGRVLCIGGGVMIAPLWFVASALRKAGNEIIGVIGARNKDLLIFEDEMKAISDEFYITTDDGSKGYTGLDFLNKILSQKNINRVVTMGSVVTMKAVSEMTKSYGIKTMVTLTPIMVDGTGMCGCCRVSVGGEIKYACIDGPEFDGHAVDWNLLVSRKRIYLPEERISSLLNERLGGINP
NODE_1318_length_34588_cov_8.7652434588	fig|6666666.226265.peg.234	peg	NODE_1318_length_34588_cov_8.7652434588_33435_32233	33435	32233	-	CoB--CoM heterodisulfide reductase subunit A (EC 1.8.98.1)			idu(2);Methanogenesis idu(2);Anaerobic_respiratory_reductases	atgattactaaggtagagacagttccgataaagcttaatgaggattattgtggaaattgcaaaatatgttattcagtctgtccttttgatgcaatctccttagatacaaacaacggtggattaaacatagatatagagaagtgtcaggtttgtgggatatgcaacagtgcgtgtcccacatctgctatagaagtcgcctattatgattataaatcgttaattgactatgttgaaaatcagaaaaaggttttaaaaaccagggatttggttgtaatgtgtcgtggaaccagtccactatcatgcgagattttagaattactgaaagaacaaaatgtgagcgaattcatttctctccgcttgccatgcgttggaagactgccagtagaattttattttaag…	MITKVETVPIKLNEDYCGNCKICYSVCPFDAISLDTNNGGLNIDIEKCQVCGICNSACPTSAIEVAYYDYKSLIDYVENQKKVLKTRDLVVMCRGTSPLSCEILELLKEQNVSEFISLRLPCVGRLPVEFYFKAFTIGINKIIVVQCEEDFCRFVKGSEINLHRILGSQVLLEQFGYRSDRLTIIKSSQKAEYDNDKCVGCDNCEYICPYDAIEVQSLATPQINLEACNGCGICALVCPHLAIQLKGFEYESISQAIHKYKPELKRLKEKGVSPVILVFCCRWAEFSALDNVMDGLVKDNAVLMEIPCFSALDPCQIFEALNTGFDGVMAIVCSEEDCKHNEGRDTAERNIQALKRALRNLNLADRFKVCINSPRYMGDFDSKLKSFVSKISSLPEIDRG
NODE_1318_length_34588_cov_8.7652434588	fig|6666666.226265.peg.235	peg	NODE_1318_length_34588_cov_8.7652434588_33696_33448	33696	33448	-	2-oxoglutarate oxidoreductase, delta subunit, putative (EC 1.2.7.3)				atgagcattgaaattcatataataaaagaaaggtgcaagggatgtaatatttgcatagaaatctgtcaggcaggggttttagaaatgtctgatgaatataatacaaatggatatcccttcccttatgttaaacaacaggaagaatgcataaattgtggaatgtgtgagatgttctgccctgagttcgctatatgggtttcctttaaggaggaagaaaagatttctggattgaaggtgggggcacagtaa	MSIEIHIIKERCKGCNICIEICQAGVLEMSDEYNTNGYPFPYVKQQEECINCGMCEMFCPEFAIWVSFKEEEKISGLKVGAQ
NODE_1318_length_34588_cov_8.7652434588	fig|6666666.226265.peg.236	peg	NODE_1318_length_34588_cov_8.7652434588_34481_33714	34481	33714	-	2-oxoglutarate oxidoreductase, beta subunit (EC 1.2.7.3)		FIG00049580	ff	atgaaagaaagtcttaaaatcaatcatccaattgattcctttttttctccagatttgatgccttctgtgtggtgtccaggatgtggaattggaactgttgtatacacctttatacaggcaattgaagaagccaaaattgatgtaaacaagatttgtgtggtttctggaaatggatgtgttggcaaagtcgcaaaatatatgaacttcaaatcatatagcattacgaacgatagtataataaattatgctgaatatttgaaatctagaaatcctgataaaaaagtttttgttttctcaaataatcctgattttttgttatctgactcaaaagattttatggaagttggaaagagaaatacagagatggttgtgatacatattaataattgtatttataat…	MKESLKINHPIDSFFSPDLMPSVWCPGCGIGTVVYTFIQAIEEAKIDVNKICVVSGNGCVGKVAKYMNFKSYSITNDSIINYAEYLKSRNPDKKVFVFSNNPDFLLSDSKDFMEVGKRNTEMVVIHINNCIYNINEKGFFPISPFMKSSADKKFDLPFNIPYLAELSGAVYVARWTPLRAGWLKYSIMDAISKKGFSVIEVISPCVIYFTTDRRIGDAVEQMKFYSEYFIMKQDESVKNLDIRNQKIIIGKFVDR
NODE_13284_length_7101_cov_7.005117101	fig|6666666.226265.peg.237	peg	NODE_13284_length_7101_cov_7.005117101_2583_736	2583	736	-	Asparagine synthetase [glutamine-hydrolyzing] (EC 6.3.5.4)	gene_name|asnO,locus|PROKKA_00224		idu(2);Glutamine,_Glutamate,_Aspartate_and_Asparagine_Biosynthesis idu(2);Glutamate_and_Aspartate_uptake_in_Bacteria	atgccaggaattttaggattaatttctgaaaagaatgaaaataaattattcaatcaaatgattgaaattgttaatcattatgattataaaatcatgaaatttcaaaaaaatggaattcatttaggaaaaattcatcttaattatgtaaataattcccccaaaccaattttttcaaaagacaagagatttgcaattgtaatgattggagaaatctttagttatgaaaacatagaaacaggacagattaaagatgatactgtgttcttatttaatctctttgttgaaaaaggttttgaatgtttacctaaaataaatggtcaatattctgcatgtatttatgatttttttgaaaaaaagttgattctgatttcagatagatacggaacaaggcctgtttat…	MPGILGLISEKNENKLFNQMIEIVNHYDYKIMKFQKNGIHLGKIHLNYVNNSPKPIFSKDKRFAIVMIGEIFSYENIETGQIKDDTVFLFNLFVEKGFECLPKINGQYSACIYDFFEKKLILISDRYGTRPVYYTFYNNKFFFSPEVKSLILDNFNKRINYDAISDLFHYGHLFGYKTMFENIYQLPEASYLTFQDGRIRVSKYWNYPYYEEVYYKRKISKKEIENYFEEMQSVITTSLNRQIVKNKDKILISLSGGLDSRWLIALAHKFGIEPLTAFTMGPINSEDQIYAKKVANVLNANHFPFEINPYNVWKDAKHFSYVSDGMSMIDGPIQNYEPLRYFFQKKQITLSSQMCDALFGSTLYYKKIILLRNKKKFNENAINLFVNLFNRFKITNLKS…
NODE_13284_length_7101_cov_7.005117101	fig|6666666.226265.peg.238	peg	NODE_13284_length_7101_cov_7.005117101_3402_2644	3402	2644	-	hypothetical protein	locus|PROKKA_00225			atgatgcagagaatacacaaatttatatcaaaatatcctagacttgcggatccacttgttaggttaaaattatacatcaaatttccacatagattaattactgatattaaagtttttatacgaaaaacaaaagccaagaaattagggatagttttctttagacctaattttatttattttgataaatttcatagttcaagtataataattgatgtgggttgtggatttgaagccgatctttcaagacatttaatttctaaatatggacttacatcatatggtgtagatccaacattaaaacatgcaaaatttttacgagaattagaaaaagaaacagaatataaatttaaatatttacccttggcactaaccaaaactaatggtagaattatttttcat…	MMQRIHKFISKYPRLADPLVRLKLYIKFPHRLITDIKVFIRKTKAKKLGIVFFRPNFIYFDKFHSSSIIIDVGCGFEADLSRHLISKYGLTSYGVDPTLKHAKFLRELEKETEYKFKYLPLALTKTNGRIIFHETLEHESGSIFSSHKNILVDKIRTYEVESVSLKGLIKKIGVETVDYIKLDLEGAEYELLVNVSQDELKAFKQIFIEFHHHAIKPYSINNTRKIVKYMYIKGFRSYSLDDSNYLFLNMNI
NODE_13284_length_7101_cov_7.005117101	fig|6666666.226265.peg.239	peg	NODE_13284_length_7101_cov_7.005117101_4337_3459	4337	3459	-	UDP-glucose 4-epimerase (EC 5.1.3.2)	gene_name|galE,locus|PROKKA_00226	FIG00022300	icw(1);Rhamnose_containing_glycans icw(1);CBSS-296591.1.peg.2330 icw(1);Lactose_and_Galactose_Uptake_and_Utilization icw(1);N-linked_Glycosylation_in_Bacteria icw(1);Lacto-N-Biose_I_and_Galacto-N-Biose_Metabolic_Pathway	atgcttactaataaaaaagttattgttacagggagttctggatttattggcagacacctaatcagagaactggaaaagagaaatgcaaatattgttaaacttgatttacacaatggttatgacttatcgatttgggaaaatgtaagaaggatagaaaagtttgatatagcttatcatttagctgcaaaaatatatattccggactcatataagagacctcttgaattttatagaacaaatattctaaccacattatatatgttagaactttgtagattgtataatgcaaaaatgatatttccaagttcttatgtttacggtaaaccaaaatatttaccaattgatgaaatacatcctgtggagggatttaatacctatgcacaaactaaaataatatgt…	MLTNKKVIVTGSSGFIGRHLIRELEKRNANIVKLDLHNGYDLSIWENVRRIEKFDIAYHLAAKIYIPDSYKRPLEFYRTNILTTLYMLELCRLYNAKMIFPSSYVYGKPKYLPIDEIHPVEGFNTYAQTKIICEKICEGYSRDHNVKVIILRPSNCYGNGQNINFLIPKIIQQARTKKIQLNDPNPKRDFIYIDDLVDAFIKAALYFESNFEIFNIGLGKSYSVKEIVTFIINNFPDEIKVKFLSSDRKIEIMDTVYDVNKAKQKLNWTPKVGLKAGCKKLINDLKTNMSDS
NODE_13284_length_7101_cov_7.005117101	fig|6666666.226265.peg.240	peg	NODE_13284_length_7101_cov_7.005117101_5037_4327	5037	4327	-	D-glycero-D-manno-heptose 1-phosphate guanosyltransferase	gene_name|hddC,locus|PROKKA_00227		isu;Capsular_Polysaccharides_Biosynthesis_and_Assembly	atgaaaaatataaaagctataatattggcaggtggaaaaggaacaagattgaagccatatactacaaatttcccgaaacctcttatgcctataggtgataaacccattctcgaaatagtaataaatagacttaaagaagcaggcattaaagacatcataattactacaggccatttaagcgaaatgataaggacattttttggggatggttataaatttggtgttaatattgaatattcaatagaagacaaaccattaggtacagcaggtccaatcaaactcctgaaagatggtttaaaagagaattttttagttatgaatggcgatgttttaagtgatataaattattcaaaaataatagatagccacataataaataataatattgcaaccgtaggg…	MKNIKAIILAGGKGTRLKPYTTNFPKPLMPIGDKPILEIVINRLKEAGIKDIIITTGHLSEMIRTFFGDGYKFGVNIEYSIEDKPLGTAGPIKLLKDGLKENFLVMNGDVLSDINYSKIIDSHIINNNIATVGVVLRHVHVDFGLVDVDTKNNFLSWKEKPTIEYLVSMGIYVFSPDALKYLPSEDFFNLPDFIQRLKKNEVKIRSYLHKGYWLDIGRPADYEKACNDFEGSDDAY
NODE_13284_length_7101_cov_7.005117101	fig|6666666.226265.peg.241	peg	NODE_13284_length_7101_cov_7.005117101_6024_5047	6024	5047	-	UDP-glucose 4-epimerase (EC 5.1.3.2)	gene_name|rmd,locus|PROKKA_00228	FIG00022300	icw(1);Rhamnose_containing_glycans icw(1);CBSS-296591.1.peg.2330 icw(1);Lactose_and_Galactose_Uptake_and_Utilization icw(1);N-linked_Glycosylation_in_Bacteria icw(1);Lacto-N-Biose_I_and_Galacto-N-Biose_Metabolic_Pathway	atgaaaaataaagtattaataactggtgcggggggctttattggttcacacttagtggaactttgtgtccagaggggacttaacgttacagcatttgttagatataattctcaaaataattggggctggttagagcattctaaatatttaaaagaaattaaaataatcacaggcgatatccgcgattttgattcagtaaaaaaagcaattcatgattgtgaaactgtatttcatttagcagcactaataggaataccttactcatacatttcaccaatagcctatttgcgaacaaatattgagggaacatataacgttcttcaagcttccagagaatgtaatacaaaaaatataattattacttctacaagcgaaacctatggtactgccaaatatgta…	MKNKVLITGAGGFIGSHLVELCVQRGLNVTAFVRYNSQNNWGWLEHSKYLKEIKIITGDIRDFDSVKKAIHDCETVFHLAALIGIPYSYISPIAYLRTNIEGTYNVLQASRECNTKNIIITSTSETYGTAKYVPINEKHPIVGQSPYSASKIAADQLAISYYRSFDMPIKIVRPFNTYGPRQSARAIIPTIISQILSGRKKIYLGNLYTTRDFTYVTDTGEGFLAVSETENLFGEITNIGMNMEISINDLVKLISKIAGINIEINCDKKRLRPKNSEVDRLICDNSKILQNTNWQPKFNLESGLIDTFEYIKNNICYYKSELYNV
NODE_13284_length_7101_cov_7.005117101	fig|6666666.226265.peg.242	peg	NODE_13284_length_7101_cov_7.005117101_7027_6026	7027	6026	-	Glycosyltransferase (EC 2.4.1.-)	locus|PROKKA_00229			atgaagagaaaaatattactttttatcaagaaagctaattcttcttttgtacttcaagatgaaaaaatactcaataaatattttaaagtcaaaatcatagaatatggatatcaaccaggtttaatgacaatccggaatcagataagactgtttggttggcttcttaaaaacatttggtcagcgaaatttatttatatctggttcgcagattatcattcttttttgccagttttatttggtaaaatttttaagaagaaatcttttctcgttttaggtggatacgatgttacttatatacccgaaatcaattatggttctttttctaaccccttgagaactttttgtacgaaattctcaataaaaaatactacattaaatttacctgtttcagattatata…	MKRKILLFIKKANSSFVLQDEKILNKYFKVKIIEYGYQPGLMTIRNQIRLFGWLLKNIWSAKFIYIWFADYHSFLPVLFGKIFKKKSFLVLGGYDVTYIPEINYGSFSNPLRTFCTKFSIKNTTLNLPVSDYIEKEVLEKIPNADTKIVYTGHSKDKFVPSDVIKQKIVLTVGGANSYQRIKIKGIDFFLEVAKKIPEYNFIAIGIGKHAITYLKNIPSNFSILGKVEQNELLANYQKAKVYTQFSMREGLPSAVCEAMLCECIPVGFNNGGIPIAIGDCGFIIKEQNIDKAVELIKKAMISDKSLGEKARQRIMNNFSLEKRNKELFKLIME
NODE_13356_length_7071_cov_8.793047071	fig|6666666.226265.peg.243	peg	NODE_13356_length_7071_cov_8.793047071_160_1521	160	1521	+	hypothetical protein	locus|PROKKA_00230			atgaaaaaatcaagtaagattttaactattgtcttaataatagtggctgcatttctaataatatttaacaatttaataaaaacaggttccaataaaatcttagcaaaaataaatgaagagataatttatagttctgatttgcagaaggaatcagaacagtttggaccgaatctctcaaaaaatgataaaaaattattgttacaggaattgataaacagaaatatagcaatgatttatgcagaaaataattcattttttgatgatacacaaaacagaaaagattttgattggctaaagaacgaagcaaaaagagaattgctcataaatactatgtttgaagaaaaactaaataaaaatataacaatgtcagacgaggactataaagcttttataaaaggg…	MKKSSKILTIVLIIVAAFLIIFNNLIKTGSNKILAKINEEIIYSSDLQKESEQFGPNLSKNDKKLLLQELINRNIAMIYAENNSFFDDTQNRKDFDWLKNEAKRELLINTMFEEKLNKNITMSDEDYKAFIKGHPYIKIMKIVIPIQQKADDSSKAKEKIYKAYEKLDSGEDFEKVRNKYMKKIYRGVNNLPEIVKIEDIKSLFPTNSFNLKVGEYTKPILTSVGYIIIKRFDDPLFDEIKIEAENDLKSQKESIYLNNYLNDFRSGLSIYENNLKKALFPKNLSQAQDDDILIAVYNNYTLKYNKIKRYLSYFLTQEQIKMMDIQQIIEIIKQIALQEFLYQTAIKENYDTTATFVSQWDVQEQEFSKKWDDFIINKVYKDVISPDIIVEDDEIDEYY…
NODE_13356_length_7071_cov_8.793047071	fig|6666666.226265.peg.244	peg	NODE_13356_length_7071_cov_8.793047071_1505_2290	1505	2290	+	hypothetical protein	locus|PROKKA_00231			atgaaaagaatatctaatataatattattgattagtcttcttttttttacagcagaatgtaaaaagaaagcaggagatagaattatagctaaagttggtaatgagaagttgtgtgaacatgaatttcgttcgctttttactgaacaagaatggttgaatacaacagatgaagataaaaatgaaataataaatgagtggattgagattacgcttttggcaaaagaagctgaaaaacgagggctggataaagaaaaagatgtaaaattcaatattaaatactgcaaaagaacgattttagcgaatgaaatcttggcggatgagttgagcaaaattcaagtgaccgaagatgaactttttaattattataatctgaatagaactctctttacaagggaagtt…	MKRISNIILLISLLFFTAECKKKAGDRIIAKVGNEKLCEHEFRSLFTEQEWLNTTDEDKNEIINEWIEITLLAKEAEKRGLDKEKDVKFNIKYCKRTILANEILADELSKIQVTEDELFNYYNLNRTLFTREVTSFKIQKFIVSNWAIADSAIKLFNSGEAFYTVAKNLGSGYVVKFVGKDDISNHLWNFLCGMKKWNIRIVQDKGKLNIIQLLNIKRENVPIPYNSIKDSLTKVILDNKKNTFLENALDSLKINYTVKIY
NODE_13356_length_7071_cov_8.793047071	fig|6666666.226265.peg.245	peg	NODE_13356_length_7071_cov_8.793047071_2447_2608	2447	2608	+	S23 ribosomal protein	locus|PROKKA_00232			atggatgacatccgagagttgaaagtatatattgaagcattaaatttttctaatcttatatgggatatttgcaaagattggaatagtttttctaaaagaacagttggaattcagttagttcaagcagcggattcaatttctgccaatatagcagaggggtag	MDDIRELKVYIEALNFSNLIWDICKDWNSFSKRTVGIQLVQAADSISANIAEG
NODE_13356_length_7071_cov_8.793047071	fig|6666666.226265.peg.246	peg	NODE_13356_length_7071_cov_8.793047071_3042_4256	3042	4256	+	Peptidyl-prolyl cis-trans isomerase PpiC (EC 5.2.1.8)	gene_name|surA,locus|PROKKA_00233		idu(2);Peptidyl-prolyl_cis-trans_isomerase	atgtttgcagaagaagtagatggtattgctgctgtggttggcaatgaaataattctaaaatcagaagtggaaagatattatgaagaattgatttattcatctccccagacatcaattacaaaggaagaaatattacagatgttgatagaggaaaaattaattatggagaaagctaacaatgaggatattcatccaataactgatagagaattagaaatgcaattagaacagattatacaaaatatcgtttctaactttggttcttatcaggaatttctgatagctttgcaaaatgaaggacttacccttgataaactcaaagaaaaatatagagaggaaatatcaaaacaaagtattaaagaggctattataagacaggaggttttttctaaaatttca…	MFAEEVDGIAAVVGNEIILKSEVERYYEELIYSSPQTSITKEEILQMLIEEKLIMEKANNEDIHPITDRELEMQLEQIIQNIVSNFGSYQEFLIALQNEGLTLDKLKEKYREEISKQSIKEAIIRQEVFSKISISEYDKKQFYQTHLDSLPLRPKMVKIAQIIIKPVVGDNEFKEALNKIEKIKSKIDNGEDFEELAKQYSDCPTGKNGGDLGYFPRGQMVKPFEEVAFSLNIGEVSEPVKTKFGYHLIRIDDKKDGEVKAKHILIATDISEQDKAEAEKKINEIYQELENGADFVELAEEYSDSGRIGEETTIVQEYPVDEIDKIPTLGEVIKELKENEYSEVVEFDGNYYIIKNLGYVKPHPYKYEEISHQIEDLVLQKKQQEALKKWLQDLKKEIF…
NODE_13356_length_7071_cov_8.793047071	fig|6666666.226265.peg.247	peg	NODE_13356_length_7071_cov_8.793047071_4253_4672	4253	4672	+	Nucleoside diphosphate kinase (EC 2.7.4.6)	gene_name|ndk,locus|PROKKA_00234	FIG00000251	isu;Purine_conversions	ttgacaaaagaaaggacactttgtttgattaaaccagacgctgttgcagagggtaatattggcaaaataataactatgctggaaaataataatttccacattttgaaaatgaaaatgcttataatgaatcaggaactcgctcaaaaattttattatgttcataaggaaaaacatttttatgaagaacttatctgttttatgaccaataattacattgtggcaatgattcttgaaagagaagatgcaattaaaaaattaagaagtttagcaggagatactgattcaaaaattgcttcccctgaaacaatacggaataaatatggcacagataatagtcataatgcagttcatgcttctgatagcctggaaagttacctatatgaaagtgaagtaatattt…	MTKERTLCLIKPDAVAEGNIGKIITMLENNNFHILKMKMLIMNQELAQKFYYVHKEKHFYEELICFMTNNYIVAMILEREDAIKKLRSLAGDTDSKIASPETIRNKYGTDNSHNAVHASDSLESYLYESEVIFGNEKSE
NODE_13356_length_7071_cov_8.793047071	fig|6666666.226265.peg.248	peg	NODE_13356_length_7071_cov_8.793047071_4837_5781	4837	5781	+	D-alanine--D-alanine ligase (EC 6.3.2.4)	gene_name|ddlB,locus|PROKKA_00235	FIG00000350	idu(2);Peptidoglycan_biosynthesis--gjo idu(2);cell_division_cluster_containing_FtsQ idu(2);Peptidoglycan_Biosynthesis	atgtataacaaaatagtacttttacagggtggtgtatcagccgaaagagaagtttctctggaaacctgtgattcaataaaaaaagctctaaacaatttaggaaaagttgtggtttctgtagatccaaaagactttttccagaacaatcaaattgattacaaagccatcttgaataagatagttaatgcaaattgtgatattgtttttatcggtttgcatggcggtgatggagaagatgggacatttcaaaagctttttgaaatctttaatattgaatatacgggctcatcatcttatgcaagttttatttctatgaataaaaagttaagtaaattacttgtgcaaaacttacaaattcctatcccaaaattttattcctttcatagaaatgaagaagtt…	MYNKIVLLQGGVSAEREVSLETCDSIKKALNNLGKVVVSVDPKDFFQNNQIDYKAILNKIVNANCDIVFIGLHGGDGEDGTFQKLFEIFNIEYTGSSSYASFISMNKKLSKLLVQNLQIPIPKFYSFHRNEEVLKNYEKFVEKLHLPFVVKPNSSGSSIGVSFVENREQFHNAVNSALNSDDYFLVEQYIIGREITVAMMGNHPLPVVEIKPKKGWYDYQHKYTKGHTIYEVPAMLSQEESERVSNYATKIFNELQCKDYVRIDFRFDGKDFYFLEVNTLPGMTNLSLVPMAAKAVGISFDKLINRIINRNWEY
NODE_13404_length_7052_cov_12.17887052	fig|6666666.226265.peg.249	peg	NODE_13404_length_7052_cov_12.17887052_81_1796	81	1796	+	Type III restriction-modification system methylation subunit (EC 2.1.1.72)	gene_name|rsrIM_1,locus|PROKKA_00237	FIG00005727	idu(4);Restriction-Modification_System	gtgaaaattggagatgatgaagttagtaaaaaacaaactgttctcgaagaaattgcttaccgtgatacctggggacgaggaatttccagttacctttctatgatgtatgaaagattaaaactgatgcacgatttgctggctgatgatggctcaatttatgtgcattgtgattggagagtcagttcttatttgaaattaattttggatgatatttttggaaattttaattttagaaatgaaatcatttggtgttatagaactatgcagacagtaaaaaatagatttgcaaacaaacatgacacaatatttatttatcaaaaaaaagataatcctatttacaatattatttacgaagattatcctgaagattacataagaaggttcaaatatgacgacgaa…	MKIGDDEVSKKQTVLEEIAYRDTWGRGISSYLSMMYERLKLMHDLLADDGSIYVHCDWRVSSYLKLILDDIFGNFNFRNEIIWCYRTMQTVKNRFANKHDTIFIYQKKDNPIYNIIYEDYPEDYIRRFKYDDEKGKYMIRSKSGQGDLSIEDEMRNPEGTYRQYITKGSLPKDWWQIEMINSNAAERLNYPTQKPEEVLERIIKSSSNEGDIVCDFFCGSGTTAAVAEKLGRKWIVADLGRFAIHTTRKRMIKVQRELKDEGKNFRSFEILNLGKYERRYFLDVNTNLSEEDQEKQMEMKQEQYISLILEGYKSKRVSGFLTLHGQKADRFVYVGPIDFPVTKSFIEDILDECVEKTITKVDVLGFEFEMGLIPYIEQELSEYGVNLILKNIPREVFDK…
NODE_13404_length_7052_cov_12.17887052	fig|6666666.226265.peg.250	peg	NODE_13404_length_7052_cov_12.17887052_1810_2130	1810	2130	+	hypothetical protein	locus|PROKKA_00238			atgaacgagcaaatttgtgatgcaattagatcaaaaagtgtaattaaattttattacaatggtggtaacagaacagcagaaccattttgttatggaatcagccgtaaaggcaatgacttattgagagcatttcaaacaagaggatatagtgaatctggtaatcctgttcattggaaactattctctgtggaaaaaatgtctaatattacaataaccgaggaagaattctctggtaaaaggcctaattataatccagatgatccggtaatggaagaaatttattgtaatatttatattgatgaaataaaggagaaatcatga	MNEQICDAIRSKSVIKFYYNGGNRTAEPFCYGISRKGNDLLRAFQTRGYSESGNPVHWKLFSVEKMSNITITEEEFSGKRPNYNPDDPVMEEIYCNIYIDEIKEKS
NODE_13404_length_7052_cov_12.17887052	fig|6666666.226265.peg.251	peg	NODE_13404_length_7052_cov_12.17887052_2127_2468	2127	2468	+	hypothetical protein	locus|PROKKA_00239			atgaatacgctagaaactttaaaacgtgcgattgaaaagagactgccaatctcttatgaatataatagagaagggaaagtaaaaggaaaacgatttggagatccatatgcagtttttatatacactgcaaaaaactcacgaattcaaagtacaaaagttcatatagtacaaacagggggagttacagattcaggaaaatcattcccaagttttcgaatgtacaatattgaagagttatcaaatgtaaaaatattaagtaataaagacccgtttggtccaccttttcatgaaaattacaatccagaatgggaaggttacatagatgtaattacgaaagtttaa	MNTLETLKRAIEKRLPISYEYNREGKVKGKRFGDPYAVFIYTAKNSRIQSTKVHIVQTGGVTDSGKSFPSFRMYNIEELSNVKILSNKDPFGPPFHENYNPEWEGYIDVITKV
NODE_13404_length_7052_cov_12.17887052	fig|6666666.226265.peg.252	peg	NODE_13404_length_7052_cov_12.17887052_2515_3480	2515	3480	+	hypothetical protein	locus|PROKKA_00240			atgttaaaagtgaatttttctgggattaaggggggtgttacaaacactgctgatttaaaaatgtcgatatacgcttacgacataaaaacaggaaagcctgttttttctgaagtgctagattttgatgaaatcaaaactctatacgaacacttaaatcaaatctcaatcatcaaagattctacaaaaactacttctggaacatttgttgaaacaacaaatgaagtattaaccgttttgagagaattaaaagaaatttcacctaatattttaaaaacaattttagataaattaaatggagatgaaaaaattaatggtctgcttaattttctttctgatttagaattatcgaatttatctgctgcctataaactccaaacttatcgcttagagataaagaat…	MLKVNFSGIKGGVTNTADLKMSIYAYDIKTGKPVFSEVLDFDEIKTLYEHLNQISIIKDSTKTTSGTFVETTNEVLTVLRELKEISPNILKTILDKLNGDEKINGLLNFLSDLELSNLSAAYKLQTYRLEIKNLELLLQLEKNCNIVKEIITYKELEPYIAKQPEKIFQNWIERNLWVFGVDYIKKHNHRKIAIFNESDLLMESMDGFLDLIELKRPKLDYDILKYDPSHKCYFPSPDLSKVIGQCLMYLQQLDNYKFNLEREYKVKIIRPRIKIILGRTNNFKENQFETLRMLNSNLNHIQIISYDYLLSCGNKMISTYE
NODE_13404_length_7052_cov_12.17887052	fig|6666666.226265.peg.253	peg	NODE_13404_length_7052_cov_12.17887052_3644_4030	3644	4030	+	hypothetical protein	locus|PROKKA_00241			atgggcataaggggattatattttattttttcaaaaaaaactgatattaattatccctttaaaaaatcaaagttactctatataggaatgagtgaaaagaaaaccaacagtattggtaaaaggctctcagatcattttgacggaaaatcaggaaatgatggaattaccaattataaaaacactgagcagttgtatttcacctatatcaattatgagatgctgaaaaacctgtggttatatcgcgtagaagatttggaaagttatttcatacttgattttgtaaaaaattatggtgtctatcccatttgcaataacaaaaccggttttaaaattcttaaaagcaagcttgatcttaatataaatatagactggcaatattttgaataa	MGIRGLYFIFSKKTDINYPFKKSKLLYIGMSEKKTNSIGKRLSDHFDGKSGNDGITNYKNTEQLYFTYINYEMLKNLWLYRVEDLESYFILDFVKNYGVYPICNNKTGFKILKSKLDLNINIDWQYFE
NODE_13404_length_7052_cov_12.17887052	fig|6666666.226265.peg.254	peg	NODE_13404_length_7052_cov_12.17887052_4042_4227	4042	4227	+	hypothetical protein	locus|PROKKA_00242			atgagcgatgaaataaaaagcggaaaacaaattttggatgagttttttcgggagataaaagaccttccggaaatagatgaaaatgttgttaataccattattgatttatatgaagaaggaaaacttagtgaaaaaaatttagccaatgccttattggaattacgggaggaatctgataatgattaa	MSDEIKSGKQILDEFFREIKDLPEIDENVVNTIIDLYEEGKLSEKNLANALLELREESDND
NODE_13404_length_7052_cov_12.17887052	fig|6666666.226265.peg.255	peg	NODE_13404_length_7052_cov_12.17887052_4220_6631	4220	6631	+	Bll1930 protein	gene_name|recF,locus|PROKKA_00243			atgattaagattgaaaacattaaaataaaagggctgaggggtattaataaagagattgttttccctttgaaaaaaaaatcaattttattatatggtgaaaacggctctggtaaaagcagtgtaaccgatgctctggagtggttttattatgacaaaattggacatttgtcaagtgaagagatcggcagaaaaggattagaaggtttaagaaacattcacatttcagactcagaagatggatttatctcaatagaatattctgattctaaactgaattcttctaaaataatttctcaaaaagattctaaatttacaacaagccagactaataactctaatgaatttttatccttcttagatgaatctaaaaaagaacaaattattttaagatatagggat…	MIKIENIKIKGLRGINKEIVFPLKKKSILLYGENGSGKSSVTDALEWFYYDKIGHLSSEEIGRKGLEGLRNIHISDSEDGFISIEYSDSKLNSSKIISQKDSKFTTSQTNNSNEFLSFLDESKKEQIILRYRDLVSFILATKSEKLTALSEIIGFSEVIKIRDALRKSLSTLKREIKNSNFDSQISYQQKQLITQLGQNVVSDVQYIDTVNNLLAPIKIGRKATNLNDLDGILELLRNPEDTQVVEQQLFLEKVKSSANQLLPDIENIEIHYKNYYTQYQNIISDIEKLNKIKLESLLSEGVKILKEEIIKDEVCPLCLQPKNKIELLKELQGRLEELQKYKEEKTNLDDVKSDLQSEIAKAENIISNILTDSKIETEDNTKIKSFLSKTAKGLDIYKT…
NODE_13644_length_6950_cov_11.1126950	fig|6666666.226265.peg.256	peg	NODE_13644_length_6950_cov_11.1126950_147_2027	147	2027	+	CRISPR-associated protein, Csh1 family	locus|PROKKA_00244	FIG00141281	isu;CRISPRs	atgataaatgcgattgcagaactcggaaaatatgaaaaagcaaataacccgaatatctcaagttttgatatttggttggaagattcttacgatgaaacaaattatccacatttgcttttaatcgaattcaaaaaagaaaagaatgaagataaaagcgattttttagatgaagattggaagtgggtttttaataaagttgattatcgtgagcacagtacaaatttaaaatctaaacttttgtataaacgaggttcatcaagaggaacagataaaacgcctacatgtaaaacagcaaataacctcgcaggaagctttaatcaaaaaattaaatcttggttttctcaaaatcaaaatatttcttttctggatgataattataaaaaatttattaaaatgatt…	MINAIAELGKYEKANNPNISSFDIWLEDSYDETNYPHLLLIEFKKEKNEDKSDFLDEDWKWVFNKVDYREHSTNLKSKLLYKRGSSRGTDKTPTCKTANNLAGSFNQKIKSWFSQNQNISFLDDNYKKFIKMIYAELELRSDEIIEEIKRKSENLASGGVVLTIVFVENGEQKFIGDYDFFSKFITEESKVDYKYSKTFKKSSFSENKLCSICNMKKAEVYGYFTSLKFYTVDKPGMVTGGFEQSKSWKNYPICIDCALDIELGIKMMDKNLVFKFYGLRYYLIPKTTNKKGKEDIIEEIITYKKSQRINDKDRLRITNAEDDIFDIIMEQKNNVTFNLLFFDKPQKSVFRILASIEDVLPSRIKQLFDTKDFVDNMIFFKENKEGKQMFKFNFGVLRT…
NODE_13644_length_6950_cov_11.1126950	fig|6666666.226265.peg.257	peg	NODE_13644_length_6950_cov_11.1126950_2029_3000	2029	3000	+	CRISPR-associated protein, Csd2/Csh2 family	locus|PROKKA_00245	FIG00002621	ff	atgaatgaaattaaaaaccgaagtgagatattgtttttatacgatatccagaatgcaaatccaaatggcgacccgaatgatgagaacaaaccgagaatcgatgaagaaacaggaagaaatttagtaactgatgtaagactgaaaagaacaatcagagattacattaatgaaaaaggaaatgacatttttgtgcgagaagtaatttatgataatgacggacatattcaggatgcaaaacttcgagctgctgattatttaccggaagataaagataaactcaaggagatgtcagcagaagagcaaaaacaggcaatttctaaatcaattttggctgaatgtattgatgttcgtttgtttggtgcaacaattcctttagatttgaaagtaaaaggtaaaagc…	MNEIKNRSEILFLYDIQNANPNGDPNDENKPRIDEETGRNLVTDVRLKRTIRDYINEKGNDIFVREVIYDNDGHIQDAKLRAADYLPEDKDKLKEMSAEEQKQAISKSILAECIDVRLFGATIPLDLKVKGKSITSSITWTGPVQFKMGKSLHSVKIQHIKGTGAFASKKDATQKTFREEDILPYSLIGFYGIVNENAATHTNLQTEDITLLKDAIWNGTKGLISRSKFGQMPRLLMFINYKETNFFIGDLDNLIKLKSDKRDEQIRQPEDYKIDISKLLEMIELHSDKIETIEFKVDGRMKFMKNDEEIKLSDLEKFTEISL
NODE_13644_length_6950_cov_11.1126950	fig|6666666.226265.peg.258	peg	NODE_13644_length_6950_cov_11.1126950_3012_3722	3012	3722	+	CRISPR-associated protein, Cas5h family	locus|PROKKA_00246	FIG00138619	icw(1);CRISPRs	atggataaaattctaaaattcaaaatttggggagattacgcccatttcaagaaattttatacaacaacatctcctcttacctttgaatttccaccaccaccgacaattataggaattatttctgcaattatcggtttggataaaaacgaatatctcgaatatttccaaaatctggatgatttcaaaatcgcattatcaattgcaaatccaataaagaaagttcgctggactcagaatctgatagatacgaaacatcatttttggagaattaaaaacagaactcaaatccgtattgaatttctgaaagattctgcttttgtaatttattttttccataaagatgaacaaatattcaatttgttgaaaatgaatttggaaaaccacaaatctgtatattca…	MDKILKFKIWGDYAHFKKFYTTTSPLTFEFPPPPTIIGIISAIIGLDKNEYLEYFQNLDDFKIALSIANPIKKVRWTQNLIDTKHHFWRIKNRTQIRIEFLKDSAFVIYFFHKDEQIFNLLKMNLENHKSVYSISLGLSELLADFKFLGETEIEKTQSGEWVDIDSVLPCSYLKDDDSVDFEVSREIFKVNFPILMQPNRVVNKREDIIFERKGKQIKCKVKEFWKTEEGKNIVFF
NODE_13644_length_6950_cov_11.1126950	fig|6666666.226265.peg.259	peg	NODE_13644_length_6950_cov_11.1126950_3709_6102	3709	6102	+	CRISPR-associated helicase Cas3	locus|PROKKA_00247	FIG00002034	icw(2);CRISPRs	ttgtcttcttctaaattatattctcatccagataaattactcataattcatttacaaaatgttgcaaatgcctgcttgagtaaattcaaaggaacaaagcataatttattttcttatctatcaaatgaacattgggaaaagctcatctggttaatgggcttttcccacgattttggaaaagcaacttccttctttcaagaatatctttttgaaaaagataaagaggaaagagtaataatgaaaaatcagccggaaaccggtcattccttgatctctgctgttttgtcattttggattgcaaaagaatatgttaaaaataaagaaggtgaatttttacaaatgatgcctttcttcctttatttaatagtcaaaaaacatcacggtaatatcaataatccg…	MSSSKLYSHPDKLLIIHLQNVANACLSKFKGTKHNLFSYLSNEHWEKLIWLMGFSHDFGKATSFFQEYLFEKDKEERVIMKNQPETGHSLISAVLSFWIAKEYVKNKEGEFLQMMPFFLYLIVKKHHGNINNPISCSDESNELDIPIEHLDKQLESMDKEELQLLFDKINEKLSLNIQVENIQKPLKDYFINELRRKEKRVFKRFNKKIEYYLIFQFIYSLLLHSDKEDVIFGKVEQDHHIKLDDDLIERYKTLKFGKPKTKIDKIRESIFQDASSNILQIDLKNKIFSLNVPTGSGKTLTCLSVALKLRNRLEQKGMQSRIIYGLPFTSIIDQNYDVFDEILKNPESDILLKHHHLAEISYNQKDSDAEFEPEQAKFMIESWEAEIVVTTFFQIFHTL…
NODE_13644_length_6950_cov_11.1126950	fig|6666666.226265.peg.260	peg	NODE_13644_length_6950_cov_11.1126950_6397_6819	6397	6819	+	Probable transposase	locus|PROKKA_00248			atgtcaggtagaacattcaaatcaatttattatcacctggtatttcacacaaaactcaacgaaccatatctcgaagataagaaatttagaaaacaggtttatcatttcattgaaaacaaatgcaaaaggcataatctctatcttcatgagattggcggaatagaaaatcatgttcatttattgatctacattcctcccaaaatggcaatatcggaagcagtaaaattaataaaaggttcttcatcttattttgtaaataacgaattgattggtgagaatacattgtattggcaagaaggatatggtattttaacaatatcaaaaaagcatgtaaaattcatcaggaaatatattcaaaaccaagaagaacatcataaaaagggaaccacctataaagaa…	MSGRTFKSIYYHLVFHTKLNEPYLEDKKFRKQVYHFIENKCKRHNLYLHEIGGIENHVHLLIYIPPKMAISEAVKLIKGSSSYFVNNELIGENTLYWQEGYGILTISKKHVKFIRKYIQNQEEHHKKGTTYKELEEIDDE
NODE_13814_length_6887_cov_23.10256887	fig|6666666.226265.peg.261	peg	NODE_13814_length_6887_cov_23.10256887_3162_10	3162	10	-	cell surface protein	locus|PROKKA_00249			ttgaaaaagacacattttcttttagttttattaactatgatttcattgaacttatatgctacgataattgatgtgaactgggacggcaccggtgattatacaacaattcaggaaggaataaattctaccagcgatggagatactgtccttgtccaaagaggaacttatgttgagaatatagattacaatgggaaaaacattacagttgcttcactattcttaacaacaagtgacacaagttatatttctcaaactataattgatggaaaccaaaatggaagtgttgtaaactttggaaatggtgaaaatgtaattgcagtattaattggttttactataaaaaatggtttgaataatagcggtggtggcattcgtgtttattgtccaaatggaggcggt…	MKKTHFLLVLLTMISLNLYATIIDVNWDGTGDYTTIQEGINSTSDGDTVLVQRGTYVENIDYNGKNITVASLFLTTSDTSYISQTIIDGNQNGSVVNFGNGENVIAVLIGFTIKNGLNNSGGGIRVYCPNGGGIISNNHIINNKAISDLYTLGGGIIISNCNSLQLIDNIISNNEVISDSWAWGGGIHISNCNSLQLIDNIVNSNYAISDSWAYGGGISCDNCDSVYIYNTILYNNSAESSGTMDWEFGGAIHCDNSNLYCEKVVIAGNSASEGGGIYCSNSNLILNNVTIANNWALRAGGIYYEYIDFYNNYISNILNSILWNDSQYEIFFTAFDHQNSITIAYSDIQGGEEGIVNMGDGTINWLDGNIDADPLFEDPINYDFHLNVGSPCINAGDPN…
NODE_13814_length_6887_cov_23.10256887	fig|6666666.226265.peg.262	peg	NODE_13814_length_6887_cov_23.10256887_4512_3178	4512	3178	-	PA14 domain protein	locus|PROKKA_00250			atgagaaaaattattatttttctctttatttttttgtttgtgtgtttttcggtttatgctgcaaaaaaaccggactgggtcaacaagagaccaattgacagcaaatcttatatcggcatcggtgttgcggaaaaagatacagagaccagcgaatatattcagaaagcaaaggaccgggctttacgggagatcgcttctgagatcacggtcacaataagcggagcgactctgaatcaaattcttgaaaaagccggtgtggtgaaagaggaatttgagtcacagatccaatcctcaactcaggcacaattggaaggatacgaacttgtcgatacatgggaggacaaggatcagtactgggtttattaccgtttatcaaaagaaaaatatgcccaaatacgt…	MRKIIIFLFIFLFVCFSVYAAKKPDWVNKRPIDSKSYIGIGVAEKDTETSEYIQKAKDRALREIASEITVTISGATLNQILEKAGVVKEEFESQIQSSTQAQLEGYELVDTWEDKDQYWVYYRLSKEKYAQIRKEKIDKAVALALDFFDKAEQNRTNNHIAEALQLYLQALNPIEPFLSESLETKYNGQNIYLLNTIHSALQQVLSTISIKPVQPEMAATIGRGLDDPILFKALYLQTPIANFPLHFSFLKGDGELIEYDKTAVNGLASCRVSNILSAGKMQVIKAELTMDKLITQDELNPIIQDIIRGFTIPSATVLLNVSGPQVFIESTELNYGNPLDVNYIEPKLKEKLSEYGYSFVDMKSDADYVMIIEAQSRKGSTIYNMCSAYVDVTISVTDM…
NODE_13814_length_6887_cov_23.10256887	fig|6666666.226265.peg.263	peg	NODE_13814_length_6887_cov_23.10256887_5029_4631	5029	4631	-	Acetyltransferase (GNAT) family, Syn7942_2240 homolog	locus|PROKKA_00251			atggctaaaaatgatcaaattagatttaaaataaataatccggtttccgcaaaagaactgatcgaagtgtttaagagtgtcgagtggcgaaagagcgaaaagaacatcgtccaggcatttcaaaattcctattatattactgcttatgatggtgaaaaactaatcggatttgcaagagctatatcagataattgctattacacgaatatttttgatgtaattgttcgtccggaatatcagggcaggggaataggcaaaaagatgatgcttatgctgaaggagaagttcagcggaacctatttcttccttacatatactgaaggcagaaaaaagttttatgaaaagtgtggctttgaacttaatgacagagcgatgtggattcatatacataagtcttga	MAKNDQIRFKINNPVSAKELIEVFKSVEWRKSEKNIVQAFQNSYYITAYDGEKLIGFARAISDNCYYTNIFDVIVRPEYQGRGIGKKMMLMLKEKFSGTYFFLTYTEGRKKFYEKCGFELNDRAMWIHIHKS
NODE_13814_length_6887_cov_23.10256887	fig|6666666.226265.peg.264	peg	NODE_13814_length_6887_cov_23.10256887_5153_5022	5153	5022	-	hypothetical protein	locus|PROKKA_00252			gtgcaatttcatacaaaatcccataagcaaaaactaagaggaaacgatatgaaaataattaatgtgaaagaaaagaatggtgaagtttttaatgaaagaaataatgctgtggagtctctaacgaatggctaa	MQFHTKSHKQKLRGNDMKIINVKEKNGEVFNERNNAVESLTNG
NODE_13814_length_6887_cov_23.10256887	fig|6666666.226265.peg.265	peg	NODE_13814_length_6887_cov_23.10256887_5640_5128	5640	5128	-	hypothetical protein	locus|PROKKA_00253			atgtccagtcttaaaactgcgcgagtgacgaaaaagggagatgtaggttttgctataggatatggtaatgtattgaatgatgaaggagaagagccattttcaagaatttatttctgggaattgaatataagatacgggcttgctgaaaagtgtgatattggagtcgaaataggacttcctgctccgatagctcttgatataaaatatcaactcataggtaatgatacatcttttgtggcgtgtggtgcgggattgggaatagcagtattttcttttagcgaaatgaatttaggagttatattacctctgtatttatcaatccatccatcagagatgatcggtatctatacaagtcccagatttttgtcattttatggagtaggaataacttctggtata…	MSSLKTARVTKKGDVGFAIGYGNVLNDEGEEPFSRIYFWELNIRYGLAEKCDIGVEIGLPAPIALDIKYQLIGNDTSFVACGAGLGIAVFSFSEMNLGVILPLYLSIHPSEMIGIYTSPRFLSFYGVGITSGIRFGKDVALLLEYSIYTNFEYGNEYVSQLTGAISYKIP
NODE_13814_length_6887_cov_23.10256887	fig|6666666.226265.peg.266	peg	NODE_13814_length_6887_cov_23.10256887_6756_5764	6756	5764	-	TRAP transporter solute receptor, TAXI family precursor	locus|PROKKA_00254	FIG00008895	isu;TRAP_Transporter_unknown_substrate_9	atgaagaatatacgtttttcactaattcttttacttctcgtcgcaattttctcatgtgcgaaaaaggatgtagtctttgtcacaattggaactggcggtgttagtggcgtgtattatcccacaggcggagctataagcaaaatggtgaataataattttaaggaatacggcatcaaggcaactgcggaatccacagcaggttcggtatataacattaattctgtgctgagtggagaccttgatttcggtatcgcacaatctgacagacaataccaggcagtgaagggcttatcagagtgggcggaatttggaccgcaggaaaaacttcgttcagtcttttcgatacatcccgaagcaatcacgctgatcgtttccgacaaaagcggtataaaaacaatt…	MKNIRFSLILLLLVAIFSCAKKDVVFVTIGTGGVSGVYYPTGGAISKMVNNNFKEYGIKATAESTAGSVYNINSVLSGDLDFGIAQSDRQYQAVKGLSEWAEFGPQEKLRSVFSIHPEAITLIVSDKSGIKTIEDLVGARVNLGNPGSGQLQNSRDVLGAFGVSEDMLKSEYVKAVEAPGLVQDELLDAFFYTVGHPNVNIKEATSGRVKVHIVPIEGSPIESLLEALPYYDRAIIPHDYYELSTNTEDVPTIGVKATLVTSADVFDDIVYAFTKEVFENFDEFKTLHPAYGILTKESMLKGLSAPVHPGALKYYKEAGLTEHIKPELIK
NODE_14001_length_6822_cov_8.386146822	fig|6666666.226265.peg.267	peg	NODE_14001_length_6822_cov_8.386146822_2893_41	2893	41	-	Bacillopeptidase F precursor	locus|PROKKA_00255			atgaaaactaaaatttgtttgataatggttttgttgcttgtattctctgtttctctaagttgggctgagaagaaaagtgatgtattacctgcagaaagcattagaattgaaccggtcagtcaagcttcctatcatcctgtattagagaaagcagttgagaaggaagtaggtgagaaaatacatagaattattcctgagggaaaagtctatagagatccaccagcacctgaccagtccgaatacctgttatggcaagataactttgaagatgaagatctcatttcgtattatgctggtgcaaattattattggatgattcctgatgaagctgttgaatatggtgtccgatttactgctcgtcgtgccggcaccttagatggagcatggttctattggtat…	MKTKICLIMVLLLVFSVSLSWAEKKSDVLPAESIRIEPVSQASYHPVLEKAVEKEVGEKIHRIIPEGKVYRDPPAPDQSEYLLWQDNFEDEDLISYYAGANYYWMIPDEAVEYGVRFTARRAGTLDGAWFYWYFGSTAPQATVHVYADDLTDGTGYPGTELGSVTVTANLTSWNYIDLTSLGINVTTTEDFFITYSVAPGDTLSIISDNGTGGANRSLEVLPSSKAWSYMIDDFGTDYEWNIDAVIGVTPDPWTPSFVNTWQTVTSSSHSPTHSQWIDDDPANAGNNLLTSPPFTCPDGYGRLLLSYWYNSDLVDGYYPEHDYWAFSIGKTADAVSWHSSTYNAYVRADSWYAGSEILHEYGTNAIYYLYTPEIDLTGATSAELTCVIDYDTEEPGGED…
NODE_14001_length_6822_cov_8.386146822	fig|6666666.226265.peg.268	peg	NODE_14001_length_6822_cov_8.386146822_6483_3208	6483	3208	-	Cohesin domain protein	locus|PROKKA_00256			atggttaaatttaactcctatagttgctccaatggtgcagaaataagacttgaaagtccggaattttcaactttagggttgactgcagctcgtgttttatttgcctggtatgaaagttctgactattcctcatatttagatgaaggtgttacagtacaatggtctcttgatggtactacttggaataatggtactttttaccaaaggtataatgctacaaatgggtggtatgataaaacatataatcttcctgcaggtgctcaaaatcaaagtactgtttatgttggctttctatttcattcgcagtggggtaataattgctattttgatgatgtaacaattcaagaatcacctttctgtcttgcaccttcagatttaactacaacaaatattggaatt…	MVKFNSYSCSNGAEIRLESPEFSTLGLTAARVLFAWYESSDYSSYLDEGVTVQWSLDGTTWNNGTFYQRYNATNGWYDKTYNLPAGAQNQSTVYVGFLFHSQWGNNCYFDDVTIQESPFCLAPSDLTTTNIGIKSADLGWTENNTPPVTVWDIEWGETPYIFTGNPTVTGTSSNPYSLIGLSINTEYTWKVRAYCGAKATSTWTGPSTFTTSDGKAINPDPANNALGVPVTAKTFDWDDVIDAFGYTIDIGTAPGLSDIVNDAQCPHQSTYTYGGPDWDYNDDYYWTITTYYTAKEIVIGDEWKFTTECGTYLTPFIEDFNGTYVPYCWYEATGDVPTPSVGSSAWFQSTYFANAAGNSKAVKMNVYGTDNDWLVSPEIDLGAGNKQVKFKVAATTYNS…
NODE_14144_length_6767_cov_9.841036767	fig|6666666.226265.peg.269	peg	NODE_14144_length_6767_cov_9.841036767_132_1079	132	1079	+	Peptidase M23B	gene_name|mepM_1,locus|PROKKA_00257			atgaaaaaagaaaaatattggcatattttagtaacaagcaattcatctacgggtgtaaaaaatattcatttttctaaaacaggtgcttacttaattctcacttttgttgggctgctgttaattacaactggcataatgacatatttattcttttctaatgagttagaccatcaaaaattaagaagattacaagaacataatatcaaactaaagaatgagatggctcgcatacactcattattggatactatgcaaataaaccttaagaatttacaggataaggataatgatattagacagttagaaggtatgcggtcaattgatattgatataagacagatgggtgttggaggtttcacatttatagactccactttctattcttttgatagggaatta…	MKKEKYWHILVTSNSSTGVKNIHFSKTGAYLILTFVGLLLITTGIMTYLFFSNELDHQKLRRLQEHNIKLKNEMARIHSLLDTMQINLKNLQDKDNDIRQLEGMRSIDIDIRQMGVGGFTFIDSTFYSFDRELFDLHNDLINKISIFNRQLNFEIISYDEILRFLTVKNTIFRHTPSIRPAKGRISDGYGYRIHPITNTRHFHHGVDIANKIGSLIYATADGKVIEKGYDKYYGRYILIDHGYGYKTFFAHLRKEYVEKGNIITRYQIIAEMGNSGFSTGSHLHYEVRFYNKSTNPVNYFNKKKSTIFVDRKYLS
NODE_14144_length_6767_cov_9.841036767	fig|6666666.226265.peg.270	peg	NODE_14144_length_6767_cov_9.841036767_1167_1814	1167	1814	+	Thiamin pyrophosphokinase (EC 2.7.6.2)	gene_name|thiN,locus|PROKKA_00258		isu;Thiamin_biosynthesis	ttgaaaaaaactttcattttctgtaataatttcccggatgtattgggatatcaagacgataatttttcactatataccaaactgaacggtattattatagcaactaatggaggagcaaattacctttgcaaaaatgggattattcctgatgttgtaattggtgactttgattcaattcttcctgaatatctaaatttgttaaagaataaatctattaaaaaaaaattcccaatcaataaagacaaaagcgatacagaacttgcgattgaatactgtcaacaaaatggatataatgatattacattaattaatgcaatagatggtcagcttaaacattctttagcaaacctttttattattgaaaaatttgttgttcagggtataaaatttcatttctat…	MKKTFIFCNNFPDVLGYQDDNFSLYTKLNGIIIATNGGANYLCKNGIIPDVVIGDFDSILPEYLNLLKNKSIKKKFPINKDKSDTELAIEYCQQNGYNDITLINAIDGQLKHSLANLFIIEKFVVQGIKFHFYNQKNEIFVIDDKIRIKEDVGVNISLISLTDSTTIKKTEGLKFPLKNERLYRSSSRGISNITTKKIVIIEILSGILLLIKERS
NODE_14144_length_6767_cov_9.841036767	fig|6666666.226265.peg.271	peg	NODE_14144_length_6767_cov_9.841036767_1817_2023	1817	2023	+	hypothetical protein	gene_name|xseB,locus|PROKKA_00259			atgcctgaactaaactttgaaaaatccttagaaagactccataagatagttgatttattagagcagggaaatattgatattgaaaaatctttagaatactatgaggaaggtattaaacttattaaaatatgttcatcaaaattaaaaaaaattgaaaacaagataacacttttaagtaagacagaaaatgaaaaacagatcaagtaa	MPELNFEKSLERLHKIVDLLEQGNIDIEKSLEYYEEGIKLIKICSSKLKKIENKITLLSKTENEKQIK
NODE_14144_length_6767_cov_9.841036767	fig|6666666.226265.peg.272	peg	NODE_14144_length_6767_cov_9.841036767_2062_2952	2062	2952	+	Octaprenyl diphosphate synthase (EC 2.5.1.90) / Dimethylallyltransferase (EC 2.5.1.1) / (2E,6E)-farnesyl diphosphate synthase (EC 2.5.1.10) / Geranylgeranyl pyrophosphate synthetase (EC 2.5.1.29)	locus|PROKKA_00260	FIG00000019	idu(1);Polyprenyl_Diphosphate_Biosynthesis idu(1);Polyprenyl_Diphosphate_Biosynthesis idu(1);Isoprenoinds_for_Quinones idu(1);Isoprenoinds_for_Quinones idu(1);Isoprenoinds_for_Quinones idu(1);Proteorhodopsin idu(1);Isoprenoid_Biosynthesis idu(1);Isoprenoid_Biosynthesis idu(1);Carotenoids idu(1);Isoprenoid_Biosynthesis:_Interconversions	gtgacaaaaatgatgcgtctaaaaaaagatgttaaagaaaaaagagaattggttaacattacaatggaccgtttcttgcctagaaaagatgagtatcctaaaataatccataaggctatgcgatattcactctttgcaggtggcaaacgaattcgcccttatttgacaattactacttatcaactttttggtcatatggatagaaagatattacctgtggctgctgcaatagaacttatacatacttactctttaattcatgatgatttacctgatattgacgatgatgatattagaagaggaaaaccagcttgtcacaaggaattcggtgaggatattgcattacttgctggagatgcactgattatggaagcattcaaaatcttacttgctgttgaa…	MTKMMRLKKDVKEKRELVNITMDRFLPRKDEYPKIIHKAMRYSLFAGGKRIRPYLTITTYQLFGHMDRKILPVAAAIELIHTYSLIHDDLPDIDDDDIRRGKPACHKEFGEDIALLAGDALIMEAFKILLAVEVRPKFKNKLIKEFAEAIGSSGLIAGQVVDIESENKSISPTTLDYIHINKTAKLITSAVRLGAIMAEASEDDIERITEFGKTLGLLFQITDDILDVEGSMKKMGKRTGLDAKKGKATYPKIYGLEQTKEKAQELKKKAQEIISFYGPKAEFLKKICVYIATREF
NODE_14144_length_6767_cov_9.841036767	fig|6666666.226265.peg.273	peg	NODE_14144_length_6767_cov_9.841036767_2952_3404	2952	3404	+	Deoxyuridine 5'-triphosphate nucleotidohydrolase (EC 3.6.1.23)	gene_name|dut,locus|PROKKA_00261	FIG00000388	isu;Nudix_proteins_(nucleoside_triphosphate_hydrolases) isu;Housecleaning_nucleoside_triphosphate_pyrophosphatases	atggtaacagtaaaaatcaaaaaagtatccaaaactgccagattgcctgaaaaaatgactccgcactcttcgggatacgatatttttgcagacctatctaaggatttaataattccatctaaagatgtagctttgattccctctggctttgcattagagattccatctggatatgaagcacaaatccgcccacgaagcggcctcgcaattaatcataaaataggtattctaaactcacctggcacaattgatgctgattatcgtggcgaggtcaaaatcattgcttttaactttggagacaaaatgtttgttgtaaaacatcatatgcgaatagctcagatagtcttctcaaaggttgaagatattgatttagaagaaagtaattcccttagcaaaaca…	MVTVKIKKVSKTARLPEKMTPHSSGYDIFADLSKDLIIPSKDVALIPSGFALEIPSGYEAQIRPRSGLAINHKIGILNSPGTIDADYRGEVKIIAFNFGDKMFVVKHHMRIAQIVFSKVEDIDLEESNSLSKTERDAGGFGHTDTKLDCK
NODE_14144_length_6767_cov_9.841036767	fig|6666666.226265.peg.274	peg	NODE_14144_length_6767_cov_9.841036767_3463_4143	3463	4143	+	tRNA (adenine37-N(6))-methyltransferase TrmN6 (EC 2.1.1.223)	locus|PROKKA_00262		isu;RNA_methylation	atgaaaatttacactttagatgacctccaatacaaaaatcttaaacttattcaaagcaaaaatggatatcgcagttccgaagattccttaattcttttaaatacaatcattaaaaatattgggaaaaatttccccggctctgcttttgaatttggaactggttctggcattatttctattctccttgctgccaaaattcaaaaaatcaaaattacagcaattgaagtacaaaattcacttttcaaaattgcgcaaaagaacattcagaaaaataatctgctgagcaaaatcaatcttctagaaatggatggaagaaaaataaaaacgaattttccaaataagaaatttgatatagcattttccaatccgccatattttccaattggaagaggccgactt…	MKIYTLDDLQYKNLKLIQSKNGYRSSEDSLILLNTIIKNIGKNFPGSAFEFGTGSGIISILLAAKIQKIKITAIEVQNSLFKIAQKNIQKNNLLSKINLLEMDGRKIKTNFPNKKFDIAFSNPPYFPIGRGRLSPNLERRNARHEILCNMNDVLSGFEFLLKKSGLGFMIYPSFRWKEFDKKMRRENQSFVLNKYYFFKNLRKKLPENLSNPHLRSNLFVAKFMRI
NODE_14144_length_6767_cov_9.841036767	fig|6666666.226265.peg.275	peg	NODE_14144_length_6767_cov_9.841036767_4145_4981	4145	4981	+	hypothetical protein	locus|PROKKA_00263			atgtcaaaaatgctcagtcaatttggaaaactttacaaaaatttaatctggcatctcgtttttatctggctgatattttttgtttctggaattgtctttttgggaattagttttttggagcaaaaaatcaaatctgaaacaaatcaaaaattgtcacattcagctttgattctaaatttttcttcttctcttgattcaactcaaattatttcagaatttgataaaatagatttcataaaaattgttgagtacaaatcatcctcaaaaaatatttctgaaatgtctgaaaaattccatttagaaggattggaaaattgggtttccaaaaatgaactgaatgatttccttattctttattttaatgccgaaaaattttctttaaatcaatttcaagatttt…	MSKMLSQFGKLYKNLIWHLVFIWLIFFVSGIVFLGISFLEQKIKSETNQKLSHSALILNFSSSLDSTQIISEFDKIDFIKIVEYKSSSKNISEMSEKFHLEGLENWVSKNELNDFLILYFNAEKFSLNQFQDFVEKISEDKRFESVDFNAKKIILCGRIKNLIEKYKFYLFGSIIFIASIMLFFIRFFMRYFQKEKWKLWQSKGLKLYKFQHFVIEFFFLIFAQFLSLGLLVFIVQNKFHSIVGEKLFFLQSGYYAVFCLFGCYVIVSLINLVSKNDG
NODE_14144_length_6767_cov_9.841036767	fig|6666666.226265.peg.276	peg	NODE_14144_length_6767_cov_9.841036767_4974_5522	4974	5522	+	CDP-diacylglycerol--glycerol-3-phosphate 3-phosphatidyltransferase (EC 2.7.8.5)	gene_name|pgsA,locus|PROKKA_00264	FIG00001550	idu(1);Glycerolipid_and_Glycerophospholipid_Metabolism_in_Bacteria	atggttaataaaaagcaaattcccaatattattactttacttcgattggttcttatcccctttttcattttttttgcggttcaagaacattattttgcatcccttcttatttttgtaattgcggctctttcagatacaatagatggctttatcgcaagaaaatacaaccttgtttcaagctttggtaaattgtttgacccgttggctgataaaattcttgctgcttctgcattgataataatttcctgttggggattcataagctggtggatagttgcattgattttggctcgtgatgttattatgacttttttgcgccattttctcacaaaaaaacaaatttatttagcttcaaattttgggggaaaattaaaaacaaccttgcagtttattgcaata…	MVNKKQIPNIITLLRLVLIPFFIFFAVQEHYFASLLIFVIAALSDTIDGFIARKYNLVSSFGKLFDPLADKILAASALIIISCWGFISWWIVALILARDVIMTFLRHFLTKKQIYLASNFGGKLKTTLQFIAIIFVLFYKTFLPELEIVKFIILIMFVVIAILTWLSAIIYFSQIKRKKYVK
NODE_14144_length_6767_cov_9.841036767	fig|6666666.226265.peg.277	peg	NODE_14144_length_6767_cov_9.841036767_5641_6582	5641	6582	+	hypothetical protein	locus|PROKKA_00265			gtggtctttgtttttgctgatgataaagtctgggattatggaaaattagagattattaaatccctagagcgagaattttttacaaccagaaatgagaaactttttgcagttcaaagacaaaacataaaggatattaaaagatattataaattttctaacctgctctttttctgcgattctaatttcaataatccaacttctcaatatgtgaaagaaattttgccagacaaggtctcctctttgtcagattctattcaggcaaatatctttgtggcaaaggatctctgggcacaaaatcagaccgtggttttcataatagggaaagatattgaagcacttctactttatacttttgaacaatcaaatacaatctttaatattttcaaaaatcgcgagata…	MVFVFADDKVWDYGKLEIIKSLEREFFTTRNEKLFAVQRQNIKDIKRYYKFSNLLFFCDSNFNNPTSQYVKEILPDKVSSLSDSIQANIFVAKDLWAQNQTVVFIIGKDIEALLLYTFEQSNTIFNIFKNREIERIKNLVYKPDLNKDEVKYQKQNYPWQIDLPKSYIPFKRDNESHFVSYLLRVEKYPDRFLAVYWENMPENTVNKEWLWNKRLEIGKKYYEGDEFSHQDATREKVKFLSYDAFKLSGRWQNPNHFTGGAFASFAFYDEKQKIAYLIDNAIFFPEGNKLRALMGLEIISKTFKNNEKGIDEK
NODE_1416_length_33326_cov_11.192433326	fig|6666666.226265.peg.278	peg	NODE_1416_length_33326_cov_11.192433326_3463_458	3463	458	-	hypothetical protein				atgagcagaaaaataattctattttgtatattatttattgcaatttttatctattcaataacaaattctttattagcaaaatatttagatattcctgttacaagaaacttggagccagaaagatttaagccctgtagttttgaagaatatcaaaataaacacttaacaaaaccaactaatttctatgaaataagaaggttcgtaggtgaagacagagatacactaaattttttaatatttgttgactctactctttatcctttaattgaagctgcactctcaacatatcaaaatgatttgctaaatgaaaatactaattcttttttagtgagttttagtggcacctctgcagaagatttaaaaagtattatccttgattattataatagtgataacatc…	MSRKIILFCILFIAIFIYSITNSLLAKYLDIPVTRNLEPERFKPCSFEEYQNKHLTKPTNFYEIRRFVGEDRDTLNFLIFVDSTLYPLIEAALSTYQNDLLNENTNSFLVSFSGTSAEDLKSIILDYYNSDNIVGVILIGDLPSAWFEMYEDFDNNGIPDGDLVEFPIDLYFSDLDGQWLDLDFNGIYEIHWGSVHPDIWIGRIKADNLDYSNDTEAELLNNYFSRNHLFRTGVLENPNNALAYIDDDWADWGPEYQSALEYIYPEVELINDINETTAEDYRTNRLPADYEFIQVHVHSSPMAHYFYQNNGSYYQLVHNYELPIINPKAYFYNLFACSNAHFETDNNMGSLYLLADDFCLGTIGSTKTGSMLFFEYFYEPLSLENTMGEAFKLWWIENV…
NODE_1416_length_33326_cov_11.192433326	fig|6666666.226265.peg.279	peg	NODE_1416_length_33326_cov_11.192433326_4046_3591	4046	3591	-	Hydrogenase maturation protease (EC 3.4.24.-)			isu;Coenzyme_F420_hydrogenase isu;Hydrogen-sensing_regulatory_system	atgaaaacagctattctcggtcttggcaatcctattctctctgacgatgctgttggaataaaagttgccagaagaattgctgaaaagtttccagatatacatataattgaagctgctaccgcaggctttcgtattatggatgaagtggttggttatgacaaacttattctcattgattccataaaaacaggaaaatctaaacccggcactttacactctttttctatagacgatttaaaaaaaactttacttaatgcaccacatcttgatataaatttttccaaggcactggaaatctataaacaaaaaggtgaggaagttcctgaagaaattgtaatctatgcaattgaagttgaagatattgaaaccttttctgaaaaatgcactaaaaaagtagaa…	MKTAILGLGNPILSDDAVGIKVARRIAEKFPDIHIIEAATAGFRIMDEVVGYDKLILIDSIKTGKSKPGTLHSFSIDDLKKTLLNAPHLDINFSKALEIYKQKGEEVPEEIVIYAIEVEDIETFSEKCTKKVEKAIPEIVEEIIEEQFKEI
NODE_1416_length_33326_cov_11.192433326	fig|6666666.226265.peg.280	peg	NODE_1416_length_33326_cov_11.192433326_4536_4051	4536	4051	-	Nickel-dependent hydrogenase, large subunit		FIG00085285	ff	atgttcactacacttggggggaaaccgtctcatcatactttggccttccactgggcgagattggtagaagtgatgtattctgctgaacatatggttaagttgttggaagacaaatctatcacaaatcctgatatacgaaatattccaacagaaacaccgggtgaaggagttggtgttgttgaagcaccacgaggaacattaatacatcattacaaatcagatgaaaatggtataacaaaaaaagttaacctgattgttgcaactgtcgcaaatatggcaggaatgtctatgtccattaaaagagctgcagaaaaattaattaaaaatggtaaagttaatgatggtattcttaatatggtagaaatggctttccgtgcttacgacccctgccttgcttgt…	MFTTLGGKPSHHTLAFHWARLVEVMYSAEHMVKLLEDKSITNPDIRNIPTETPGEGVGVVEAPRGTLIHHYKSDENGITKKVNLIVATVANMAGMSMSIKRAAEKLIKNGKVNDGILNMVEMAFRAYDPCLACASHSLPGKTPLIVNIHKNKEIIKTIRRD
NODE_1416_length_33326_cov_11.192433326	fig|6666666.226265.peg.281	peg	NODE_1416_length_33326_cov_11.192433326_6485_5568	6485	5568	-	CoB--CoM-reducing hydrogenase (Cys) gamma subunit				gtggttgaacttgtggatattgtcttttggccctgtccgatggatttcaaatataaagatgtgcgcgcaatgaaagatggagaaatagcagttgcgtttatcaatggtgcaattcgcacagacgagcaagaagagatggcacatctgctcagaaaaaaagcacaaatggtagttgctttcgggtcctgctcgcatcttggtggaattcccggattaggaaatttttgggatagggaaactatctttgaaacagtttatggcaaaagctgcccttctattgataatcctgataaagttattccacaaaaggtcagcaaagttcctgaaggagaattgaccttgcctggttttcacgatactgtgaaaagtttggaccaggttattgatgttgattattat…	MVELVDIVFWPCPMDFKYKDVRAMKDGEIAVAFINGAIRTDEQEEMAHLLRKKAQMVVAFGSCSHLGGIPGLGNFWDRETIFETVYGKSCPSIDNPDKVIPQKVSKVPEGELTLPGFHDTVKSLDQVIDVDYYLPGCAPPPYLIMKTINAILSGELPEKGAVLAPAKTLCDTCSRNDSKPEKISINEIKRISLTKADPEKCFLAEGIICMGPVTRVGCSEEGDGRCIAVNMPCRGCFGPPPGVKDMGAKMISAFASLIGLEGEENMSEEDVEKLINQVVDPAGTFYRFSLPTSLLRRKKMSKNRQ
NODE_1416_length_33326_cov_11.192433326	fig|6666666.226265.peg.282	peg	NODE_1416_length_33326_cov_11.192433326_6576_7121	6576	7121	+	hypothetical protein				ttgttacctccaactttatattttgtttttccttttttccgcgaaatacgcgaaatttattttctagccacctgccttttcaccctttgtcccgatgtatcgggacgaaggagaaagggcgtcaaactacggcaaggcaagcgaatcgcaaacgaatacaaatattactggaggcataaaactgtttgcatctgtgccaaatatataataccgagcaaaagcggagtgctgaaacgaggagcgaagcgacgaactttcagcatattagtatatgcgaaaagttcaccccgagtaaatcggggctcgttttcgcactccaccataatctttagaaataaagtttaccccgttggatacaaaatgttatcctgcggggcatactatatcgtgctcccagta…	MLPPTLYFVFPFFREIREIYFLATCLFTLCPDVSGRRRKGVKLRQGKRIANEYKYYWRHKTVCICAKYIIPSKSGVLKRGAKRRTFSILVYAKSSPRVNRGSFSHSTIIFRNKVYPVGYKMLSCGAYYIVLPVITLFLPPKYAPLNKRDFMGQAEQAEKHKNIYIILLKINQQRSRQDYLF
NODE_1416_length_33326_cov_11.192433326	fig|6666666.226265.peg.283	peg	NODE_1416_length_33326_cov_11.192433326_8415_7084	8415	7084	-	Transcriptional regulator		FIG01312420	ff	atgcaaatagaaattccctattggggcgaagaactaaatgtgtctcttcccgagcaaaatgtaggcgagataatttacccaaatgctgttgaaattcgtaaagaaaaagaggttttatttgaagcaattcaaaatcctgttgattctcaaacttttgatgattttataaaaggaaatgaaactatactcattattgtaaatgatgcaacaagacctacgccaacagcaagaataattgatttattatgggataaaataaaagataaggatatcaaattcataatcgctacaggaatgcacagagcaccaagtgaagatgaatattatgaaatatttggcaatcattatcctgaattaaagggaaaaatattttcccatgatgcaaaggcagaaaaagag…	MQIEIPYWGEELNVSLPEQNVGEIIYPNAVEIRKEKEVLFEAIQNPVDSQTFDDFIKGNETILIIVNDATRPTPTARIIDLLWDKIKDKDIKFIIATGMHRAPSEDEYYEIFGNHYPELKGKIFSHDAKAEKENIYIGKTKVGTEVYFNRLVVNAKKIAFITSVEPHYFAGYTGGAKSFLPGIAAYDTIEQNHEKALKSTAKALRTKGNPVREDIEEAFEVISKDKEIFSIQTVLDKNHKIYFCVCGETHKAFELACEKAKDVFSVEIKEKADIVVAVAPYPMDIDLYQSQKAIDNSKLALNDNGILILVASCRKGVGGEAFMKLLSEVKTPDEALSRIEKEYILGYHKAAKMAEIMKWASIWAYTKLDPKLLEEIFVRGFSDLQQAIDSALEEKGNEK…
NODE_1416_length_33326_cov_11.192433326	fig|6666666.226265.peg.284	peg	NODE_1416_length_33326_cov_11.192433326_9347_8415	9347	8415	-	Malate dehydrogenase (EC 1.1.1.37)		FIG00000455	icw(1);Glyoxylate_bypass	atgaaagtgagcatagttggaagtggaaaagtcggtgtggcaactgcactattcttgattgaaaaaaaagtcgctgacattgtcttaatagatattgtcaaggactgggctgaaggtaatgccctggacataattcaggcatctcctataagacgatatgatgttgatatcaaaggatattcagacattaaagaggtagaaggttctgatgtcgttgtaataactgctggtaaaccaagattacctggtatgtcaagagaagacctgctgaaagataatgccaaaatcataagagcagtatctgaagacattgcaaaatatgctcctaatgctatcataattatggttacaaatccgcttgatattatggcttatctaactctgaaagttactggattt…	MKVSIVGSGKVGVATALFLIEKKVADIVLIDIVKDWAEGNALDIIQASPIRRYDVDIKGYSDIKEVEGSDVVVITAGKPRLPGMSREDLLKDNAKIIRAVSEDIAKYAPNAIIIMVTNPLDIMAYLTLKVTGFALRRVIGMAGILDSTRFRYFIASELGISPKNVTALVLGGHGDLMVPLPRYSTVHGIPISYLLPRETTEKLIERTRKGGGEIVGYLKTGSAYWSTGSSVAEMVECIIRDRKRIIPCSAYLRGEYGIDGLFVGVPIKIGRNGVEDIIELSLNTDEKKALHTSAERVREVIERLEAENLI
NODE_1416_length_33326_cov_11.192433326	fig|6666666.226265.peg.285	peg	NODE_1416_length_33326_cov_11.192433326_10280_9357	10280	9357	-	Malate dehydrogenase (EC 1.1.1.37)			icw(1);Glyoxylate_bypass	atggataaagtatcaattataggcagtggaaatgttggagtatctgctgctttttatcttgccgagaaaggagttgcaaatataatgcttattgatattgctgaaggcaaagcaaagggaagtgctcttgaccttgccgaagcatctcccctgcgtggatacgatattagtattgacggctcttctgatttcaaggatataaagggttcaaaggtggttgtaatcgcagcaggcaaggtgcgaaaacctaatacacttagacttgaattgcttgatgataatgtaaaggtagttgattctataattgaacagattaagaaatatgcaccaaagtcaatcattatcgtgctaagtgaacctgttactgctctaacttattacgcctggaaaaagagtgga…	MDKVSIIGSGNVGVSAAFYLAEKGVANIMLIDIAEGKAKGSALDLAEASPLRGYDISIDGSSDFKDIKGSKVVVIAAGKVRKPNTLRLELLDDNVKVVDSIIEQIKKYAPKSIIIVLSEPVTALTYYAWKKSGFDRLKVMGMAGKLDTTRVCEYTAEELGVTPVEVSAIVLGGHHKFMVIPPDFVRVCGIPVTELLPKTKIKKIISDAREAGTTVLSLLKSQTSMYSPGAAIAETVEAIVTDSKAIMCVPTCLEGEYDYKATCLGVPVQLGKNGIEKIIELELSLQIKEELQTSADVIKKTIESLGI
NODE_1416_length_33326_cov_11.192433326	fig|6666666.226265.peg.286	peg	NODE_1416_length_33326_cov_11.192433326_11499_10432	11499	10432	-	Heterodisulfide reductase related protein				atgaaaacaaatcatttaaaagaatgggaaaatgagctaaatatttgtatcagatgtgcatattgctttgaaggatgtcctgttttcaaagaacttggatgggaaccagatggtgcaagagggaaagcagttcttgcttatggattacttactggtgaacttgaaccttctgaatatattgctgaaaagttatttcaatgcagtttttgtagagattgtattgaaagatgttcagctaatgttgaaatacccgatattcttgctgctgccagagccgacctttttgaagctggatatgttaaagattcacaaaaacggcttttggatacaatagaaaaatctggaaatatctttgataaagaacttgaagctccgaattataagggagaaaaacaggta…	MKTNHLKEWENELNICIRCAYCFEGCPVFKELGWEPDGARGKAVLAYGLLTGELEPSEYIAEKLFQCSFCRDCIERCSANVEIPDILAAARADLFEAGYVKDSQKRLLDTIEKSGNIFDKELEAPNYKGEKQVLLGCRLLERKDDSKKYLDLLEKLGVKTKTFNESCCGMPFAVLGDKKGFKAQQDKFRYTIPDRKEEVICVCTTCVFFIRKKYPDLKAKYIIDEIVERLPQYKDKIKKLGIKVTYHDPCNVARGMDMVDEPRMLLREIGAELIEMPTNGKQAECCGGGGGLLVSDDKLAEKLAENRVEQAIETGAEILTTLCPTCEFNLKNAAEKYNGKIEIVNLLDLIYEALN
NODE_1416_length_33326_cov_11.192433326	fig|6666666.226265.peg.287	peg	NODE_1416_length_33326_cov_11.192433326_13391_11523	13391	11523	-	Phosphoenolpyruvate carboxykinase [GTP] (EC 4.1.1.32)		FIG00001643	isu;Pyruvate_metabolism_I:_anaplerotic_reactions,_PEP	atgaacaacgaactacttaaaaacaagttaggagaagagaattatcaaaaacttctcggaattgataatcccaaactcaatgaatttgtggcaaaatatgtaaagctttgtaatcctgaaaaggtatttgtatcaaccgattctgaagaagacatcaattatgtcaggcaagcagctataagaaatggcgaagaaaagaaacttgctgtggatggatggactgtccactatgatggttactatgaccaggcaagagataagaaaagaacaaagtttctcgtgccaaaagatgttgaccttggaccaaatttgaacacgatggatagagatgaagggctttctgaaattcacgaaattctcacaaacattatgaagggaaaggaattatacatccgcttc…	MNNELLKNKLGEENYQKLLGIDNPKLNEFVAKYVKLCNPEKVFVSTDSEEDINYVRQAAIRNGEEKKLAVDGWTVHYDGYYDQARDKKRTKFLVPKDVDLGPNLNTMDRDEGLSEIHEILTNIMKGKELYIRFFCLGPTNSEFSIPCVQLTDSAYVAHSEDILYRNGYEEFKRQGKNARFFKFVHSAGELSERNTSKNIDKRRVYIDLEDNTVYGSNTQYGGNTIGLKKLAMRLAINRASKEGWLTEHMLVMGVNGPSNRMTYFTGAFPSLCGKTSTSMIAGESIIGDDIAYIRKKNDKAYAVNVEAGMFGIIMGVNSKDDPLIWNVIHSPIEIIFSNVLIGEDNKPYWIGIGEEIPEKGINHSGEWTPGKKDADGNEITPSHRNARFTVNLKRLDNLN…
NODE_1416_length_33326_cov_11.192433326	fig|6666666.226265.peg.288	peg	NODE_1416_length_33326_cov_11.192433326_15441_14011	15441	14011	-	FAD/FMN-containing dehydrogenase				atgggacttgtaggtatagaaagattaaaaggaatcgttggcgcagaaaatgtaaaagataacaaagccgatttgtatgtatatggctctgatgcatctgtccatgaggctatgccttctattgttgtaaaaccaacaacaatagaagaagtgcagagcattatgcggtatgccaattctgaattaatacctgtcattccaagaggttcagcctccagcacatcaggacatacagttccgatagatggtggtattgttatggatttaaaaggaatgaacaaaattcttgaaataagaccgcaagatatttactgtaaggttgagccaggtgtaattgatgatgacttaaatcgtgctcttaagccatataactttttttggccaccagcaccagcatct…	MGLVGIERLKGIVGAENVKDNKADLYVYGSDASVHEAMPSIVVKPTTIEEVQSIMRYANSELIPVIPRGSASSTSGHTVPIDGGIVMDLKGMNKILEIRPQDIYCKVEPGVIDDDLNRALKPYNFFWPPAPASSRIATIGGEIGANASGLRSVKYGATRDVVLGMRVVLANGDLITLGSNTRVTTAGYPIERIMIGSEGTLGIVVEATLKIIPLPKLRCLGIAKFNKVEDAGNAVTNVISNGASPSMLELMDNIGITAVNKNLNLGLPDVAAIILFEADGMIKESVDYEMEKIKNICEENKGFDIEMSYDVKERSRIYTGRKKLFASLSRYKEGIICTDLADDMAVPNSKISECAYMIHEIAKRNNVIMSVYGHCGSGVIHTKIMFDVTKKSHWDDANR…
NODE_1416_length_33326_cov_11.192433326	fig|6666666.226265.peg.289	peg	NODE_1416_length_33326_cov_11.192433326_16611_15508	16611	15508	-	FIG074102: hypothetical protein		FIG00904518	ff	atgagaaatattgaaaagtatagatttaattttaaatttcttacagaagcaattagttcaatacataaacatttttatcatcaatctgtaaaagcaataaacacaaatattaccattcgtaattggataattggtctgtatattgttgaatatgaacaaaatggagaagatagagcaaaatatggaaaatatttaattgatgaattagccagacaaattattataaaagggatttctttaactactttgaagctgtcacgtaagttttatcaaacttatcctcaaattggtcagacagtgtctgactttttaccagaggaattatcaatgctgaaaataagtcagacactgtctgaccaatctttaacttatcaaattaaaccgcagaaattgttggaa…	MRNIEKYRFNFKFLTEAISSIHKHFYHQSVKAINTNITIRNWIIGLYIVEYEQNGEDRAKYGKYLIDELARQIIIKGISLTTLKLSRKFYQTYPQIGQTVSDFLPEELSMLKISQTLSDQSLTYQIKPQKLLENFSFSHFTELIKLSDSHKRLFYEIECLKGSWSVRELKRQINSLYYERTGLSKNKTDLIFETRQKSLKQRTKEIIKDPFLFEFLELEKYLKINETDLENELLDHLQSFILELGNGFCFEARQKRIIIGGEYFYIDLVFYHRILKCHVLIELKVDSFKHEYLGQLNTYVSYFKKKIMEKEDNPSIGILLCTNKNQTLVEFAKDSISNHLFVSEYLVKLPKIEELQKFIEKEMELIE
NODE_1416_length_33326_cov_11.192433326	fig|6666666.226265.peg.290	peg	NODE_1416_length_33326_cov_11.192433326_16732_16598	16732	16598	-	hypothetical protein				atggcgatttgcaaaaaaagaaagttagaacgcacatctaataacatcatgtctgcgattaagcaagaagaaaagcaagaagaacatggcaggctcaaaacattagatgaaataggaaaaaatgagaaatattga	MAICKKRKLERTSNNIMSAIKQEEKQEEHGRLKTLDEIGKNEKY
NODE_1416_length_33326_cov_11.192433326	fig|6666666.226265.peg.291	peg	NODE_1416_length_33326_cov_11.192433326_16841_16692	16841	16692	-	hypothetical protein				atgaaaaagaaatttgatgcagtgaaatttcaacgcaagattcgcaaagagttgagtgaaaaatacatttccaatcgcaaggcattctttcgtgaactcaaagaaaaatatggcgatttgcaaaaaaagaaagttagaacgcacatctaa	MKKKFDAVKFQRKIRKELSEKYISNRKAFFRELKEKYGDLQKKKVRTHI
NODE_1416_length_33326_cov_11.192433326	fig|6666666.226265.peg.292	peg	NODE_1416_length_33326_cov_11.192433326_17289_16825	17289	16825	-	hypothetical protein				atgaaacaacatatatatattgacacatcagtcatcggaggatgtgaggatgaagaattttcagaatggtctattcaattattggaggaatttaggaaaggtttaagagttgcggtcatatccaatcttactcgacgagagcttgaaggagcaccagaaagcgtgaaaaaaatattattgacccttccagatatcaatgtagaaaatgtttttctcaaagaggaagcagaaactttggcccggaattatattgatgatggtgtcgtgagtgttaagaatattgcagacgctcagcatattgcgattgcatcagtggaacgagtagatattctggttagctggaacttccaacatattgtaaacatagatcgtatccatgcgttcaattcagtaaatctg…	MKQHIYIDTSVIGGCEDEEFSEWSIQLLEEFRKGLRVAVISNLTRRELEGAPESVKKILLTLPDINVENVFLKEEAETLARNYIDDGVVSVKNIADAQHIAIASVERVDILVSWNFQHIVNIDRIHAFNSVNLKLGYPLLEIRSPREVIHEKEI
NODE_1416_length_33326_cov_11.192433326	fig|6666666.226265.peg.293	peg	NODE_1416_length_33326_cov_11.192433326_17604_17413	17604	17413	-	hypothetical protein				atggtattttacagaactcattttaataattatgaaagtgaggaatttatgcaaattaatgatattaatcatttaacaaaaatagttggtgaagataatattcggagtgatattgctgatagatatgtttatggttctgatgcagtgaaagcaaaacaacttacaaccgaatatcatggaactttgagataa	MVFYRTHFNNYESEEFMQINDINHLTKIVGEDNIRSDIADRYVYGSDAVKAKQLTTEYHGTLR
NODE_1416_length_33326_cov_11.192433326	fig|6666666.226265.peg.294	peg	NODE_1416_length_33326_cov_11.192433326_19473_17815	19473	17815	-	L-aspartate oxidase (EC 1.4.3.16)		FIG00000575	idu(1);NAD_and_NADP_cofactor_biosynthesis_global	atggaagaattaaaatatgttgaaggttatcctgaatatatttataaacttatagaaagggtaaataaaacaaggcaaaaaagaaaggattacactcctccagctatgagtaaagaggaacaggaggaagtgctaaaactgcatccagattatgttcctggtgggaaaaggaagatatcaataggtcagaataaaggagaatttggaacaaatcctgtagttgatttgcttgaagcttaccctcttatagaggcaggagaggttgatattaaaaaagttgatttcagtgtggatattttagtgataggtggtggtttggctggaacttcagcctgcatctgggcaaataaagaaggcattgataaagataaaattttgctggttaataaacttcgtcat…	MEELKYVEGYPEYIYKLIERVNKTRQKRKDYTPPAMSKEEQEEVLKLHPDYVPGGKRKISIGQNKGEFGTNPVVDLLEAYPLIEAGEVDIKKVDFSVDILVIGGGLAGTSACIWANKEGIDKDKILLVNKLRHGDANSIMAEGGTQAADRKIDSIQRHYLDTMGGGHFTNKPDVLRALVEDAPYIIHWLHELGAMVDREENGDFVEKWGGGTSIRRLHSCRDYTGLEEFRVIRDEFRSREIGCIEHYPAIELLTDGENRVTGAILYNLETGEYKVVEAKATILATGGFGRLHIRGFPTTNHYGATADGIVLAYRAGAKLRDVDTVQYHPTGAAYPVQIIGYLLTEKLRSSGAQPVNIEGEAFVFPLEPRDVEAAALIRECYVRNKGIDTPTGLKGVWLD…
NODE_1416_length_33326_cov_11.192433326	fig|6666666.226265.peg.295	peg	NODE_1416_length_33326_cov_11.192433326_20266_19484	20266	19484	-	4Fe-4S ferredoxin, iron-sulfur binding domain protein		FIG01956025	ff	atgaataaagaattgactataatggaaagaattgcggaagcgagcaagtcaattacgactggagttgatgaaaaagatgtaaagcattgggtaacaattcatattatgggaagagggtacaaagttccagctgaccttacaatactaaccgcaatagagtatgcaggatataagtttataaagggttgtggatgtaggcagggtttctgtggtgcttgttctacagtatatagaagtaaaggagagtataagcttaaaactggtatggcttgtcagaccagagtagaagatggaatgtaccttgttcaaataccatttacaccagcagaaaaacctccctatgatattaataaagaagaatatgatgtttctactatttttaaattctatcctgaggta…	MNKELTIMERIAEASKSITTGVDEKDVKHWVTIHIMGRGYKVPADLTILTAIEYAGYKFIKGCGCRQGFCGACSTVYRSKGEYKLKTGMACQTRVEDGMYLVQIPFTPAEKPPYDINKEEYDVSTIFKFYPEVARCVSCNTCTKACPQDLEVMDYIQAIIRGDFELTANESFDCIQCGLCAIRCPSEIVQYNVAQLARRMYGRYNSPEPKNLIDRLKEIKEGKFNKEMEKITSLSRKELEKLYAEREREADEPIESAEAD
NODE_1416_length_33326_cov_11.192433326	fig|6666666.226265.peg.296	peg	NODE_1416_length_33326_cov_11.192433326_20873_20409	20873	20409	-	CoB--CoM heterodisulfide reductase subunit D (EC 1.8.98.1)		FIG00054888	icw(4);Anaerobic_respiratory_reductases	atgaatgaatttgaacccaaaataatttgtttcttatgtaaatggtgtacctatgcaggtgcagataaggcaggaatctgccgtttgaaatatcctccaaatgttgtttctattagaacattttgttcatcacgagttgatactgaacatatattactcgcatttagtaaaggaagtgatggtgttttcattggtggctgtcatcccggtgattgtcattatcaaactggaaattataaaaccaagagaagggtaatattattgaaaaagatgttagagcagatgggaataaattctgacagattgcgtttggaatggatatcagcaagtgaaggtagaaagtttgcaaatacaatgacagaatttactgaaaagattaggagtttaggaccttttcca…	MNEFEPKIICFLCKWCTYAGADKAGICRLKYPPNVVSIRTFCSSRVDTEHILLAFSKGSDGVFIGGCHPGDCHYQTGNYKTKRRVILLKKMLEQMGINSDRLRLEWISASEGRKFANTMTEFTEKIRSLGPFPGFEEKNDDVHRKVAENTENNY
NODE_1416_length_33326_cov_11.192433326	fig|6666666.226265.peg.297	peg	NODE_1416_length_33326_cov_11.192433326_21142_20870	21142	20870	-	2-oxoglutarate oxidoreductase, delta subunit, putative (EC 1.2.7.3)		FIG00003740	ff	atggaaataaacaaaacaagatttattagaaaacctttggattgggataaagtaaaagtccctaaagggattgttcatataattgaagaaagatgtaaaggctgtggtttttgtatagaatattgccctaaaaatgttcttgagttctcagataaatttaattccaaaggttatcatccaccttatgctaaacatgaagagaattgtgtcaattgcggattgtgtgaattaatttgtcccgattttgctatttggagcgaagctgaagaatga	MEINKTRFIRKPLDWDKVKVPKGIVHIIEERCKGCGFCIEYCPKNVLEFSDKFNSKGYHPPYAKHEENCVNCGLCELICPDFAIWSEAEE
NODE_1416_length_33326_cov_11.192433326	fig|6666666.226265.peg.298	peg	NODE_1416_length_33326_cov_11.192433326_22076_21177	22076	21177	-	CoB--CoM heterodisulfide reductase subunit B (EC 1.8.98.1)		FIG00004027	icw(3);Methanogenesis icw(4);Anaerobic_respiratory_reductases	atgagtagaaagaaatttcccttttatccaggttgtaccttaaaaacaaaagcagaaaattttgagcggtctggtttagcagtaactcgtgctttgaatttggagctaatagagccggaaagatggaattgctgtggcactgtattttccctgacagatgatgatcttatccaccatgtggctcccattagagatttaattcgtattgaggaaatgaataaaaatggaattgtggatgagtcaagagtagtcgtattctgttctatgtgttataataccctaaaaagggcgaatttacgggtaaaggaaaatgatgaggatttggaaaaaattaataacctgatgtaccgtgaggatgattataagaaaagcattgaagtaatacatttaatgcaatta…	MSRKKFPFYPGCTLKTKAENFERSGLAVTRALNLELIEPERWNCCGTVFSLTDDDLIHHVAPIRDLIRIEEMNKNGIVDESRVVVFCSMCYNTLKRANLRVKENDEDLEKINNLMYREDDYKKSIEVIHLMQLLQEIGFDKIKEKVKKPLTNLNVAPYYGCMLLRPKEVGIDDPEDPVIQDELIMAMGANPIDYPYKKVCCGSYQTVHEKEAVAGLTYDILTNAQNEGADVVITSCPLCAFNLDNRQKEVKKTHPEFREMPILYFTQLMAIAFDLDEKTYGFDLNYIDPKPILKSKNLL
NODE_1416_length_33326_cov_11.192433326	fig|6666666.226265.peg.299	peg	NODE_1416_length_33326_cov_11.192433326_22503_22099	22503	22099	-	CoB--CoM heterodisulfide reductase subunit C (EC 1.8.98.1)			icw(2);Methanogenesis icw(3);Anaerobic_respiratory_reductases	atggcaaataaaattacaattacatcagaaaatgttgaatttttacgaaaagttgaagagttaagcggagaaatcattaccttatgtgatcaatgtggaacttgttcagcgggttgtcctatggtaggagagatggacattactccttctcaaatggtacgtaatgttcaattaggtataaccgatgtattagatacaaaagcaatgtggttatgtgcctcttgttttacctgtactgtcagatgtcctcgtggattggatttatcaaaaatagcagaagctttacgccagattaaactccgaaaagcagtagattatatagatattaataaattgccggaagaagatttaaaggaactccctcaaattgctttaataagtggttttcgaaaatttaca…	MANKITITSENVEFLRKVEELSGEIITLCDQCGTCSAGCPMVGEMDITPSQMVRNVQLGITDVLDTKAMWLCASCFTCTVRCPRGLDLSKIAEALRQIKLRKAVDYIDINKLPEEDLKELPQIALISGFRKFTG
NODE_1416_length_33326_cov_11.192433326	fig|6666666.226265.peg.300	peg	NODE_1416_length_33326_cov_11.192433326_24912_22546	24912	22546	-	CoB--CoM heterodisulfide reductase subunit A (EC 1.8.98.1)		FIG00040870	icw(1);Methanogenesis icw(1);Anaerobic_respiratory_reductases	atggcaagaattggtgtttatgtttgccattgcggtggtaatatttctgaagtgattgatgttaaggaagtagccgcatttgcaggagaaaaatccgatgtagtaatagcaaaagatgagacacatatgtgttcggatgtagggcaacaacttatattaaatgacataaaggaacataaattagataaagtggtaatcgcagcatgttctcctcaatttcagggagcaacttttatgagaaccgttgaatctgctggattaagcccctatgttatggaaatggcaaatattcgtgagcaatgttcatggccccattttgattttcctaaagatgctacagaaaaagcaaaagaccttacagatatggctattgcaaaagcaagattggatgagtccctg…	MARIGVYVCHCGGNISEVIDVKEVAAFAGEKSDVVIAKDETHMCSDVGQQLILNDIKEHKLDKVVIAACSPQFQGATFMRTVESAGLSPYVMEMANIREQCSWPHFDFPKDATEKAKDLTDMAIAKARLDESLKKKMMPIGKRVLIVGGGIAGIQAALDLGDAGFKVYLVEKDPSIGGHMTQLSRTFPTEDCAACILSPKMADVPVNPNIELLTYSEVKNIEGFLGNYEVRIEKKPTYVDPAKCTCCDDCVDVCPAKVPNEYEEGLTTRKAIYLPNPIAVPHSYVIDVESCLGQVPLACTKCFDVCEPGAINYDQYAEEINITVDTIIMATGFEIFDATQKAVYGFGKYENVITAMDMERLIVHGAEGSPLRATGNRIAFIQCVGSRDEQVGNENCSRI…
NODE_1416_length_33326_cov_11.192433326	fig|6666666.226265.peg.301	peg	NODE_1416_length_33326_cov_11.192433326_25526_25113	25526	25113	-	CoB--CoM-reducing hydrogenase (Cys) delta subunit			icw(2);Anaerobic_respiratory_reductases	atgaaaaataattctaaccccaaaataatagttttctgttgtaattggtgttcttatgctggagctgatggtgctggtgtggcaagaatcaaaataaagccttattttaggattataaggacaatgtgctcaagcagaatagacccggagctggtattagaagcatttgaaaagggtgcctggggcgtcgtagtacttggttgtcatctaggtgattgtcattacaaaaatggcaactataagacattacgaagaataaacctattgaaaaagactttgaaacaatttggtattgaagatgaaaggttacgacttgactggatctccgcaagtgaaggagcaagatttgctaaaatagtaaatgagaccgtagatgctattgagaaattgggacctttg…	MKNNSNPKIIVFCCNWCSYAGADGAGVARIKIKPYFRIIRTMCSSRIDPELVLEAFEKGAWGVVVLGCHLGDCHYKNGNYKTLRRINLLKKTLKQFGIEDERLRLDWISASEGARFAKIVNETVDAIEKLGPLEVKM
NODE_1416_length_33326_cov_11.192433326	fig|6666666.226265.peg.302	peg	NODE_1416_length_33326_cov_11.192433326_27580_25640	27580	25640	-	CoB--CoM heterodisulfide reductase subunit A (EC 1.8.98.1)		FIG00040870	icw(1);Methanogenesis icw(1);Anaerobic_respiratory_reductases	atggcaagaattggtgtttatgtttgccattgcggtggtaatatttctgaagtgattgatgttaaggaagtagccgcatttgcaggagaaaaatccgatgtagtaatagcaaaagatgagacacatatgtgttcggatgtagggcaacaacttatattaaatgacataaaggaacataaattagataaagtggtaatcgcagcatgttctcctcaatttcagggagcaacttttatgagaaccgttgaatctgctggattaagcccctatgttatggaaatggcaaatattcgtgagcaatgttcatggccccattttgattttcctaaagatgctacagaaaaagcaaaagaccttacagatatggctattgcaaaagcaagattggatgagtccctg…	MARIGVYVCHCGGNISEVIDVKEVAAFAGEKSDVVIAKDETHMCSDVGQQLILNDIKEHKLDKVVIAACSPQFQGATFMRTVESAGLSPYVMEMANIREQCSWPHFDFPKDATEKAKDLTDMAIAKARLDESLKKKMMPIGKRVLIVGGGIAGIQAALDLGDAGFKVYLVEKDPSIGGHMTQLSRTFPTEDCAACILSPKMADVPVNPNIELLTYSEVKNIEGFLGNYEVRIEKKPTYVDPAKCTCCDDCVDVCPAKVPNEYEEGLTTRKAIYLPNPIAVPHSYVIDVESCLGQVPLACTKCFDVCEPGAINYDQYAEEINITVDTIIMATGFEIFDATQKAVYGFGKYENVITAMDMERLIVHGAEGSPLRATGNRIAFIQCVGSRDEQVGNENCSRI…
NODE_1416_length_33326_cov_11.192433326	fig|6666666.226265.peg.303	peg	NODE_1416_length_33326_cov_11.192433326_28139_27597	28139	27597	-	2-oxoglutarate oxidoreductase, gamma subunit (EC 1.2.7.3)		FIG01953929	ff	atgaaagagcaaaaaataaaaatatcaggttttggcggacagggagtaatcctatctgcttatattattgggaaagcagcttcaatttatgataaaaaaaatgcttcaatgacacaagcatacggtcctgaagcaagaggtggtgcttgcagctcgcaggtagttatttcaccaaaagaagtcgattacccccttgttgataatgctgatgtgctaatagcattgtctcaagaaggatatgataaatttatcagtattctaaaaaaagatggaattttattatatgattccgaccttgttgaaaacttaaaacattccagcaagatcaaatcaaatcccataccagcaacccgagttgccgaagaactggggaacaaaatcgtagcaaatgtagtgatg…	MKEQKIKISGFGGQGVILSAYIIGKAASIYDKKNASMTQAYGPEARGGACSSQVVISPKEVDYPLVDNADVLIALSQEGYDKFISILKKDGILLYDSDLVENLKHSSKIKSNPIPATRVAEELGNKIVANVVMMGFFTAVAKMVSIEAMKQSIQESVPSKYTELNMRAFDKGYNYIKNLK
NODE_1416_length_33326_cov_11.192433326	fig|6666666.226265.peg.304	peg	NODE_1416_length_33326_cov_11.192433326_29082_28162	29082	28162	-	2-oxoglutarate oxidoreductase, beta subunit (EC 1.2.7.3)		FIG00049580	ff	atgaataagaatattcaagttaaaaaagaaatatatcatccaatggaagatatactcaggatggacagaatgcctcatatctggtgtcctggatgtggattaggttcagatgtagtcgcatttgcccaaggtataaaaaaagccaatataccttttgataaagttgtaatcgtttctggaattggatgtactggaagagtggcaggttatctccgtcttgattcttaccatactacacatggtagagccatcccatttgcaaccggtttgaaattagccaatagagaattaacagttgttgtattttctggtgatggagacctttttgcaattggaggtaatcacctgattcacgctgccagaagaaatgttgatataaatgtgatttgcgttaacaat…	MNKNIQVKKEIYHPMEDILRMDRMPHIWCPGCGLGSDVVAFAQGIKKANIPFDKVVIVSGIGCTGRVAGYLRLDSYHTTHGRAIPFATGLKLANRELTVVVFSGDGDLFAIGGNHLIHAARRNVDINVICVNNFIYGMTGGQNAPTTPLGAYSSTAPYGNFEPPFNLVGLAAASGATYVARWTSIHIRRLADSIATAAKKKGFCFIEIVTPCATVFARKNKGGTGLDLLSEFKNRSVINHSADPTKIPLDMEGEIVCGEFVNEEKPTFWENVKEGIREKVEKKVDWEKMQSKRKRKLYAESSDDLS
NODE_1416_length_33326_cov_11.192433326	fig|6666666.226265.peg.305	peg	NODE_1416_length_33326_cov_11.192433326_30229_29075	30229	29075	-	2-oxoglutarate oxidoreductase, alpha subunit (EC 1.2.7.3)		FIG00937303	ff	ttgctaaaaaaaagtaaacttcatggtgaattttttatgcaaggtgatattgcttgcgctgaaggtgcaattgcagcaggttgcaggtttttcggtggttacccaattactcctgcttctgaaattgcagaaagaatgtcctatcgtctgccaatgctggatggcgtatttgttcaatttgaagatgagattgcctcgataacaagtattttgggagcttcctgggcaggcatgaaatcaatgactgctacctccggacctggatggtctttgatgaatgaaaatatcggactcggtatgatgatggaaactccttgtgtgcttatcaatgttcaacgaggttctccttctactggtcttcccacatcctggggacaatccgatatgatgcaggcaaaa…	MLKKSKLHGEFFMQGDIACAEGAIAAGCRFFGGYPITPASEIAERMSYRLPMLDGVFVQFEDEIASITSILGASWAGMKSMTATSGPGWSLMNENIGLGMMMETPCVLINVQRGSPSTGLPTSWGQSDMMQAKWGSHGDYGSISLCPKSPQEFFDLTIVAFNYSEKYRLPVFILTDAIVGHMTEKVIIPPVDELEIIERKYTTKKPGEYLPYKVEKDMVPDFAKAGDGYRYHTTGLTHDERGYPVMTEECQWKCVPRLVEKITKNADNIILLEERDVEDADVVVVAYGITARTVVPAIEAAKKKGIKVGLLRLITVWPFPEKRIKELAQKVKGFVVPELNLGQIVLEVERCSAKYVTTKSITHPGGGIHKIENIVKAIEKVAYE
NODE_1416_length_33326_cov_11.192433326	fig|6666666.226265.peg.306	peg	NODE_1416_length_33326_cov_11.192433326_30969_30388	30969	30388	-	Methyltransferase type 11				ttgcaaggtgagaaaatgaaaaaccttcaggcaaagatgtttaatagaaaagcctctaagcccaaaagcaaatccgatcaaattatagaagctatagcattaaaacccgggctgaatattgctgacattggagcgggtggaggctacttttctctaagatttgccgaaatagtaggagaagaaggtaaagtttacgctaccgacacaaatccagaatttttagagtttattaagaacgctgctaaagaaaagggattggataatattataccaactctttccatagaagataggttaaatttacctgaaaaaagtttggattttatatttatccgtaatgtcactcatcatataccaaatcggataaagtattttaggaatttaaaagatttcctaaaa…	MQGEKMKNLQAKMFNRKASKPKSKSDQIIEAIALKPGLNIADIGAGGGYFSLRFAEIVGEEGKVYATDTNPEFLEFIKNAAKEKGLDNIIPTLSIEDRLNLPEKSLDFIFIRNVTHHIPNRIKYFRNLKDFLKLDGKIIIIEYKKGKFFTFRGIFGHDVPKEIITREMEKAGYLLEKEFDFLPEQHFTIYSKQ
NODE_1416_length_33326_cov_11.192433326	fig|6666666.226265.peg.307	peg	NODE_1416_length_33326_cov_11.192433326_31194_31060	31194	31060	-	hypothetical protein				ttgggggttggaactactacattggtggcacataagttaagaagaagatacattggcatagatatttcagatgaatattgtaaaacggcagaggaaaggttagagaatgaacagagacaaggaagattattttaa	MGVGTTTLVAHKLRRRYIGIDISDEYCKTAEERLENEQRQGRLF
NODE_1416_length_33326_cov_11.192433326	fig|6666666.226265.peg.308	peg	NODE_1416_length_33326_cov_11.192433326_31960_31217	31960	31217	-	hypothetical protein				atggaaaaattaaaagtgcatggaaaattgttaaaaaagtatattgaagagagtggaagagcaccagttttattacaaataaaagagaaatatgaattgtgggcaaatgcaaaagatagtgccactttgaagaaaaaatttattgaatatgattatttttttgactcacactttcaggaaataagagaggcgatcggttcagaacgaaaattttcaacttttatcggacatcggttagaagaatttatctatcttctattttttaagatatgtaaagaaaagaacttaattcttgataaaattccaccagggaatataatctcctggattggatttgatgaagagggaaaattactggttacagggcatggtgcagatttggtaattggagattggcga…	MEKLKVHGKLLKKYIEESGRAPVLLQIKEKYELWANAKDSATLKKKFIEYDYFFDSHFQEIREAIGSERKFSTFIGHRLEEFIYLLFFKICKEKNLILDKIPPGNIISWIGFDEEGKLLVTGHGADLVIGDWRKLTFKNGVSIGIEEKQYFIPKIIIECKQYVSLDMFRDLVTESEMFKRIYPHSLFIIVCEVIEMTDDFKKMKKVWEAYIDGFFNFRPGNRRNPGKLSLENINNFEKIITDYIQKL
NODE_1416_length_33326_cov_11.192433326	fig|6666666.226265.peg.309	peg	NODE_1416_length_33326_cov_11.192433326_33163_31964	33163	31964	-	Putative type IIS restriction /modification enzyme, N-terminal half				atgggagagttcaaaggtggatttgattttgttgttggaaatcctccatatttggaagcaaaaaagatgcctgatgaattgaaaaaactatgccgagaaaactttcctaaagttgcaaaaggagcatttgacctgtatttttgctttatcaaaatagcattggatttactaaatgcagagggtatctttggatatattattccaaataaggttcaggttttgaaatcagcaagatggctaaggaaatatatcttagacaattttagcattgaggaaatagtggacatttcaaaccttgaagttttcaaaaatatctcggtttatcctattttgctttttataaaaaatcagaggaagaaagataatagaataaaaacctatgactctattgatagactt…	MGEFKGGFDFVVGNPPYLEAKKMPDELKKLCRENFPKVAKGAFDLYFCFIKIALDLLNAEGIFGYIIPNKVQVLKSARWLRKYILDNFSIEEIVDISNLEVFKNISVYPILLFIKNQRKKDNRIKTYDSIDRLEKVKLGDYQPIEIKQNDFINTEDFIFYTLPKESIGLKIYEKMSSQHYFLKEYLDIRWTISFHKKGIINDFVFREPIGLNPKPILGADIYSRDSEVFQYQIRWNGFWIDYNEKKAKKINNPFPPRGIFETPKLIIRQNAEKLTVAVDSEGKWYLKDVFFSGRLTERAKKEGISLEFLAAVLNSRLLNYYYSILFKGGHVNNGYLHFLVSFLNTLPIVLMTPKKQLEIVKMVNVLLEKYDEDIKSMIDTKICEIYELSNIETDFILER
NODE_14227_length_6739_cov_8.46086739	fig|6666666.226265.peg.310	peg	NODE_14227_length_6739_cov_8.46086739_3734_222	3734	222	-	Transcription-repair coupling factor	gene_name|mfd,locus|PROKKA_00296	FIG00067681	isu;Cell_division-ribosomal_stress_proteins_cluster isu;Transcription_factors_bacterial	atgttctacaaatccttaaaaccatttttagcaaagtcgggtttaatcagtcagttcaacaatctggcggaaacaaaaaagccaaagcaggtttttggtttaactgactctgcaaaatctctgcttcttgctcatatttttttcataacaaaaaaacctattttatacataacacaaaatgatgtaattgctagaaatacctgtgatgatttagaaattctaattggaaaagataatgttcattttttaccagaatatgaacttttaccttatgaggaattttcaccaagattgagctgccagattgagcgaagcaacacactgagcaaagctgtcttgggtgaatcccgtaggttatacaaccaacgggatgaatccggtatttttattgtttctatt…	MFYKSLKPFLAKSGLISQFNNLAETKKPKQVFGLTDSAKSLLLAHIFFITKKPILYITQNDVIARNTCDDLEILIGKDNVHFLPEYELLPYEEFSPRLSCQIERSNTLSKAVLGESRRLYNQRDESGIFIVSIKEFLRNINHHENYKTNIISLSKEEEYVPLEKSSLTGYDLEKLVSDLIACGYNYTSQVSQIGEISKRGGILDIFSPQYENPFRLEFFGDEIVSIREFSAKSQCSTKDDYNKIIVQPMREISLNNLSSYLQNEFIKKIAEKGFYDGIEQDFAKLFDRTATLSEYFNSENTFLVFDEFQNFANIEKNLFEEIDTNYEEKINKFEKNLVPKPSELFSEFNNLNLKDFSISYFNSSNYNLAELSLHIPFESQIHPVRFSCPVRCPPSDGML…
NODE_14227_length_6739_cov_8.46086739	fig|6666666.226265.peg.311	peg	NODE_14227_length_6739_cov_8.46086739_4218_4066	4218	4066	-	hypothetical protein				atgttgcccggactgttattcaaaattttcttgcagtcagctgatttttcttatgataataaaatttccaggaaaatattagtgtcaaacaaatacattatctccactccattgattggtgttgtaattctacccaagaatattggtctttga	MLPGLLFKIFLQSADFSYDNKISRKILVSNKYIISTPLIGVVILPKNIGL
NODE_14227_length_6739_cov_8.46086739	fig|6666666.226265.peg.312	peg	NODE_14227_length_6739_cov_8.46086739_4196_4378	4196	4378	+	PIN domain protein				ttgaataacagtccgggcaacatatcaatttcagattttacattacattcaatcggcgtgatactcttcaggcaaaaaaaagaaaggatatttactcgctttgtatcagatactctttcaaaaatagatatcgtttcattgtcaagacaagcatattgggaattatcagaatttagagattaa	MNNSPGNISISDFTLHSIGVILFRQKKERIFTRFVSDTLSKIDIVSLSRQAYWELSEFRD
NODE_14227_length_6739_cov_8.46086739	fig|6666666.226265.peg.313	peg	NODE_14227_length_6739_cov_8.46086739_6206_5247	6206	5247	-	Integron integrase IntIPac	gene_name|xerD_1,locus|PROKKA_00298	FIG00132874	isu;Integrons	atgcataataaaaagttattagaacaggtaaaagaacttatgaagatgaaacattacagcattcgtactgaaaaatcatatacatactggatgaaaaagttttatttttttcataataagaaacacccaaaagagatgggagaaaaagaaatcactgaatatctttcatatcttgcgaatgtggaaaatgtcgcggcatcaactcaaaaccaggcattaaatgcattaatatttctctataaagaagttttacacagagatgatttacaaatagagaattttgtcagggctaaaattcctgaacgaacccccattgttttgagtaaagatgaagtatcaaaagttctgtccaacatgaaaggtatttattggttaattggtaatttactttatggttca…	MHNKKLLEQVKELMKMKHYSIRTEKSYTYWMKKFYFFHNKKHPKEMGEKEITEYLSYLANVENVAASTQNQALNALIFLYKEVLHRDDLQIENFVRAKIPERTPIVLSKDEVSKVLSNMKGIYWLIGNLLYGSGLRLMEALRLRVKDIDFAYQEILIMDAKGSKDRRTMVPEKLVKPLKRQIKKIKILHQEDLEDGAGNVYLPNAIAKKYPNAAKQFNWQYVFPATRRVFDKKNQKCYRHHLHESAVQRAVKQAVRKSNISKNAGCHTLRHSFATHLLENGYDIRTVQELLGHKDIRTTMIYTHVLNKGGLGVKSPLDW
NODE_14335_length_6703_cov_6.592966703	fig|6666666.226265.peg.314	peg	NODE_14335_length_6703_cov_6.592966703_2881_983	2881	983	-	hypothetical protein	locus|PROKKA_00299			atgtatgttgggaatgaagcaataaaaggaaaggtgctggataaggatgaagcaagaaagatatacgaagaaatcgtgcgtaaaatgaaagacccggcgcttctggaatatgttggcagagatttgttcaaagcaagagtttatcccattcctgcaagaggtgaaaaacggattacaattgattattctgagatattgaaattagacaatggtctttgtgaatacatatatccgttgaatacagaaaggttttcaaaagaccctattaagagtgtcaaagtaaatatcaccctaaaatctaaatttagaataaaaactgtttactccccttcacacgatgttattgtgaataaaattgatgcacacacagttgaaattgaatactttgagaaagatacc…	MYVGNEAIKGKVLDKDEARKIYEEIVRKMKDPALLEYVGRDLFKARVYPIPARGEKRITIDYSEILKLDNGLCEYIYPLNTERFSKDPIKSVKVNITLKSKFRIKTVYSPSHDVIVNKIDAHTVEIEYFEKDTRPDKDLVLYYTLSKEDLGLNMMSYRKDKGDGFFLAMITPDAELASEKIVAKDIIFVLDRSGSMSGEKIEQAKSALERCLNSLNKEDKFEIIFFNDDVEQYKNEIVKASSNTIKEATQFIDGIDADGGTNINEALLTAMKLIKPDNRPKYLIFLTDGLPTVGIQNISSIVENVNDANTYKARLFVFGVGYDVNTRLLDRLSAENKGVTEYVRPGENLEVKISNFYGKIAHPVMTDLELKCKEVKLAQIYPKILPDLFKGSQLILLGR…
NODE_14335_length_6703_cov_6.592966703	fig|6666666.226265.peg.315	peg	NODE_14335_length_6703_cov_6.592966703_3644_3423	3644	3423	-	FOG: WD40 repeat	locus|PROKKA_00300			atggaattcgctcttgaatctgaacagtgtaaaaatagtgtgtttacttattcagttttagaaggattaaagtcaaataatgctgataaaaatagtgataatgaaattcgcatttcagagctcagagattatgtgatagataaagttcaagagctaacaaatggcagacaaactccaacttcaagaagagagaatttggaatttgattttgtggtttattaa	MEFALESEQCKNSVFTYSVLEGLKSNNADKNSDNEIRISELRDYVIDKVQELTNGRQTPTSRRENLEFDFVVY
NODE_14335_length_6703_cov_6.592966703	fig|6666666.226265.peg.316	peg	NODE_14335_length_6703_cov_6.592966703_4882_3713	4882	3713	-	hypothetical protein	locus|PROKKA_00301			atgttaaaagaaattctattcaggttcaatccctggtgggaaggtgaattcacaaccgaactaatcccaagaccgttatattcccaacagcttttaaactcattaagtcataaaacaatcgagttgattaccggacttcggagagttggaaaaacagcattaatgaaattggtgatcaaagaactcctgtcacaatgtgaatctaacaggatattttatataagtttagatgcttatggcttagagtcgtattcaattcacgacatcattgaggaagttagaaaaattcacaaacatagtcggaatacaactctttatttatttctggatgaagtaattgaaaaaacttcatatcagcaggaattgaaaaatttttatgataatgaaaatgttaaagtt…	MLKEILFRFNPWWEGEFTTELIPRPLYSQQLLNSLSHKTIELITGLRRVGKTALMKLVIKELLSQCESNRIFYISLDAYGLESYSIHDIIEEVRKIHKHSRNTTLYLFLDEVIEKTSYQQELKNFYDNENVKVFASASKAGLLKDQRALLTGRTRLHEILPLKFDEFLRFKNITIKKSESYLIDQYFEEYMRIGGMPEYVLSGDIVYLHELCDNLLYKDIIAAYGVKDAPLIRDYFKLLMERAGKQASVTKMAKVLGISPDTSRRYFGYFQNSYIIHTIERCGKLNERIRSGKKVYAGDLGMRNMITGFRDKGAVFENLTFFEIKRFSPCYIYQNGIEIDFKTNHFLLEVKFNSEMTEKQKHLFEQIPSEKKIVIDTIDSFLKLSESFK
NODE_14335_length_6703_cov_6.592966703	fig|6666666.226265.peg.317	peg	NODE_14335_length_6703_cov_6.592966703_6628_5300	6628	5300	-	hypothetical protein	locus|PROKKA_00302			atggttcattttgttaaaggtttaaatatctacacatttgaaaactttgatctgatttttaaccgtccggatatcgttatagataaaataggtttagctgataaatctttggttattgcttacaaaaaagcctacctgaaaagacttaaaaaaatgggtttcacagaagaccagattagcacggatgcgcatcttccagaatttgaattaattagtaaggattttccaatcgagacaaaaaataaacaactgttttttaaaatcaaagcaagtgattcaaaatacaaattagaccgaatcaatgtgtatgtaaatgatgttccaatttatggcgtaaaaggtatttctctgagggagcaaaatctttctgagataaccaaagattttagaattgaactt…	MVHFVKGLNIYTFENFDLIFNRPDIVIDKIGLADKSLVIAYKKAYLKRLKKMGFTEDQISTDAHLPEFELISKDFPIETKNKQLFFKIKASDSKYKLDRINVYVNDVPIYGVKGISLREQNLSEITKDFRIELSNGKNKVQVSAHNEKGAESLKETFEIIYNGPITQPDLYVVAIGVSDYLDDDYDLTYAAKDADDLAALFENEKGKFGKVNIRRILDKNSTKENILKVKETLMQSKVDDEVILFIAGHGLLDDKLDYYFATTDIDFENPSIRGLPYEEIEGLLDGIPARKKLLLMDTCHSGEVDKEETEVVASTSTSEGTIKTRSFRGLKLKSKESSLGLQNSFELLQQLFADLRRGSGTMVISSASGMEFALESEQWKNGVFTYALLEGLKTNNADK…
NODE_1442_length_32967_cov_9.5534832967	fig|6666666.226265.peg.318	peg	NODE_1442_length_32967_cov_9.5534832967_774_97	774	97	-	Queuosine Biosynthesis QueC ATPase	gene_name|queC,locus|PROKKA_00303	FIG00000491	isu;Queuosine-Archaeosine_Biosynthesis	atgaaaaaagaaaaggcaattatacttcttagtggtggaattgatagttgtgtgacaactgccattgcaaataggaattaccaattgtgtttattgcatatcaattataaacaaagaactgcaaagcgtgaagagaatgctttttatgacatatctgattattataaagcaaaagagagattatccgttgatatagaatacttaaagaaaattggtggttcaagtttgactgacataagtttgaatgttccaaatatttcttcaaatgaaattccaaatacttatgtgccatttcgtaatgctaatttgcttgcaattgctgtctcctgggcagaagttataaacgcaaagaaaatatttattggagcaatggaagaggatagttctggttatcctgat…	MKKEKAIILLSGGIDSCVTTAIANRNYQLCLLHINYKQRTAKREENAFYDISDYYKAKERLSVDIEYLKKIGGSSLTDISLNVPNISSNEIPNTYVPFRNANLLAIAVSWAEVINAKKIFIGAMEEDSSGYPDCRESFFNAYNKMIKFGTKPETDITIETPILHKSKAEVVKLGFELKAPLHLTWSCYQNSDIACGVCDSCRLRIKAFKEAGFKDSIPYKIPINW
NODE_1442_length_32967_cov_9.5534832967	fig|6666666.226265.peg.319	peg	NODE_1442_length_32967_cov_9.5534832967_890_771	890	771	-	hypothetical protein				gtgaaactgattaacacagatgtaatttttccattaacagcaataaaaagcataaaacaaaaagaaatattcataaaaatcttgtcaatgagaaaagaatttacacatttggaaatatga	MKLINTDVIFPLTAIKSIKQKEIFIKILSMRKEFTHLEI
NODE_1442_length_32967_cov_9.5534832967	fig|6666666.226265.peg.320	peg	NODE_1442_length_32967_cov_9.5534832967_932_1945	932	1945	+	tRNA dihydrouridine synthase B (EC 1.-.-.-)	gene_name|dusC,locus|PROKKA_00304	FIG00000580	ff	atgactctatttaacggggttattcagtgtttttctgtgtgctatttaaaaatgaattcaatattttcaaataaaacctggcttgctcctcttgcgggatatacagatactgtttataggaaaatctgcaaatctatgggagcagatgttgtaatgagcgaaatgataagtgctgatgctttgatatataaaaaccctaaaacaaaaatattagcagaatttgatgaagaagaacgaccaattggattgcagatttttggaaatgatgctcataaaatatctgaaggtataaaaatattgaaagaatatcaacctgactttattgacataaatatgggatgtccgataaagaagattgtcaaaaatggctctgggggtgctcttcttaaaaatcctgaa…	MTLFNGVIQCFSVCYLKMNSIFSNKTWLAPLAGYTDTVYRKICKSMGADVVMSEMISADALIYKNPKTKILAEFDEEERPIGLQIFGNDAHKISEGIKILKEYQPDFIDINMGCPIKKIVKNGSGGALLKNPEKIKEIVSSAVKVIDNEFPLTIKIRSGWNSDESLLEIVKIIESEGASGICLHPRTKTQMFSGKSNWDLIRKVKEKTRIPIIGNGDIKTPEDAKKMVVQTGCDSIMIGRGVIGNPWLFRQIKNYLQNKTYNSILPSKKIEMIFLHFEKLKKKIGSKIALKSMRKFIPYYTKGMKNASKLRQKCNQTSDEMRFIQYLLDFKVGLKNG
NODE_1442_length_32967_cov_9.5534832967	fig|6666666.226265.peg.321	peg	NODE_1442_length_32967_cov_9.5534832967_1938_2819	1938	2819	+	TPR domain protein	locus|PROKKA_00305			atggataaaaatatcaaagcactactctgggaagcagaacatcatataaaatccaactggattctatctgtggaaatattagaggatataattaaaaaagcgccttataccctttctgcttatgagatactttatagtattttcgtgcgtaattctttgttcaagaaagcagaaagcacactaaaacgggctatgatattttttccagataatgaccatctattttttttaatgggcaatatttatatcgcacagaaagggaaagcatggaaagcgattgaatactaccagaaagtaaaaaaaaggtttccagaattagaatttaatcttgctctggcattagcatatcaagatagaaaaagagaagcaataaaaatatttgagagaataattccctac…	MDKNIKALLWEAEHHIKSNWILSVEILEDIIKKAPYTLSAYEILYSIFVRNSLFKKAESTLKRAMIFFPDNDHLFFLMGNIYIAQKGKAWKAIEYYQKVKKRFPELEFNLALALAYQDRKREAIKIFERIIPYFSHLVTSYSFFAEQYISLKEYDKAIDVLKTAEKKFPANKEIYYLIGICYNKKKNWIQAYLYFEKTRELGYSTAEFYNTFGECCHNMGDLESGIKYLKKSIAQNMFYIKSYLDLSKLYILKKDFSNAKKYLSIARKIDPLNIYIVLASERLRRLFKNMEKL
NODE_1442_length_32967_cov_9.5534832967	fig|6666666.226265.peg.322	peg	NODE_1442_length_32967_cov_9.5534832967_2816_3703	2816	3703	+	hypothetical protein	locus|PROKKA_00306			atgaaaaatttttggataatgattatagcttttttattagcccttactatttgggttgaaataaagctagcaaaagttcaaaggcttaatataaaagttccagtagcaattacaaattctccaacagctttaattcctctatctattgaaccgggatatttagacctgaccattgaaggaaaaggacgggagattctgttatacaatttagaaaaaaactcatattatattgatttaaaagatactcattttgggaataattataaacctataaattatgaagaacttaagaatcttgcagataaaaatcttaaaattgtgcataaagctccatctaaagaaattattatctatatggatattatgatatctaagttagttccagtaaaaccgactttt…	MKNFWIMIIAFLLALTIWVEIKLAKVQRLNIKVPVAITNSPTALIPLSIEPGYLDLTIEGKGREILLYNLEKNSYYIDLKDTHFGNNYKPINYEELKNLADKNLKIVHKAPSKEIIIYMDIMISKLVPVKPTFVDDESRIYFIENSLAVLPENIQVKGPKTLIKDICEIASLPYNIKKQDNLTLNLIHPSNTLITYDKYTVDIKKREPKIIQKTISVIPILSDKSIEIFPNSVSIKISGEEKILQNIQPEDFIAEIDTSVSLEIDSLVAVQIYLPDGVELIAQTPTYVRIKNVQR
NODE_1442_length_32967_cov_9.5534832967	fig|6666666.226265.peg.323	peg	NODE_1442_length_32967_cov_9.5534832967_3973_5013	3973	5013	+	TsaD/Kae1/Qri7 protein, required for threonylcarbamoyladenosine t(6)A37 formation in tRNA	gene_name|tsaD,locus|PROKKA_00307	FIG00134348	isu;Bacterial_RNA-metabolizing_Zn-dependent_hydrolases isu;Conserved_gene_cluster_associated_with_Met-tRNA_formyltransferase isu;YgjD_and_YeaZ isu;Macromolecular_synthesis_operon	atgtcatcctatttattaagggaaatagatttgaaagatataatagttttagggatagagacatcctgtgacgatacatccatagcagtcgtggatagtaatttccatatctattcaaatataatttcttcacaagtaatacataagaaatttggaggagtagttcctgaacttgcttcaagagaacatataaagggaataatacccattatggatattgctctcaaacgagcaaaattgtctttggacaaaattgatgccattgctgtctctactaatcccgggcttatcggttctcttttagttggtctttcttttgccaaaggtcttgcgtatagtatgggaaaaccattgatttcagtaaatcatattttaggacatgttttcgctaatttttta…	MSSYLLREIDLKDIIVLGIETSCDDTSIAVVDSNFHIYSNIISSQVIHKKFGGVVPELASREHIKGIIPIMDIALKRAKLSLDKIDAIAVSTNPGLIGSLLVGLSFAKGLAYSMGKPLISVNHILGHVFANFLEHPEIEFPFIALIVSGGHTELVNFSSFDNFEVIGRTVDDAAGEAFDKIGKLLKLSFPGGPEIDNLAKNGDKHAISFPLPMIKQANYDFSFSGLKTSAALYIQDNNIDLSSENLYNFAASFQNSIVQVLFKKTISAIKENNIKTFLLAGGVAANSELRKIFDDYANEHNLNVFYPSQELCTDNAAMIACVGIFKYKKKQFADLNINGSSIKGIN
NODE_1442_length_32967_cov_9.5534832967	fig|6666666.226265.peg.324	peg	NODE_1442_length_32967_cov_9.5534832967_5400_6515	5400	6515	+	hypothetical protein	locus|PROKKA_00308			atgaagatattttatctgttttttatatattttttcatttgcgcctattgtctattagcacaagaaatttcattcacagcagaggataatcccaatgatgatggaacaggtatcatacttatgtggaaaattgaagaagaaaatgttgaaaaaataattattgagagaagttctgatggcacaaattttatagaaattgcaaatccaatgatttcagatgaacaatacttagatgtgcaagacatcaaaccaaacataaaatatttctaccaactaaatttgtataaccggaatggagaagagattatatcgccattacaaactactgtttttgcaaaagcagaatggtttaactccaaccgttatcctctttttcttatgacagtcctgcttgcattt…	MKIFYLFFIYFFICAYCLLAQEISFTAEDNPNDDGTGIILMWKIEEENVEKIIIERSSDGTNFIEIANPMISDEQYLDVQDIKPNIKYFYQLNLYNRNGEEIISPLQTTVFAKAEWFNSNRYPLFLMTVLLAFAIIYYIVSARKGKHLFIRRISGLETIEEAVGRATELGKPLLFVPGILDLDDMQTLAGLNILSHLAQKVAQYESTLYVPVCRSMVLSTAKEIVKESYLKAGRPDAFNPDSVFYLTDDQFGYVAGVDGIIMREKPAANFYLGAFYAESLILAETGFESGAIQIAGTAMPSQIPFFVAACDYTLIGEELFAASAYLSNEPAQLGSLKGQDVGKAIIIITFLAGIVLEMFGIHFLKEFFTMH
NODE_1442_length_32967_cov_9.5534832967	fig|6666666.226265.peg.325	peg	NODE_1442_length_32967_cov_9.5534832967_6638_7315	6638	7315	+	hypothetical protein	locus|PROKKA_00309			ttgtttattactttttttattggaaccattatccttgtttctgaattcatccctcataaaccgtttggtaatatatcaactactttgggaggatggtttttgattatttctggctttgcaattattttagggcaattaaacctattcaaagtaaaccttacaaagatttccagaaaagctccaaactggcaatactatattatatcattagtatgttttctcattatgttagtttgtggtattttatgggggacgctcagacaacctggacttctgtataacagtgaggggcttgttgcttttttcggactcaaaccttttgattatatttttaaatatttatttgaaaatctctctgctacaatgttttctcttctggcattttttatggcttctgct…	MFITFFIGTIILVSEFIPHKPFGNISTTLGGWFLIISGFAIILGQLNLFKVNLTKISRKAPNWQYYIISLVCFLIMLVCGILWGTLRQPGLLYNSEGLVAFFGLKPFDYIFKYLFENLSATMFSLLAFFMASASYRAFRARNAESTLLLVAAVLVMLGRTTIGSTLTGWIPDSLTYLHLPNIANFIMEYLNTAGQRAIMICAGLGVIGSSLRIILGIERSYLGGR
NODE_1442_length_32967_cov_9.5534832967	fig|6666666.226265.peg.326	peg	NODE_1442_length_32967_cov_9.5534832967_7318_8145	7318	8145	+	hypothetical protein	locus|PROKKA_00310			atgtcattgttccaaaaattaatccatatagatagaagaatcatatttattctgattttttttggaaccgcagttccgttactacttgttttaaatcttcctgttgaagtgacaaagaatgtaaaaaatgtatataaaatggttgaagaaacacctgaaggctcacctgtaataatctcttttgactatgacccatccacaaaaccagagatacaaccaatggctgttgcgataattcagcaatctttacgaaacaaacttaagttaatttgtattgctctctggcctatgggtgttcaactgtgtaatgaagcctttgagcaggttttgcctttgttccctgaagtaaaatacggtatagattatgtaaacttgggatataaagccgggggaatggtt…	MSLFQKLIHIDRRIIFILIFFGTAVPLLLVLNLPVEVTKNVKNVYKMVEETPEGSPVIISFDYDPSTKPEIQPMAVAIIQQSLRNKLKLICIALWPMGVQLCNEAFEQVLPLFPEVKYGIDYVNLGYKAGGMVTINHMAKDLPSTFPTDAGGIPIDEFPIMKGINNFSKIGFVVGLSAGDPGLKQWVMVVHDAYGRPVAGGSTAVQVPYLLPYVNEQQQLTGLVGGLKGAAEYEKLINQPGFATKGMDAQSVAHLIIILLIVIGNVGFFITKRTK
NODE_1442_length_32967_cov_9.5534832967	fig|6666666.226265.peg.327	peg	NODE_1442_length_32967_cov_9.5534832967_8234_8875	8234	8875	+	hypothetical protein	locus|PROKKA_00311			atggctttaattatggaacgaatcggcatttgggttggagcaattttaacttttgctatattcagttttttatacagggataaccctttttataagattgctgagcagattttcattggcatttctgctggttattggtttatctatacaatctataatattctaattccaaacctgttcactccactattaaccaatttttctgcgaatcttttgcttctccttccagcattgttgggtattcttatgttatgtcgtttaattccaagaattgattgggtgagcaggtattctattgcattggttgttggcactacagcagggctctttttcaaacgatacttgcaatctgatgtgattaatcaaatgaacgcaacaatgataaatcccttttcagct…	MALIMERIGIWVGAILTFAIFSFLYRDNPFYKIAEQIFIGISAGYWFIYTIYNILIPNLFTPLLTNFSANLLLLLPALLGILMLCRLIPRIDWVSRYSIALVVGTTAGLFFKRYLQSDVINQMNATMINPFSAPDLAATIGQLILIIGTVTGIIYFFFSKKHEGVFGGTARVGIFFLMISFGAAFGYTVMARISLLIGRLDFLLGDWLGIIKP
NODE_1442_length_32967_cov_9.5534832967	fig|6666666.226265.peg.328	peg	NODE_1442_length_32967_cov_9.5534832967_8998_8876	8998	8876	-	hypothetical protein				ttgaaggttttggaaaccttgaaggttaaattcgctattgctggttcaagtatgttgcttgtgagcctggggctcatcagcctttggctgaatatccacgagggaattttattccgtctttaa	MKVLETLKVKFAIAGSSMLLVSLGLISLWLNIHEGILFRL
NODE_1442_length_32967_cov_9.5534832967	fig|6666666.226265.peg.329	peg	NODE_1442_length_32967_cov_9.5534832967_9490_9143	9490	9143	-	predicted nucleic acid-binding protein, contains PIN domain	locus|PROKKA_00312			atgtgggagaagggaaagtttgtatttgtaacttcaacagaaataattgaggaagtgattcgtgttctccactatcccaagattaaaaagagctataaactttctgatttagatattcagaatgtagaaatttcattaggtcttgatacaatgcttgtttctggaaaactaaaagtagataagatcaaagaggacccagaagataacaaatttctttcatgtgcattggaaggtaatgctgattatatagtaactggtgataaacatttgcttaaaattaaatcttttcataatgttcaaataataacccctaaatattttctgataaagtatcaaagaacgatttaa	MWEKGKFVFVTSTEIIEEVIRVLHYPKIKKSYKLSDLDIQNVEISLGLDTMLVSGKLKVDKIKEDPEDNKFLSCALEGNADYIVTGDKHLLKIKSFHNVQIITPKYFLIKYQRTI
NODE_1442_length_32967_cov_9.5534832967	fig|6666666.226265.peg.330	peg	NODE_1442_length_32967_cov_9.5534832967_9871_9704	9871	9704	-	hypothetical protein	locus|PROKKA_00313			atgcttagatgcgtaattgatactaatgtaattgtaagtggtgttataattccacaaggttatccttatcagatactaatttttttcaatgacaagcatagaaaaaagaccactcttcgagtgagaaaattttcagttaataataagttagcaattccaaaattctaa	MLRCVIDTNVIVSGVIIPQGYPYQILIFFNDKHRKKTTLRVRKFSVNNKLAIPKF
NODE_1442_length_32967_cov_9.5534832967	fig|6666666.226265.peg.331	peg	NODE_1442_length_32967_cov_9.5534832967_10097_9873	10097	9873	-	hypothetical protein	locus|PROKKA_00314			atgttaaaacagagagcatatttaaaacttttacccgagcagatagctgttgcaatttcactactcagtgaaaaggagaagaagaaattacttaaattagtgcctgatattgagagatttgttcgttttcaatcacttgatgaaattcgttatagaaacaggaatataccactaaaacaagcaagtgcagatataaaagaagccattcaatcagttagagaataa	MLKQRAYLKLLPEQIAVAISLLSEKEKKKLLKLVPDIERFVRFQSLDEIRYRNRNIPLKQASADIKEAIQSVRE
NODE_1442_length_32967_cov_9.5534832967	fig|6666666.226265.peg.332	peg	NODE_1442_length_32967_cov_9.5534832967_10278_11282	10278	11282	+	MoxR protein	locus|PROKKA_00315	FIG00654349	ff	atggaaaacatattgtcagatagtgatgttcaaacaattgaaaatctatctaaatcacgagaaacaattattaaagaaatccacaaagttattattgggcaggataaagtaattgagtattttcttatctctttatttgcaaatggacactgtcttcttgttggagttccaggattggcaaaaacgttgctaatcagcacaattgcacaagctctggatttgaaattcagtcgtatccaattcactccagatttaatgccttcagatataactggtacggatattctcacggaagatagaacaacaggaaaaagaattttccaatttgtaaaaggtccaatttttgcaaatgttattcttgcagatgagataaaccgtactccaccaaaaacgcagtcc…	MENILSDSDVQTIENLSKSRETIIKEIHKVIIGQDKVIEYFLISLFANGHCLLVGVPGLAKTLLISTIAQALDLKFSRIQFTPDLMPSDITGTDILTEDRTTGKRIFQFVKGPIFANVILADEINRTPPKTQSALLQAMQEREVTAGNNTFPLSPPFFVLATQNPIEQEGTYPLPEAQLDRFIFHIDIDYPSYEEEKQIAEFTTSQEFPKINKVIDGEEITKLQKFIFKIPVSEHILKFAVELARISRPNEKDAPDFVKKLVNWGSGPRASQYLILASKTRAALYGRYTPTIEDIEFVATPILQHRILLNFAAEAEGIKSKDLIDKLINYVKKK
NODE_1442_length_32967_cov_9.5534832967	fig|6666666.226265.peg.333	peg	NODE_1442_length_32967_cov_9.5534832967_11424_11284	11424	11284	-	hypothetical protein				gtgaaagcttgtcctcgagaaatcggggacgggaatccattaaaatacttgtccccacgaaagtgtggaaaagattttggattccgcatcaagtacggaatgacaagaaaagggtattttgcatatctcatttttttgtag	MKACPREIGDGNPLKYLSPRKCGKDFGFRIKYGMTRKGYFAYLIFL
NODE_1442_length_32967_cov_9.5534832967	fig|6666666.226265.peg.334	peg	NODE_1442_length_32967_cov_9.5534832967_11558_12448	11558	12448	+	hypothetical protein	gene_name|mcp4,locus|PROKKA_00316			atgagaaaaaagcaattaataataagtggtttattagtaataggattactaatattccttctctcatcatgcacaactaagaaaccaaagagtgaacttactcaaaccgaagaactggttacttttgtcaataaagcggttgaattgatagaaaaggaaggtgaagattgttttcctgaattcagaaagaaagatagtaaatggtttcacaatgacttgtatattttcgtatggggtctggatggaatgagatatgtatatccaccaaaccttgatggtgaaggtgaaaatatgcttgatttaaaagatattaacggaaaaccgataggaagattgattgttgatgcagcatcaggtaaaaagggtgaaggttgggttcattatcaatggcccaaacca…	MRKKQLIISGLLVIGLLIFLLSSCTTKKPKSELTQTEELVTFVNKAVELIEKEGEDCFPEFRKKDSKWFHNDLYIFVWGLDGMRYVYPPNLDGEGENMLDLKDINGKPIGRLIVDAASGKKGEGWVHYQWPKPEKKEPSWKSTFVKRVTAPSGKTYLVGSGLYDLKIDKSFIVEEVNDVIVLIKKVGITSLDTIRAKSSEFIFLDTYVFVKDIKGNELVNPAFPELEGQNLYDLQDSNGKYFIREELEILKTKDDCWMDYMWPKPGETEPSKKLVYVKKVVVGQDTLVVGAGYFTE
NODE_1442_length_32967_cov_9.5534832967	fig|6666666.226265.peg.335	peg	NODE_1442_length_32967_cov_9.5534832967_12658_12906	12658	12906	+	hypothetical protein	locus|PROKKA_00317			atgaaagaaaatgtaaaagatgaattcagagtaaagggagaaatgttattaaaaaaagttaaagaacttatccatcaagggaatattagaagaataattatcaagaatgaagaaggaaaaacataccttgaaattcctgtaaccgtaggattagttggagttgttttacttcctgtttgggctgcaataggagctttagctgcagttgcatccaatttcacaattgaaataataaaaaaagaggattaa	MKENVKDEFRVKGEMLLKKVKELIHQGNIRRIIIKNEEGKTYLEIPVTVGLVGVVLLPVWAAIGALAAVASNFTIEIIKKED
NODE_1442_length_32967_cov_9.5534832967	fig|6666666.226265.peg.336	peg	NODE_1442_length_32967_cov_9.5534832967_13510_14949	13510	14949	+	Probable glutamate/gamma-aminobutyrate antiporter	gene_name|gadC,locus|PROKKA_00318	FIG01321404	ff	atgatagagaaaaaaattggaagaaaagtatcaatgggagtatttgctcttgcaatgatgaatgttgcagcagtaatgagtttgcgtggcttaccaatgatggcgaaggaaggattatcaatgattttctaccttttatttgcctcgttgttgtttttggttcccgtttcgttgatttctgcagaattagccactggttggcctaaatcaggtggtgtatatcgctgggttagagaagcatttggaccaaaattgggttttacagctatctggcttcaatggattcaaaatgtaatatggtatcctactgtgcttgcttttgctgctggtagtttatcatatttatttcttgagccagctcttgcaaataataaaatatttaatcttttcgtgattctt…	MIEKKIGRKVSMGVFALAMMNVAAVMSLRGLPMMAKEGLSMIFYLLFASLLFLVPVSLISAELATGWPKSGGVYRWVREAFGPKLGFTAIWLQWIQNVIWYPTVLAFAAGSLSYLFLEPALANNKIFNLFVILVVYWGATFVTFRGAKTSGKLTSIGVICGTLVPGLLIIILGIVWLIQGNPLEFLNVSKGQTLNFFPNFNNFKSIAFLSGIVLLFAGMEVGAVHVLELKNPKKEFPKAVFLAMFIIIIVFVLGSLAVAAVLPKSQISLTAGIMQGFDDLLIKFHIHWLLPIIGFLVTFGAVGGVLAWIAGPSKGLLATAKDGDLPPFMQYTNKAGVQTHILFIQGAIVTLISLVYVVMPNVSSAFFLLTALTAILYLVMYILLYSSAIRLRYTQPDVV…
NODE_1442_length_32967_cov_9.5534832967	fig|6666666.226265.peg.337	peg	NODE_1442_length_32967_cov_9.5534832967_14974_16392	14974	16392	+	Glutamate decarboxylase (EC 4.1.1.15)	gene_name|gadB,locus|PROKKA_00319	FIG01376814	ff	atgttatcaaaaaaagtaaaattacatgaattaagcgagcaggagaaggttcttactcctacttatggttccagagaattagaaacggcagtgccgaaatatgaaatgcccgaaaacgaaatgcttcccaagactgcctataatattattcatgatgaattgatgcttgacggtaatgcaaggctcaacctggctacatttgttactacctggatggagcctgaagccagacaattaatggctgagacatttgataaaaatatgattgataaggacgaatatccacaaactgcagaaattgaaatgcgttgtgtgaatatgctttctcgattatggaactctcctgaccatgaagaagccactggttgctctacaatcggttccagtgaagcagctatg…	MLSKKVKLHELSEQEKVLTPTYGSRELETAVPKYEMPENEMLPKTAYNIIHDELMLDGNARLNLATFVTTWMEPEARQLMAETFDKNMIDKDEYPQTAEIEMRCVNMLSRLWNSPDHEEATGCSTIGSSEAAMLGGMALKWKWRERMKAKGKLTDKPNLVMSIGVQVCWEKFVKYWDIEPRYVPMDKGCYLLDPEKALELCDENTIGIVGIMGITYTGQYEDIKALNNALEKYNAETGYEIPIHVDAASGGFIAPFIQKDIVWDFRLKWVKSINASGHKYGLVYPGVGWIVWRDKDELPEELIFYVEYLGGKMPTFAINFSRPGNQIVAQYYNFLRLGKEGYRKIQQTCKEVALYLSGEIAKMGPFKLISNGSDIPVFCWTLKEPQKNWTLYDMAERLR…
NODE_1442_length_32967_cov_9.5534832967	fig|6666666.226265.peg.338	peg	NODE_1442_length_32967_cov_9.5534832967_16951_17736	16951	17736	+	hypothetical protein	locus|PROKKA_00320			atgacattagttatatcagtaagagtaccagatggtattgcaattggagctgatagtttatcaacaactcactctaatttgagatttaaaggtaacatagagaccaaatgcccaaaatgtggtaagagaattttgcttaaagacctaccaggacctccgattcgtattcctgtagctaattttcccactgcacaaaagttattccctataagagaaaatttcggagttggtttttacggtatgtctataatcaatggtataacaatatataaccatattaaaagtaataacaagaagtgggaaaattttacagaggtatctcaacttgcagatgctttaggaaaatattttcataatgaattaaaaaaacaaatcaaggatattgaaaaagcacctgat…	MTLVISVRVPDGIAIGADSLSTTHSNLRFKGNIETKCPKCGKRILLKDLPGPPIRIPVANFPTAQKLFPIRENFGVGFYGMSIINGITIYNHIKSNNKKWENFTEVSQLADALGKYFHNELKKQIKDIEKAPDSFIPLGFQLVGFDEESKPWGQTVTVYLGKNIKTEVKDKIGCSFGGEGYVVKKLWELRKEMGKGALYASFSLQDAVEYIDFLIGTTAKFQKFANMIPTVSEPVDIAVITGYSGFKWIKSKGYIKILEKN
NODE_1442_length_32967_cov_9.5534832967	fig|6666666.226265.peg.339	peg	NODE_1442_length_32967_cov_9.5534832967_17752_17973	17752	17973	+	hypothetical protein	locus|PROKKA_00321			atgaatataaatcgggatataatcaaaactgaaccttatagtgaatcaggaaaagaaatttttccggtagtacatatttactatgaaatttctccaccatccatttccaatccacaatttaatttatccaatacaacagatataattgatgacacagcttactttgtgagtcctcaagtagacagattttcaaaagcgtggcaaaaactagcaaaaaggtaa	MNINRDIIKTEPYSESGKEIFPVVHIYYEISPPSISNPQFNLSNTTDIIDDTAYFVSPQVDRFSKAWQKLAKR
NODE_1442_length_32967_cov_9.5534832967	fig|6666666.226265.peg.340	peg	NODE_1442_length_32967_cov_9.5534832967_17949_18383	17949	18383	+	Death on curing protein, Doc toxin	gene_name|doc,locus|PROKKA_00322		idu(2);Phd-Doc,_YdcE-YdcD_toxin-antitoxin_(programmed_cell_death)_systems	gtggcaaaaactagcaaaaaggtaataaaatatctctcaagaaacgatattcttgagttgaatttccaatttgtaaattattatggtggtatttatttcaaaggtgatttaaatatagctaatgaaaattcactaagctatcttttacattctgtagatgcttcatattttggcaaaaagcttcatcattctttatttgaaaaagcaagtgcttacgcttattatattattaaagatcacatatttcacgatggtaataagagaaccggtatggcctctacaatattgtttttagaaaagaatgactatattcttattcctgaaatttcacaagatgacatagttaatttagctattagtattgaagatgaaaaaacatcgaaatcagcactcggactt…	MAKTSKKVIKYLSRNDILELNFQFVNYYGGIYFKGDLNIANENSLSYLLHSVDASYFGKKLHHSLFEKASAYAYYIIKDHIFHDGNKRTGMASTILFLEKNDYILIPEISQDDIVNLAISIEDEKTSKSALGLWFKSNTQLITK
NODE_1442_length_32967_cov_9.5534832967	fig|6666666.226265.peg.341	peg	NODE_1442_length_32967_cov_9.5534832967_20974_18605	20974	18605	-	Late competence protein ComEC, DNA transport	locus|PROKKA_00323	FIG00009564	ff	atggagaaaatctcaaataaaccttttattccgattacattcttttttacaataggtatagttttttctgaaaatatttatatttcttttatgtggtatttggctttgtttatttgtagccttttattccttctttttagcaaagtcaagccaacttatattttattttttctgcttattttatttggagcgtttcggttttcaatatcatcaaaccatccaacaaatcatatctcaaagataattaacaaattgggtaatgagaagttaaatatatcaggctttattgatgaggagccgatataccattcaggtaaaacaagatttgtattatccattcaaaaaattgaagaaactgaaatttgtggcaaaatccttgtccgagttaatgggaaatct…	MEKISNKPFIPITFFFTIGIVFSENIYISFMWYLALFICSLLFLLFSKVKPTYILFFLLILFGAFRFSISSNHPTNHISKIINKLGNEKLNISGFIDEEPIYHSGKTRFVLSIQKIEETEICGKILVRVNGKSYANYGDRISIYASIQKPYKNNNPYSFNYKEYLENKGIYATAFIYSNSITIENQTKNLYSILVIGPRKWLRNRIDNLFSQKYAGFIKAILLGEKDALDKNIKEDFANSGLSHILAVSGLHTGVIALILLTILQVIIRKRNLARILTILALLYYVLLSHSAPSVQRAVIMISLLLFSKILQRKTENVNILFAAGFIILLINPQQIFSVGFQFSFLSVFAILVIYPIFSRVIYGLYEKYKPAYWLLNLMMISFVVQLVLAPLTVYYFHK…
NODE_1442_length_32967_cov_9.5534832967	fig|6666666.226265.peg.342	peg	NODE_1442_length_32967_cov_9.5534832967_22523_21363	22523	21363	-	1-deoxy-D-xylulose 5-phosphate reductoisomerase (EC 1.1.1.267)	gene_name|dxr,locus|PROKKA_00324	FIG00000401	isu;Nonmevalonate_Branch_of_Isoprenoid_Biosynthesis isu;CBSS-83331.1.peg.3039 isu;Isoprenoid_Biosynthesis	atgtcaaaaaagaaaatcgcacttttaggagcaacaggttcaatcggtaaatctactatcgaagtagtaaaaaaacactatgataaatttgaaattgccctggcaactgcacacaaaaaccacaaaattttatttgagtatgctgaaaaattaaatatcccctatttagctattacaaatgaaaaactaaaatctaaaataaataccaataaaaaaatctattttggggaagataaattattggaactcttgaacaacctaaattatgacattctactaaatgctgttgttgggtccgcgggtttaagatatactgttgctggtttgagaagtaagcacaatattgctttagcaaataaggaatctttggtaatggctggggatattattataaagatg…	MSKKKIALLGATGSIGKSTIEVVKKHYDKFEIALATAHKNHKILFEYAEKLNIPYLAITNEKLKSKINTNKKIYFGEDKLLELLNNLNYDILLNAVVGSAGLRYTVAGLRSKHNIALANKESLVMAGDIIIKMAKKNECRLIPIDSEHSAIMQCLLGNSLSSQIRKIILTASGGPFNNWKLEDFDKIKLKDTLKHPTWKMGKKITIDSATMANKGLEVIEAHHLFGLKYEQIEVVIHPQSIIHSMVEFIDGSILSQMSYPDMKIPIQFALSYPERIPASAQFTDITSLPDLTFHKVDYDKFPILKIAYQVGKAGGIMPTIFNASNEAAVSLFLREKIKFNDIYKIIEKSLNKSNIANPDLETILSIDKKVKKEILATANLRELTRI
NODE_1442_length_32967_cov_9.5534832967	fig|6666666.226265.peg.343	peg	NODE_1442_length_32967_cov_9.5534832967_23345_22527	23345	22527	-	Phosphatidate cytidylyltransferase (EC 2.7.7.41)	gene_name|cdsA,locus|PROKKA_00325	FIG00000097	isu;Glycerolipid_and_Glycerophospholipid_Metabolism_in_Bacteria	atgaaaccccttgcagtaagaacattatgtgctttttgttttggtccatttctattaataggcgcctggcttggaggaatttaccttcaaattcttattagtataatatctgttttaagtataatagaattctataaacttgtcaaacaaaagaaaaaaattcaattaaattttacttttctaataattacagcattattaatcaactggtatgttttttttattggtttgaataatataatatttatttatattttaatcttcactctaacactaatctttgatgtagttagggattatacaagtcaatcatctgaaagggttgcatatacaatttttgctttattatacatcccactattattagaatttatgtttctcatcagaaaattagaaaat…	MKPLAVRTLCAFCFGPFLLIGAWLGGIYLQILISIISVLSIIEFYKLVKQKKKIQLNFTFLIITALLINWYVFFIGLNNIIFIYILIFTLTLIFDVVRDYTSQSSERVAYTIFALLYIPLLLEFMFLIRKLENGNLLLILLMILVWITDTAAYFVGAKFGKHRNIFKASEKKSLEGFLTGILSAFVFAYLLNIIINAIWKFYLLTDWKDIVAYGIIVGIIGQLGDLIESNLKRDFQVKNTSKLLPGHGGILDRFDSLMISAPFLYFYFIFIR
NODE_1442_length_32967_cov_9.5534832967	fig|6666666.226265.peg.344	peg	NODE_1442_length_32967_cov_9.5534832967_24094_23372	24094	23372	-	Undecaprenyl diphosphate synthase (EC 2.5.1.31)	gene_name|uppS,locus|PROKKA_00326	FIG00000110	isu;Polyprenyl_Diphosphate_Biosynthesis isu;Isoprenoinds_for_Quinones icw(1);CBSS-83331.1.peg.3039 icw(1);Isoprenoid_Biosynthesis	atgaaaactaaagaggaattaatcagaaaagtaaagaaaggtcttatacccagccatattgctattattatggatggtaatggcagatgggcaaagcttagaggcttatctcgtataaaaggacatcaggcaggagtggaagctgttagaggtgtagttgatacttcaggccatctgggcattaagtatcttacactatatgcattctcaacagaaaattggcgacgacccgaaaaggaagccaaagctgttcttactcttatagaaaatactctgattagagaaatcaataatctggcaaaaaataatgtaatagtacattttattggctcacaaaaggatttgagtaaaagatttatcaagaaaatcaatgattcctatcaaagaacaaaaaacaat…	MKTKEELIRKVKKGLIPSHIAIIMDGNGRWAKLRGLSRIKGHQAGVEAVRGVVDTSGHLGIKYLTLYAFSTENWRRPEKEAKAVLTLIENTLIREINNLAKNNVIVHFIGSQKDLSKRFIKKINDSYQRTKNNTGLNLILAINYGGRNEILEAVEKMLQKQINKLTIDEFSNYLYTSKFPDPDLVIRTSGVIRLSNFLIWQTAYSELWFTDTLWPDFTPEEYMQAILDFQKRTRKFGGVK
NODE_1442_length_32967_cov_9.5534832967	fig|6666666.226265.peg.345	peg	NODE_1442_length_32967_cov_9.5534832967_25688_24231	25688	24231	-	RNA polymerase sigma-54 factor RpoN	gene_name|rpoN,locus|PROKKA_00327	FIG00006092	isu;Transcription_initiation,_bacterial_sigma_factors	atggctaatcaaaatattggagtagggagcaggcaaaagcaaatacaaaagtcttggctttctccacaaatgattatcacagcagaattgttgcagaagccaatcttggaattggaaatctccttaaaaaaagaacttcgctgtaatccttttcttcaagatataaaagaagaatcagaagaatttgatttatctaaagaaattgaagaaaacagcccagagctccaatctgacgaaaatgaagattatgatttgactgaagaaatacaggaaataaacaaaatattaaatgatttagatgaaatccaaaatactaaatttgaatttgaacccaacaataaatcaatacctgaatcgtacaaatttgaatattatgaaaaagagcgggaaagtttatgg…	MANQNIGVGSRQKQIQKSWLSPQMIITAELLQKPILELEISLKKELRCNPFLQDIKEESEEFDLSKEIEENSPELQSDENEDYDLTEEIQEINKILNDLDEIQNTKFEFEPNNKSIPESYKFEYYEKERESLWDIFNRQIKELHLNKNEQEFADILLNSIDKNGYLHTDLEDLAENFSLTISRAEEIHSMIMGIYPRGIGARNLAECLIAQLDDNETNNGIVIEIIKNDLDLLQNLKYNKLSKKYNMSLDEILIIKEIISHLDPKPGRSISSKTLSYIIPDIIVKEIDGKLEIIINDKNIPELAVNQEYARRLIAKSHNKVSTIKYIKSKLLSAENYVKAVWIRRETLHKITNEIIRSQPSFFNEGKKSLSPMTYDDVARHVNRDISTISRVVKDKYID…
NODE_1442_length_32967_cov_9.5534832967	fig|6666666.226265.peg.346	peg	NODE_1442_length_32967_cov_9.5534832967_25893_26375	25893	26375	+	Probable transmembrane protein	locus|PROKKA_00328	FIG01276430	ff	gtggagataaaatcagttaatttagaatttccagaagattgtaatattattttagggcagtcccactttatcaaaagtgtagaagatatttatgaagttatggtaaattctgtcccgggtattaaatttggttttgcattttgtgaagcatctcaagactgtttaattcgcacagatggaactgatgaagaacttaaaaaaattgcagtgaaaaatatggaaaatcttgacgcaggacattcgtttatcattatcttaaaagattctttcccaataaatgttctgaacaatctaaaaggctgttatgaagtggtaaatatcttttgtgcaactgcaaatcctgttgaagttattattgcaaaaaccgaacaaggttgtggaattcttggtgttattgat…	MEIKSVNLEFPEDCNIILGQSHFIKSVEDIYEVMVNSVPGIKFGFAFCEASQDCLIRTDGTDEELKKIAVKNMENLDAGHSFIIILKDSFPINVLNNLKGCYEVVNIFCATANPVEVIIAKTEQGCGILGVIDGYSPKGVEGKKDIKKRKEFLQMIGYKR
NODE_1442_length_32967_cov_9.5534832967	fig|6666666.226265.peg.347	peg	NODE_1442_length_32967_cov_9.5534832967_26375_26929	26375	26929	+	2'-5' RNA ligase	locus|PROKKA_00329		isu;RNA_processing_orphans	atgagactgttttttgcttttgcttttcctgaaaggattaaacatattgttgcacaaaatgtctctattttacgaagagaaatccccaaaggtataaagtgggttgaaaaggaaaaccttcatattactttcagatttttgggtgaagttaatcccaatatcctggatgacttaagcagacaagttaaaattatttcaagaacattttactcattttctatctctttgggaaaattagaaatagtgccaaacttacatcgtcccagaattatctggtataatatgatagagaacagtgatactgcaaataaaattttttatgaggttgagaaaatacttaaaaattttggatttgagaaatctaatcgtcctttaaaactacatgctactcttggtcgc…	MRLFFAFAFPERIKHIVAQNVSILRREIPKGIKWVEKENLHITFRFLGEVNPNILDDLSRQVKIISRTFYSFSISLGKLEIVPNLHRPRIIWYNMIENSDTANKIFYEVEKILKNFGFEKSNRPLKLHATLGRIKYSVNANWETIIKKIKPISETIMCKELTLFKSQLTASGPIYTVVQKFNFK
NODE_1442_length_32967_cov_9.5534832967	fig|6666666.226265.peg.348	peg	NODE_1442_length_32967_cov_9.5534832967_27132_28115	27132	28115	+	UDP-glucose 4-epimerase (EC 5.1.3.2)	locus|PROKKA_00330	FIG00022300	idu(6);Rhamnose_containing_glycans idu(6);CBSS-296591.1.peg.2330 idu(6);Lactose_and_Galactose_Uptake_and_Utilization idu(6);N-linked_Glycosylation_in_Bacteria idu(6);Lacto-N-Biose_I_and_Galacto-N-Biose_Metabolic_Pathway	gtgatttcgtggctaaaatattatggagagagaatgaaaatacttatcacaggcggagcaggctttattgcatcacatattgcagatgcttatattgagcaaggtcataaggttgtaattgttgataatctatcaacaggcaatagagataatataaatccgaaagcaaaattttatcatattgatatttgtgacagcaaattagaaaatattatcaaaactgaaaaaccggatattgtaaatcatcatgcggcacaaattagtgtcccagtttctactaaagaccctatttttgatgcagaagtaaatatattaggaacaattaatattctgcagaattctgtaaaatatgatattaaaaaagtaatattttcttcaaccggtggtgcaatttatgga…	MISWLKYYGERMKILITGGAGFIASHIADAYIEQGHKVVIVDNLSTGNRDNINPKAKFYHIDICDSKLENIIKTEKPDIVNHHAAQISVPVSTKDPIFDAEVNILGTINILQNSVKYDIKKVIFSSTGGAIYGDADEYPTTENYVPKPVSPYAIAKFSVEKYLHYYNHEFGLNYLVLRYSNVYGPRQIPHGEAGVVSIFIENILQSKSSNLYTYPENPDGMIRDYVFVGDVVKANLIALERGDNEVVNIGINTETTTGTLYHQIAELMNSEIKPKRMGARPGDIHKSCLDISKANKILDWYPKTTLKNGIKETIEFFQNKQSRKEIK
NODE_1442_length_32967_cov_9.5534832967	fig|6666666.226265.peg.349	peg	NODE_1442_length_32967_cov_9.5534832967_28115_29437	28115	29437	+	UDP-glucose dehydrogenase (EC 1.1.1.22)	gene_name|tuaD,locus|PROKKA_00331	FIG00000532	ff	atgaaagtagcagtaataggcacaggatatgtaggattagtcacaggcacatgtttagcagaaatgggcaataaggtaatttgtgttgataataatcaggaaaagattaagatgcttaataaaggtgaaatacccatttttgaatacggattaaaggaaatggttgatagaaatgttgagggagcgagaataacttttacaacagatatacaaaaggcagttgaagaatcattagtgatttttatcgcagttggaacaccaccagatgaagatggttctgctgatttgcaatatattcttgcagttgcaaaggatatcggtaaatacataaatggttataaagttattgttgataaatctacagttccaattggcactgctgatttggtgaagaaaact…	MKVAVIGTGYVGLVTGTCLAEMGNKVICVDNNQEKIKMLNKGEIPIFEYGLKEMVDRNVEGARITFTTDIQKAVEESLVIFIAVGTPPDEDGSADLQYILAVAKDIGKYINGYKVIVDKSTVPIGTADLVKKTILSEMKKCKLDYKFDVVSNPEFLKEGMAIEDFMRPDRVIIGTDSDKAKSVMNDLYSSFTFQTNRIIFMSIRSAEMTKYAANAILATKISFMNEIANLCEKVEANVEDVRMGIGSDSRIGYKFLYPGVGYGGSCFPKDIRALIKISKENNSSSSVLESVEKVNERQKFVLVDKICSHFGDDLKEKTFAIWGLSFKPMTDDMREAPSSIIINELIKKGAKIQAYDPQAMNEARIIFGDNPSISYSEDQYQALKNADALVLITEWHQFR…
NODE_1442_length_32967_cov_9.5534832967	fig|6666666.226265.peg.350	peg	NODE_1442_length_32967_cov_9.5534832967_29488_29967	29488	29967	+	3-isopropylmalate dehydratase small subunit (EC 4.2.1.33)	gene_name|DmdB_1,locus|PROKKA_00332			atgaaagtttttttttataataaagacaatataaatactgatttgatgtttccgggaaaatatacttatgaatcatcagaccttgaattcattaaagagcatctttttgaagatttagatgtaaactttcccaaagaagttcaaaaaggtgatgtgattcttgctggtgaaaattttggttgtggctcctcaagagaacagcctgcagttggattaaaatatgttggtgtaaaagctataatagccaaatcctttgctcgtatattttatagaagtgcaacaaatcagggattacttctaatagaatgcccggaggctgttgattattataaagaaggtttcagcatagaaattgacgaaagaaatggtaatttaaaaataggagacaaaatttttcaa…	MKVFFYNKDNINTDLMFPGKYTYESSDLEFIKEHLFEDLDVNFPKEVQKGDVILAGENFGCGSSREQPAVGLKYVGVKAIIAKSFARIFYRSATNQGLLLIECPEAVDYYKEGFSIEIDERNGNLKIGDKIFQFPPLPKQMREIIESGGLLKNIKKKIS
NODE_1442_length_32967_cov_9.5534832967	fig|6666666.226265.peg.351	peg	NODE_1442_length_32967_cov_9.5534832967_30073_30504	30073	30504	+	hypothetical protein	locus|PROKKA_00333			atggaaattaaaaaattaatcgctgaaattaaggaaaatattgagaaaacagcaaatattaaatctatctttggtgataccaaaaaagttgataatgtctcaataattcctgttgcctctattcaattccagggtggaggaggaggtggtttcggtgaaatggaaggaaagccagaaaaagaatctgaaactcttgaagaagtggaaacagatgagaataagaaaagaggaaaaggcagaaaaggaaaaggtggtggaatgggaatgaaagttgatgtcaatcctgttgggtatattgaaatcaaagatgataatgctaaatttgttgagataattgataaaacaaaattaatcataaaaggtatgaaagtatttatgatagtctttatcctgcataca…	MEIKKLIAEIKENIEKTANIKSIFGDTKKVDNVSIIPVASIQFQGGGGGGFGEMEGKPEKESETLEEVETDENKKRGKGRKGKGGGMGMKVDVNPVGYIEIKDDNAKFVEIIDKTKLIIKGMKVFMIVFILHTIRHILRRKKK
NODE_1442_length_32967_cov_9.5534832967	fig|6666666.226265.peg.352	peg	NODE_1442_length_32967_cov_9.5534832967_32023_30881	32023	30881	-	hypothetical protein	locus|PROKKA_00334			atgagagtaatatttgtatttttgttatgccttttgttaatactacccatattactatttgctgatgtaggtattgaatttacctttgctaatggagaaataacaacaagtgaagatacgactttttatgagtttgatgtaatggctgctgcaagtgaagtaggtactaaaataggtacaggtattgctttaataaattataatactgctggctttggagcaagtatttatacaaatgggaaagtgacagttacaaagggaacactcacaactacacaaggtccaccactatatattcttattgtaaatgacaaccaaacatacaggttggctattacatttgaatatacatctgtttcaggctggggcaatgatttgcctgatactgccactcaatta…	MRVIFVFLLCLLLILPILLFADVGIEFTFANGEITTSEDTTFYEFDVMAAASEVGTKIGTGIALINYNTAGFGASIYTNGKVTVTKGTLTTTQGPPLYILIVNDNQTYRLAITFEYTSVSGWGNDLPDTATQLVHVKIEIADQTETAGLSFEESLMSDQQYYDDNTTKYNPVIATDIDNSTLPVELAAFTATYVTEYDYISICWLTASETDVIGFNIYRNTDDAFETAIKINVALIPGHGTTSELQEYNFIDDNPVELDMTYYYWLESVELGGEISVYSSISITPEDGSGGYIDAFTENTLVNYPNPFSTLTTIKYAIKGRLITEPVEIRIYNISGQLLQTIEANNGIALWDAGNLPTSIYFYQLKTLSYTEIKKMTLIR
NODE_1442_length_32967_cov_9.5534832967	fig|6666666.226265.peg.353	peg	NODE_1442_length_32967_cov_9.5534832967_32286_32152	32286	32152	-	hypothetical protein				gtgggtattccctgggatggaaaagatgagaatggagttgaacaattaacaggaatatatctttatcaattacaggtgaatggcaatctatatgaaactaagaggcttatattgataaagaaggcgtcacattaa	MGIPWDGKDENGVEQLTGIYLYQLQVNGNLYETKRLILIKKASH
NODE_1442_length_32967_cov_9.5534832967	fig|6666666.226265.peg.354	peg	NODE_1442_length_32967_cov_9.5534832967_32312_32434	32312	32434	+	hypothetical protein				ttgtataaatcctttaccagctcaccacgaatgttgtatatctttacctctgctcttgctgtttttggaagaagaaaacttatctttgttgaacatcctgcaagaggattcggcttattctga	MYKSFTSSPRMLYIFTSALAVFGRRKLIFVEHPARGFGLF
NODE_1442_length_32967_cov_9.5534832967	fig|6666666.226265.peg.355	peg	NODE_1442_length_32967_cov_9.5534832967_32920_32426	32920	32426	-	hypothetical protein	locus|PROKKA_00335			atgactatcactgatccttctgtagagtctgatttatattgggatcaagttaattcagcttggtggaacgcacgttttcaactaattacaccaacttattatggcaatggcgatgtaaccctaccggtagaactctctatattcacagcacaatatctcaacaatgttccaacgctttattgggtaacacaaagtgagacagacaatctcggttggtttatctacagaaatacggaagaggatttcacaactgctgaaagaataactgattatttaattgaaggttatggcacgacttcagaacctcatcattatatttatgaggatgttgaattggatggaattcagggagaaactgattggtattggattgagagcgtggatttaggtggagcattt…	MTITDPSVESDLYWDQVNSAWWNARFQLITPTYYGNGDVTLPVELSIFTAQYLNNVPTLYWVTQSETDNLGWFIYRNTEEDFTTAERITDYLIEGYGTTSEPHHYIYEDVELDGIQGETDWYWIESVDLGGAFHRYEPAIVIIQGTPEPLRDTYNTETIWALSE
NODE_14580_length_6616_cov_6.874566616	fig|6666666.226265.peg.356	peg	NODE_14580_length_6616_cov_6.874566616_1409_279	1409	279	-	Branched-chain amino acid ABC transporter, amino acid-binding protein (TC 3.A.1.4.1)	gene_name|braC,locus|PROKKA_00336	FIG00055715	ff	atgaaaaaggcgataataattactttgataggagtattgataatttcttcttttgtttttattatcagttgttcaaagaaggaaaaagttattaaaatcggttctgttttaccactaactggagatattgctgtctatggaaagaaaatgaaacaaggcatagatctagcgaaaaaagaaataaattctaaaggtggaattaatggaaggttaatcaagttaatttatgaagatgataaaggagatgcaaaagaatctgtatcagctgtaaacaaattaataaatactgatcagatagaagttataattggaggggctattagttctacagctttggcaactgtaccaataattgataaaaatgaagtggtattgttttccccagcagcaacaaatcca…	MKKAIIITLIGVLIISSFVFIISCSKKEKVIKIGSVLPLTGDIAVYGKKMKQGIDLAKKEINSKGGINGRLIKLIYEDDKGDAKESVSAVNKLINTDQIEVIIGGAISSTALATVPIIDKNEVVLFSPAATNPKLSGMSRFFFRNWPSDVFDGTAMGQFASKELNLKNIAVLYVNNDWGLATSDLFIKTFEKNGGKIVIQESFEPNNTDFKAQITKIKNTKPDALYLIAYQKEIVNILKQKVQIGLSCRLLSTYGFFDPEIIELTGNATEGTIITAPSYDSSSDSEIVKMYVESFKEEFGEVPDIWSAQAYDALNILALAISRNKTNSSIEIRDIIAKIKNYNGVSGKTSFDENGDVYKPLRFLIVKNGEFVNYGN
NODE_14580_length_6616_cov_6.874566616	fig|6666666.226265.peg.357	peg	NODE_14580_length_6616_cov_6.874566616_2316_1606	2316	1606	-	Permease of the drug/metabolite transporter (DMT) superfamily	locus|PROKKA_00337	FIG00846773	idu(1);Queuosine-Archaeosine_Biosynthesis	ttgctaccagcacctattgaagattattttttattaataataagtggaattattggggttgtaattgcagacacccttttcttcaaagctcttaatcttataggagctggattattagcaattgttgattgtctatacactcctgtagttattatcttaacttttttatttttaggtgaatacttaagctacatacaactcttgggagcattattgattatcagtgctattttagtatcatctctccaattgccaaaaaactcaatcccaagaaagaatttatttcttggaatattccttggttcattatcaattacaattatggcaataagtattgtgatgataaaacctctcttgaatagagctccaatcctctgggttactgagataaggcttatt…	MLPAPIEDYFLLIISGIIGVVIADTLFFKALNLIGAGLLAIVDCLYTPVVIILTFLFLGEYLSYIQLLGALLIISAILVSSLQLPKNSIPRKNLFLGIFLGSLSITIMAISIVMIKPLLNRAPILWVTEIRLITASIVMGIIVLFHPKRKELLSAFHPSKNWKYMLPGAILGNYFAMITWMGGIKYTYASIATAINQTSVIFVLIFAAIFLKEKFTLKRFIGMILTFSGVVMVTLG
NODE_14580_length_6616_cov_6.874566616	fig|6666666.226265.peg.358	peg	NODE_14580_length_6616_cov_6.874566616_2375_2530	2375	2530	+	hypothetical protein				ttgaaaaaatttaatgaaaatggtgaggtaaattctccgctttttttaaaaaagataattgctgttgcccaaatgatagcacaaattaatgataaaatttcgcctgaatatggaatgttcataaacttaaaatttcaaatttcaaatatcaaatga	MKKFNENGEVNSPLFLKKIIAVAQMIAQINDKISPEYGMFINLKFQISNIK
NODE_14580_length_6616_cov_6.874566616	fig|6666666.226265.peg.359	peg	NODE_14580_length_6616_cov_6.874566616_2592_2744	2592	2744	+	hypothetical protein				atggtgtataaaatatcagaattaattaaaaaagcgaatcttttatctaacagggtaaaacttaaaagctcaaataacgaattattcttggtatttgacatttggattttgaaatttggattttatttgaaatttggcatttgtaatttgtaa	MVYKISELIKKANLLSNRVKLKSSNNELFLVFDIWILKFGFYLKFGICNL
NODE_14580_length_6616_cov_6.874566616	fig|6666666.226265.peg.360	peg	NODE_14580_length_6616_cov_6.874566616_3754_2753	3754	2753	-	Glycerol-3-phosphate dehydrogenase [NAD(P)+] (EC 1.1.1.94)	gene_name|gpsA,locus|PROKKA_00338	FIG00000309	isu;Glycerolipid_and_Glycerophospholipid_Metabolism_in_Bacteria	atgaaaaaaatctctgttatcggtatgggaagttggggaacgaccttagcaatcttgcttgcagaaaaaggtttttctgtaaatggctgggaatggatggagcggtatgcaagggcaatgcaaagagaaagggaaaacaaactctttcttcctaattgtgcctttcctgaaaatctgaaagtaacaaacaatcttaacgaaaccgtctcttttgctgatataattgtaattgctgtgccttcccaatttgtaagaaaaaccatttctaaaattaggaatgaattaaaatgcaaacatatcataagtgtaacaaagggtatggaagccgacacacttatgagaatgtcagaagttataattcaggaaacgggagcagttccagaaaatgtatcagtatta…	MKKISVIGMGSWGTTLAILLAEKGFSVNGWEWMERYARAMQRERENKLFLPNCAFPENLKVTNNLNETVSFADIIVIAVPSQFVRKTISKIRNELKCKHIISVTKGMEADTLMRMSEVIIQETGAVPENVSVLSGPTHAEEVSKKLPATIVAVSINEKLAKEVQRIFMTDYFRVYTSSDIIGVELGAALKNVIAIGAGIADGMKLGDNSKAALITRGLREITRLGVKCGANPHTFSGISGIGDLIVTCESRHSRNRFVGEQLAKGKTLKEITDSMEMIAEGIKTTQAAYKLSKKMNVEMPITNEIYNILFNEFSPQEGLKRLMTRSAKSEDEF
NODE_14664_length_6584_cov_8.786646584	fig|6666666.226265.peg.361	peg	NODE_14664_length_6584_cov_8.786646584_2629_26	2629	26	-	Alanyl-tRNA synthetase (EC 6.1.1.7)	gene_name|alaS,locus|PROKKA_00339	FIG00000139	isu;tRNA_aminoacylation,_Ala	atgctatcaagtaatgaaataagaaagcagtttatcaaattttttgcagataaaggacatgaagtagtgccttccgcgccattagtgccacttgatgaccccactctgctctttactaatgctggtatgaaccagttcaaagatctgtttgtgggtaaagggaaaagagattatgttcgtgctgtaaatagccagaagtgcttgcgtgccggcggaaaacataacgacctggaggaagttggcaaggatgactatcatcacacattttttgaaatgcttggcaattggtcttttggagattattataagaaagatgctataaaatgggcatgggaacttcttacagaagtctggcagattccaaaagataaactttatgcaactgtgcatcataatgac…	MLSSNEIRKQFIKFFADKGHEVVPSAPLVPLDDPTLLFTNAGMNQFKDLFVGKGKRDYVRAVNSQKCLRAGGKHNDLEEVGKDDYHHTFFEMLGNWSFGDYYKKDAIKWAWELLTEVWQIPKDKLYATVHHNDDESFQLWQEVNDIDKDRILKFGDKDNFWEMADTGPCGPCSEIHYDRGLQHCQKIEDKNHKCEINGGCGRFVEIWNLVFIQYNRLEDGELVDLPQKHVDTGAGFERLVAILQNKSSNYETDLFMPIIKHLETLSNTKFEENKPAFRVISDHIRALTFAIADGVLPSNEGRGYVIRRILRRAARFGRLIILHKPFLYQLVDDIIEIMGDHYPELSEKREHIKLVIKSEEERFNLTLDTGILRFNEITEKLKPGAVISGKDVFNLYDTY…
NODE_14664_length_6584_cov_8.786646584	fig|6666666.226265.rna.5	rna	NODE_14664_length_6584_cov_8.786646584_2759_2831	2759	2831	+	tRNA-Lys-TTT				gggccagtaactcagtcggtagagtatcgcccttttaaggcgagagtcgaaggttcgaatcctttctggctca
NODE_14664_length_6584_cov_8.786646584	fig|6666666.226265.rna.6	rna	NODE_14664_length_6584_cov_8.786646584_2906_2977	2906	2977	+	tRNA-Glu-TTC				ggccccatcgtctagtggttaggactcaggattttcattcctgcaacaggggttcaattccccttggggtca
NODE_14664_length_6584_cov_8.786646584	fig|6666666.226265.peg.362	peg	NODE_14664_length_6584_cov_8.786646584_3038_3406	3038	3406	+	Phosphatidylglycerophosphatase A (EC 3.1.3.27)	locus|PROKKA_00342		idu(1);Glycerolipid_and_Glycerophospholipid_Metabolism_in_Bacteria	gtgtttgatatttattcccacttagattcaagtaataaatgcaactttttacaaaacaatttcattgtcaaagaaaagtttcatacttcagaaattgaaaaactaattgcaaatatcaaaatggaaaaaagtaaagcaattatcattgctgtaagtcttatttttattccaatcataaaaaatgcagaaaaggatttgggaaaagacagtaaaaaaattgttattgatgagataattggatattttgtggcaatcttatttcttcctcattctccagaaattgccatttatgcgttggtgcttttcagagtttttgatgttgcaaaatcgcccccaataaatcgtcttcagcgtttaccacctggttag	MFDIYSHLDSSNKCNFLQNNFIVKEKFHTSEIEKLIANIKMEKSKAIIIAVSLIFIPIIKNAEKDLGKDSKKIVIDEIIGYFVAILFLPHSPEIAIYALVLFRVFDVAKSPPINRLQRLPPG
NODE_14664_length_6584_cov_8.786646584	fig|6666666.226265.peg.363	peg	NODE_14664_length_6584_cov_8.786646584_4619_3495	4619	3495	-	Carboxynorspermidine dehydrogenase	gene_name|lysDH_1,locus|PROKKA_00343	FIG00444968	ff	atgaagaaaattacagtctccggcgcaggtttggttggaaaagcaatcattcttgaactttgcaaaaaatatgaagtaactgcggttgattgcgataaagacaaattgaaattttttgagaatatccaatctgtaaatacggttcaagcagatatttcagatgcaaaatctattcagaaaataattcaaaatgtagatttggtcatcggagcggttccgggatttcttggttttgaatttctgaaaaatgtgataaaatgcagaaagaatattgtggacatctcctttttcccagaagatccattccaattagacaaacttgcaaaagagcataatgtaactgttatagttgattgcggagtggctccgggaatgagtaatcttattttgggtcatcac…	MKKITVSGAGLVGKAIILELCKKYEVTAVDCDKDKLKFFENIQSVNTVQADISDAKSIQKIIQNVDLVIGAVPGFLGFEFLKNVIKCRKNIVDISFFPEDPFQLDKLAKEHNVTVIVDCGVAPGMSNLILGHHNQFMKVESFECLVGGLPFERNLPYQYKAPFSPADIIEEYIRPARIMQNGEIITKPALSDAEYVDIEPIGTLEAFNTDGLRTLLKTMKIPNMKEKTLRYPGHIEYIRFLRETGFFDKEKIQIENMKIRPIDITSKLLFSKWKLEENEPEFTVMEITIKGIEQEKQKQYKYHLFDKFDDKTKISSMARTTGYTCTAIADLVLEGKYNQKGICPPEFIGMKPECFKEVILYLKNRNVNYSVESL
NODE_14664_length_6584_cov_8.786646584	fig|6666666.226265.peg.364	peg	NODE_14664_length_6584_cov_8.786646584_5293_5075	5293	5075	-	hypothetical protein	locus|PROKKA_00344			atgaaactaacatattttcctgaaacagattcactttatattgatttatctattaagagtagcgtaaaaagtgaagagatttcagaaggtgtagttctggattatgattcagaagataatcttgtagggatcgatatagataatgcaagtaggaaattagatttatcggaattaataacgataaaaatgccaatagtttcccaaagcatttctgcctaa	MKLTYFPETDSLYIDLSIKSSVKSEEISEGVVLDYDSEDNLVGIDIDNASRKLDLSELITIKMPIVSQSISA
NODE_14664_length_6584_cov_8.786646584	fig|6666666.226265.peg.365	peg	NODE_14664_length_6584_cov_8.786646584_5532_5290	5532	5290	-	hypothetical protein	locus|PROKKA_00345			atgtcaaaatataaatttactaagtattttacaaaaaaggtcttaataaaactaccatatcttaaaaaggaatggtgtatacgggttttagagaaaccaattaaagtagaaagacaagaagataatagatatcgtttttggggtataattcctgagttgggagacaaatttcttcgcgtagtaactttagatgataaaataacaattcataatgccttcatggataggagatttaaaaaatga	MSKYKFTKYFTKKVLIKLPYLKKEWCIRVLEKPIKVERQEDNRYRFWGIIPELGDKFLRVVTLDDKITIHNAFMDRRFKK
NODE_14664_length_6584_cov_8.786646584	fig|6666666.226265.peg.366	peg	NODE_14664_length_6584_cov_8.786646584_6319_6083	6319	6083	-	hypothetical protein	locus|PROKKA_00347			atgaatgtaatccccaaagaaaatttagcgataaatattgatagaatgattaacaaatttgaacctcttatcagacgagtagttcgtgaagaacttgaaagagtggttgaagaaagaggtaatattttctatttggaaccagagatgccactttatcaagatatgcaggaaattgccaaacgaaaatcagaagggaaaattgaattgtattctgacgaaaaggtttggaatgaataa	MNVIPKENLAINIDRMINKFEPLIRRVVREELERVVEERGNIFYLEPEMPLYQDMQEIAKRKSEGKIELYSDEKVWNE
NODE_14664_length_6584_cov_8.786646584	fig|6666666.226265.peg.367	peg	NODE_14664_length_6584_cov_8.786646584_6524_6381	6524	6381	-	hypothetical protein				atggcaggctgtctaaccaccgcttcacctgacagaaacgcagacgggatttggaactttcagtttggtgggcattcaaaaatttatttggagaatttaaagattgtatgcatttgcgtttctgcaggtgagcttttccgttag	MAGCLTTASPDRNADGIWNFQFGGHSKIYLENLKIVCICVSAGELFR
NODE_14876_length_6514_cov_9.292926514	fig|6666666.226265.peg.368	peg	NODE_14876_length_6514_cov_9.292926514_397_3735	397	3735	+	Cohesin domain protein	locus|PROKKA_00348			gtgaaaaaaatattttctatcatatctttgataatattatttaataccttattatttgcttcagaaaatttaacaaaatcacattcaaaagtttcaacctacgaagaagaaaaatggttctctgaaaatccagaaagtttaccaatttggatgactgaagaagagaagtctaggaaagatgaaattggcaaagattttgtgaaaacagatccgccacctctaccagtaagacaatccgcagaatttgagcctatggaaggagtgcttatcaggtatcctcttggtatttccacatccataatagcagagatgtcagaagatgttattgtttattgtgttgttacttcaagccaacagtcaagtgcatattcaacattcgcgaatgctggcgtcaatatg…	MKKIFSIISLIILFNTLLFASENLTKSHSKVSTYEEEKWFSENPESLPIWMTEEEKSRKDEIGKDFVKTDPPPLPVRQSAEFEPMEGVLIRYPLGISTSIIAEMSEDVIVYCVVTSSQQSSAYSTFANAGVNMDNVQFINCQTDSYWIRDYGPWFIFNGENQPGIVDFVYNRPRPHDNLVPIHVGNYFEIEVYAMDIVHTGGNYMTDGQHIAISTNLVWQENPGLSHTEIDSIMYEYLGISTYHVVPDALGEYIKHIDCWAKYLAPDVIMIIEVSPSHSHYAEIEAAVEYFESQLSCYGTPYQIERVYTHLYEPYINSLILNDKVLVPITGSQWDADAIASYQAAIPGYEVLGFTGSWYNTDALHCRTMGVTDRFMLYIEHTPLQDTDVTDDDYLVQAL…
NODE_14876_length_6514_cov_9.292926514	fig|6666666.226265.peg.369	peg	NODE_14876_length_6514_cov_9.292926514_3816_3974	3816	3974	+	hypothetical protein	locus|PROKKA_00349			atgatatattctgaaatttcttccaaatttgataatccccaattaaattggggattgaaacagttacaattttctcccgataaatcgggacgagtaacccaaatcctcaatttaattgaggataagttgtgggttgccaaaaatccaattcgacaataa	MIYSEISSKFDNPQLNWGLKQLQFSPDKSGRVTQILNLIEDKLWVAKNPIRQ
NODE_14876_length_6514_cov_9.292926514	fig|6666666.226265.peg.370	peg	NODE_14876_length_6514_cov_9.292926514_4050_4295	4050	4295	+	hypothetical protein	locus|PROKKA_00350			atgcccttaagcaaatctgacacaagagcaaaactaattgatcctgctcttcatcgttgcggatggacagaagaccttattagacgagaagaaacagagaaaggtatttatgttgtagatggaaaaccacaaagaagagaaggaagaatagatagaataggttcagaatatgaaattatttgggtttataactttcttccgcataagaaagtagaagataaaatttcactcaaggaaaggaaataa	MPLSKSDTRAKLIDPALHRCGWTEDLIRREETEKGIYVVDGKPQRREGRIDRIGSEYEIIWVYNFLPHKKVEDKISLKERK
NODE_14876_length_6514_cov_9.292926514	fig|6666666.226265.peg.371	peg	NODE_14876_length_6514_cov_9.292926514_4585_5157	4585	5157	+	Nitroreductase	gene_name|albA_1,locus|PROKKA_00351			atgcatttttcagatgatatttacgaactcataaaaacccgccgtagtattcgtcgtttcaatgataaagatgttcctgacgaattattggataaaatattgcaaacagccatttgggcgccgtccgggaaaaattatcagaattggcaattttatattcttaaaaatgagaaacttacaaaattcaaaaagttgtatggaaaattttggaagtatgtcaaacccacacttgagaataaattacatccaaaaattttgaaactaacagaaaatttttttcaaaccacaggaaatgcacctgttgtaattttggtcttttccaaaaaattagaaggtgaagaatatatcaccacaatcggtagtgtatttcttgcagttcagaatttgcttttacttgct…	MHFSDDIYELIKTRRSIRRFNDKDVPDELLDKILQTAIWAPSGKNYQNWQFYILKNEKLTKFKKLYGKFWKYVKPTLENKLHPKILKLTENFFQTTGNAPVVILVFSKKLEGEEYITTIGSVFLAVQNLLLLAYKEGLGTCVLGRVTEMADQVQKLLDTENLEFLCGIALGYYDKEPPAPPRKEGRIHWV
NODE_14876_length_6514_cov_9.292926514	fig|6666666.226265.peg.372	peg	NODE_14876_length_6514_cov_9.292926514_5437_6222	5437	6222	+	2-oxoglutarate oxidoreductase, beta subunit (EC 1.2.7.3)	gene_name|korB_3,locus|PROKKA_00352			atgagaataaatcccgaaaagcacccaattgataccttgcttcgtatggattcaactgcatctatctggtgtcagggatgtggaataggcgtggttcttaatgcttttgttcaagcagtaaaaagggtaaatcttaatcctgataaaatctgtttattatcaacaggtattggttgcactggaaaaatagctgaatatctaaaatttaagtcatttaatattgctgactgtaatgttgttgattatgctgttggtctgaaacttcaagagcccaaactaaagatggttacatttctaaatgatgctgattttattgcaaatggagttgatgattttattcaggcattcaaaaaaaagaaagatattgaacttatcctgatttattttaacagttattta…	MRINPEKHPIDTLLRMDSTASIWCQGCGIGVVLNAFVQAVKRVNLNPDKICLLSTGIGCTGKIAEYLKFKSFNIADCNVVDYAVGLKLQEPKLKMVTFLNDADFIANGVDDFIQAFKKKKDIELILIYFNSYLYHIFMEDKKIRQTKFSMNLSVNEILTPFNIPHLAKICEAKYIARWTPLHPRRLMYSINDAFNKQGFSMIEVVSPCLMYYMCEGKIREAINRMELYENGNSIIKHNEPTENLDLRQNKEIIIGKFVNKE
NODE_14903_length_6506_cov_4.411726506	fig|6666666.226265.peg.373	peg	NODE_14903_length_6506_cov_4.411726506_1522_170	1522	170	-	hypothetical protein	locus|PROKKA_00353			atgggaaatttcaaaaagtttattgaagatattaatcaaaaaataaaaatttcattgccctcttcttggtctgattataatgaaattgaacttgctcaatgtttccttgaaaaattaaacgaatattttttccaaacatatgatggaataggaaaaactccttttaatggggaagagcttcaatatttttctgaatttcataaattttgggaatccaatcataaagaaatattaaatccttcgataaataaagttcaggcaaggttagcagctttagcattatctaaagcagtaaaagaatatggaacaggcatatttggtgttactcatgatactcaaggattgcatccggaagctgttgctcaagtgaggttttttacagcaaatcaagattttcgg…	MGNFKKFIEDINQKIKISLPSSWSDYNEIELAQCFLEKLNEYFFQTYDGIGKTPFNGEELQYFSEFHKFWESNHKEILNPSINKVQARLAALALSKAVKEYGTGIFGVTHDTQGLHPEAVAQVRFFTANQDFRAPPEDQFGKYFEDPTRFEEKVINEDPEEFIKFLGVTKLSQSDKRIDFARNSAKFLQSEKIKAFEIAKIYNNDAVEIRLALVNAKNCGYGLKKANMFIRDMFELNVWPELNNFEKIDVASDINTMKLSLRTRILQTEIPLLSSFFDIFCYQYGFIDEMSANAWRAVWEEWKSLDPQEAPSSPCLMDFLLYRIGREYCDEKVVEHDCSKGHNFYYFGSKIKYCPICREKKISTLARAKKKLLPCQLKASELPKEKGRLLLKNSNLLKT…
NODE_14903_length_6506_cov_4.411726506	fig|6666666.226265.peg.374	peg	NODE_14903_length_6506_cov_4.411726506_1760_2704	1760	2704	+	Methyl-directed repair DNA adenine methylase (EC 2.1.1.72)	gene_name|dpnM,locus|PROKKA_00355	FIG00001562	isu;DNA_repair,_bacterial	atgcaaaagaaattctttgatgaattccctcaaaaagcaaaacccttcctcaaatgggcaggaggaaaaacacaattattaaacgagttaagtagccgacttccaaaaaaaattatagaaagccggataattaaacgatatgtcgaaccttttgtcggcagcggtgccttatttttccaacttaagaatgagtttaaaattaacaagtcatatctttttgacattaatcgtgagctcatcataggatggaaagttatacaaaacaatcattcagatttaataaataacctgtatgacttagaaaaatcatatttgcgaaaacctgaagaggaaagaaaagaattctattataaaataagaactctatataacgaacagatgcataattttaattattct…	MQKKFFDEFPQKAKPFLKWAGGKTQLLNELSSRLPKKIIESRIIKRYVEPFVGSGALFFQLKNEFKINKSYLFDINRELIIGWKVIQNNHSDLINNLYDLEKSYLRKPEEERKEFYYKIRTLYNEQMHNFNYSQYNKDWIERATHLIFLNKTCFNGLFRQNIKGEFNVPFGRYTNPKICNEKYIKAASSALDDTEIFCNNFNSSARYIDEKSFVYFDPPYRPISKTSYFTSYSKNVFSDIEQEKLANFFIKMHKKGAFLMLSNSDPKNKDPEDVFFDELYKDFYIERVEAKRFINCDASKRGSIKELIIRNYKV
NODE_14903_length_6506_cov_4.411726506	fig|6666666.226265.peg.375	peg	NODE_14903_length_6506_cov_4.411726506_2714_3637	2714	3637	+	Type II restriction enzyme MjaIII (EC 3.1.21.4)	gene_name|dpnB,locus|PROKKA_00356	FIG01114993	ff	gtggagatcaacgtttattctaaatgtctaaagatggacaaattcgatagaattgttgagcactttcatgaaacaatcattgacacaaatcgtgatcataaatttttcgtgaattgggaaaaaatacaagaaaatgtacaagaattaaaaatcgagctaaatattttaaactcattaatcgcaagcaaaaactttaagaatgatttaagacaaatactatccagatatccagatgtcgtaccatgtctcccaatcttgatagcagttagggaaatgtctcttaaagttattgatgacttttcaagcaaagattctgagatagtggaatacaatttcaagaaaagaaaattgtcctcggaggaaatcgatgaatttatagccttttttcataagaccggt…	MEINVYSKCLKMDKFDRIVEHFHETIIDTNRDHKFFVNWEKIQENVQELKIELNILNSLIASKNFKNDLRQILSRYPDVVPCLPILIAVREMSLKVIDDFSSKDSEIVEYNFKKRKLSSEEIDEFIAFFHKTGLESFFVNLSSRSIQDYVTGVEVGLDTHARKNRSGEAMELVLKPIIEKIKTNLKIPHMLFQKKLSTLERYHKIGVSTSLRNRKADFIIIKDEKKVINIETNFYSGTGSKPQEIVDSYINRQNELKENGFKFIWITDGYGWKGQKNQIRKGFEKVDYLLNLHFVRKGLLEEILCKI
NODE_14903_length_6506_cov_4.411726506	fig|6666666.226265.peg.376	peg	NODE_14903_length_6506_cov_4.411726506_3625_3837	3625	3837	+	sensor protein fixL( EC:2.7.3.- )	locus|PROKKA_00357			atgcaagatttagagaattttaagccagaaatcgcaacggtgtggtcttttcccaagagaggagactggcagactcataatcccaagtttcgaggaaactttgcgcctcagattgcaagaaatattatcctgaaatattccaaggagggagacattgttttagaccccatggtcggaggaggcactacattaatagaatgcaaattaatgtag	MQDLENFKPEIATVWSFPKRGDWQTHNPKFRGNFAPQIARNIILKYSKEGDIVLDPMVGGGTTLIECKLM
NODE_14903_length_6506_cov_4.411726506	fig|6666666.226265.peg.377	peg	NODE_14903_length_6506_cov_4.411726506_3845_4453	3845	4453	+	site-specific DNA-methyltransferase, putative	gene_name|prmC_1,locus|PROKKA_00358	FIG01498092	ff	atggtcggaggaggcactacattaatagaatgcaaattattaaacagaaaaggcactgggattgatatcaatcccgtatctgttgaacttaccaggaaaaacttggacttcgaaggtttttctacaccccagaaagttacagttggcgatgtcagaaatttatcacaaatagaaaacggaagcgttgatctgattatgacccatcccccttatataaatataattaaatactccgatggaaaaattgtagaggacctttcgaatatatctagccccaaaaagttttgtgatgaatttgaattcgcaatccgcgaatttttccgtgtcctaaaagaagattgccattgtgccattctaattggagatacaagaaaaagcagacattatgtaccactgtct…	MVGGGTTLIECKLLNRKGTGIDINPVSVELTRKNLDFEGFSTPQKVTVGDVRNLSQIENGSVDLIMTHPPYINIIKYSDGKIVEDLSNISSPKKFCDEFEFAIREFFRVLKEDCHCAILIGDTRKSRHYVPLSYYVMERFLKNGFILKEDIIKIQHNCGSTPYWKATAEQYNIYLIMHEHLFVFRKPRNEEDLSRFRYSTGI
NODE_14903_length_6506_cov_4.411726506	fig|6666666.226265.peg.378	peg	NODE_14903_length_6506_cov_4.411726506_4765_4493	4765	4493	-	hypothetical protein	locus|PROKKA_00359			atgcctgttgacaggcacattagaaagatttttattgaaaaattgagagtatttgatgataaagatgttccatatccttcagaatcattcaagactaagaagaatcagaggtttcaaaaagctttatcagatatccataagccaagagttgaattcgatttattctggtttgtaggcaatatgttttgtaataaaaggatcgcttgctatttatgctggatcagggatttgtgcaaagaaccttattttgaaggggaaaatctagatatttaa	MPVDRHIRKIFIEKLRVFDDKDVPYPSESFKTKKNQRFQKALSDIHKPRVEFDLFWFVGNMFCNKRIACYLCWIRDLCKEPYFEGENLDI
NODE_14903_length_6506_cov_4.411726506	fig|6666666.226265.peg.379	peg	NODE_14903_length_6506_cov_4.411726506_5144_4974	5144	4974	-	hypothetical protein	locus|PROKKA_00360			gtgtcagatcctaaacaactagaaaagataaaaaatcacgctttagatgtaaaagaactaaaggacaaacttaagtattgggattatgaagaggttttaggagtgcatgaaagtcttgaatttgtgaacgctagtattaataatctgggtttagttcctcaaggtttctaa	MSDPKQLEKIKNHALDVKELKDKLKYWDYEEVLGVHESLEFVNASINNLGLVPQGF
NODE_14903_length_6506_cov_4.411726506	fig|6666666.226265.peg.380	peg	NODE_14903_length_6506_cov_4.411726506_6371_5454	6371	5454	-	DNA topoisomerase I (EC 5.99.1.2)	gene_name|topA_1,locus|PROKKA_00361	FIG00000204	idu(1);Conserved_gene_cluster_associated_with_Met-tRNA_formyltransferase idu(1);Inteins idu(1);CBSS-272943.3.peg.1367 idu(1);pVir_Plasmid_of_Campylobacter idu(1);DNA_topoisomerases,_Type_I,_ATP-independent	atgtataaaattcttagtcattttaaaaagaaaaataaagtatttaattcacaaaatataatagaagaatattacaaagaaatgatatttaacaaaaagaagtttgaaaaagatattgatcaaaaaattgattcacaatatttcaaggtggttgatcaaaatgatttttatgaaatatttgaaaaagatttattgggtgttggtaaaaacgaaggcgtagttatttttagcccatttgttcaatatgctagggcgagtagtctaatgaatgtttttaaagcagtgattgataaaggcgcaaaattaacaatttttactgaaaaaaggtataagaatcccggattattttcggatcctataagagagattttggattatttaaaaggaataggagcagat…	MYKILSHFKKKNKVFNSQNIIEEYYKEMIFNKKKFEKDIDQKIDSQYFKVVDQNDFYEIFEKDLLGVGKNEGVVIFSPFVQYARASSLMNVFKAVIDKGAKLTIFTEKRYKNPGLFSDPIREILDYLKGIGADINYKAQMHEKRAFISNRIWWDGSLNILSHSGTTEDMLRISQKEIVELAINNFGLGNLLGVGKAKKEERDKWRSIIKNALKNEEKNCPKCNGMLIIKFSRFGPFLACNNKECKITESIPLNILKKRIEEEEIKCPSPKCNKGYIQVKISKKGGKISIFFACDNYPDCKYILPI
NODE_14916_length_6501_cov_4.432056501	fig|6666666.226265.peg.381	peg	NODE_14916_length_6501_cov_4.432056501_43_204	43	204	+	hypothetical protein	locus|PROKKA_00362			atgttgttaaataacaataatgctattgctcgttcaatttcaactaatgtaacggatatttttattcaccgggtaattcaaggaactgatttaattgaagaaccggaaactatttatatagaaataaatttacaagaagtaagtaatgaaaaatcaatataa	MLLNNNNAIARSISTNVTDIFIHRVIQGTDLIEEPETIYIEINLQEVSNEKSI
NODE_14916_length_6501_cov_4.432056501	fig|6666666.226265.peg.382	peg	NODE_14916_length_6501_cov_4.432056501_274_1371	274	1371	+	hypothetical protein	locus|PROKKA_00363			atgtataaattttcagtcaatcgtaaaatattagttgatattttcaaagtagggggtaaaattgtaaaagaaggtgaaattacccctatgtataatggagctctttttaaagtaaaagataagaaattatcaatttactttatatcaagaaaatttcttctaaatgtgcatgatattgaagtaacttctttagaagaaggttctgttgaatttggttttgattctagtgtattaggtaaattactttctgcttctactacagaaaatgtggattttgagataaaagaagcatctattctagtttatactgatggaaaatatagttttaatttaatcgatccggaagactttttctcttatgaagtttctatcgatgaaaattgtaagtatgtttttaat…	MYKFSVNRKILVDIFKVGGKIVKEGEITPMYNGALFKVKDKKLSIYFISRKFLLNVHDIEVTSLEEGSVEFGFDSSVLGKLLSASTTENVDFEIKEASILVYTDGKYSFNLIDPEDFFSYEVSIDENCKYVFNISYNELVSVLGKLQKFSIIGNINPADNGILIKKDIITAHTDDGGVVFPFQLSEDVYVSVEPELYGILSQLVLEDLKIFVDENKISITTSYENKYQFNFAVRVLLGEYKDYYIARIKEIYFDEESINFTITKGDWDNFYKRMKYFIYDNILIIKNSDTHDNVLMGCKSGNENVKSSEYKEEFNLAVNDKELNNLFSLCDSLTLKFSDKYNDIISIAIKKDDKIVGMGFLKRFK
NODE_14916_length_6501_cov_4.432056501	fig|6666666.226265.peg.383	peg	NODE_14916_length_6501_cov_4.432056501_1495_1953	1495	1953	+	hypothetical protein	locus|PROKKA_00364			atgaggcacgacattttaaagaagagtacttttgcctattatatttatcaggcattaaaaagaaataacataaattttcttgaagaaattgtaacttttactaaaaatgagttagatttgtctttgttaaatgatcctaactacattcttttgtggcttgataaaacatataataagtttatagatgcggtagaaaatattgacaaagaaaaagaatttaagagatttcatagtaaggaatgtgaaaaaattgttaaaaaaataatacttcttgctggggataatggaattcttttatacgatttgatgagaaaactgaaaaaggaaggtaatattgtatccttaaatgcctttagattttgcagagaatatcagaaatttgtaaaatctgatttaatt…	MRHDILKKSTFAYYIYQALKRNNINFLEEIVTFTKNELDLSLLNDPNYILLWLDKTYNKFIDAVENIDKEKEFKRFHSKECEKIVKKIILLAGDNGILLYDLMRKLKKEGNIVSLNAFRFCREYQKFVKSDLIPEVYYKSKKFYWREKEYSI
NODE_14916_length_6501_cov_4.432056501	fig|6666666.226265.peg.384	peg	NODE_14916_length_6501_cov_4.432056501_1993_3180	1993	3180	+	Uracil-DNA glycosylase, family 4	locus|PROKKA_00365		idu(2);Uracil-DNA_glycosylase	ttgttaaaaaacaacggatgcatttattgttccctttataaaacaagaacaaatattgttaatggcgaaggaggagattctcctgattttctgtttgtaggggaagctcctggcaaagaagaagataaattagggagaccttttgtaggagaatctggtaaaattttaagatggataataagaaattcaggaattagaaatgtcaggcttactaatattgttagatgcagaccaacaataattgaagatggcagaaatgctaatagaactccgaccagcgatgagattttggcatgcagccaacatttgttaaatgaaattgataaggtaaaaccaaagataataattccgacaggaagaattcctttatcatttttcttaaaaagaaaaccggaaagt…	MLKNNGCIYCSLYKTRTNIVNGEGGDSPDFLFVGEAPGKEEDKLGRPFVGESGKILRWIIRNSGIRNVRLTNIVRCRPTIIEDGRNANRTPTSDEILACSQHLLNEIDKVKPKIIIPTGRIPLSFFLKRKPESIKITEERRNVFYWNNIPVLPTWHPAYILRGNTGALEEIIDDIKYADIILNKSISKEEIYLISDPKSLRFLFDRIENAEIFFADLETKGYEGEIVGTSFSWKENTGVYVPIKTWNGVSHQNFWNNEEFVIDRLKKIISDKYSSIIWHNAKYDTKVLNIYWNIPLGKCNDTRLLWSCMYDTKMSGEPAFTSLDYLINKFFPYWGKYKSEVQSRFDDSVKDYSKLPLNILWKYGAMDALVGYKLYFHLINILKNDENFIYGFKGK
NODE_14916_length_6501_cov_4.432056501	fig|6666666.226265.peg.385	peg	NODE_14916_length_6501_cov_4.432056501_3161_3289	3161	3289	+	hypothetical protein	locus|PROKKA_00366			atgggtttaaaggaaaataataaaaatcaaataattcaaggtgattgcattgatgtaatgaaagggattgacgataacagtatagatgatataaagaatatagaaggaatattatatgacagaccttga	MGLKENNKNQIIQGDCIDVMKGIDDNSIDDIKNIEGILYDRP
NODE_14916_length_6501_cov_4.432056501	fig|6666666.226265.peg.386	peg	NODE_14916_length_6501_cov_4.432056501_3626_3838	3626	3838	+	hypothetical protein	locus|PROKKA_00368			atgaatcaagaattaataaaactgctacaaaaattcaaagataaaacaattgaatatgaacagcgttactttgaaagaaaaaaaactcataatgttttagatggagaagattcgattggatatttccaatatcaaggttttgacgatggttattctgaaggtgtcgattggtgcgcaaatgaattggaagagttaattaaaatcctttcttag	MNQELIKLLQKFKDKTIEYEQRYFERKKTHNVLDGEDSIGYFQYQGFDDGYSEGVDWCANELEELIKILS
NODE_14916_length_6501_cov_4.432056501	fig|6666666.226265.peg.387	peg	NODE_14916_length_6501_cov_4.432056501_3955_4272	3955	4272	+	hypothetical protein	locus|PROKKA_00369			atgttttatgttggagagtttgtaaaagttaatgattttgcttttcttaggctacttgaagaaaaaccaattcttgccaaattttcaaaagatgatcttgatggactaattggtgttattatgggatttgaaaatggaacagattgtgataaagcaataataatgtttgctagagaattttatgatccggaagcaaaaccatttgtaggggaacccatatttttaagttttttaggaacattttctgttagtacacatgatttaattaaaggaagattattttatggaaaatttgaagaggaacacacctatgcataa	MFYVGEFVKVNDFAFLRLLEEKPILAKFSKDDLDGLIGVIMGFENGTDCDKAIIMFAREFYDPEAKPFVGEPIFLSFLGTFSVSTHDLIKGRLFYGKFEEEHTYA
NODE_14916_length_6501_cov_4.432056501	fig|6666666.226265.peg.388	peg	NODE_14916_length_6501_cov_4.432056501_4265_4483	4265	4483	+	hypothetical protein	locus|PROKKA_00370			atgcataatgttggtttaggatttgcttacatttatcaggctgaagatggtaaatggcaaatatccagttcttggcataatacatcacttcttgaggcaaatgaagagtgggtaaaatgcgaaaagaacgctcgtatagtaaaattaacctgtgattttcctgatacttattttattgctcctaatatttatttaaagttggatgaaaactccgattga	MHNVGLGFAYIYQAEDGKWQISSSWHNTSLLEANEEWVKCEKNARIVKLTCDFPDTYFIAPNIYLKLDENSD
NODE_14916_length_6501_cov_4.432056501	fig|6666666.226265.peg.389	peg	NODE_14916_length_6501_cov_4.432056501_4530_5741	4530	5741	+	DNA polymerase I (EC 2.7.7.7)	gene_name|polA_1,locus|PROKKA_00371		idu(1);DNA_Repair_Base_Excision	atggaaattgacggaataaaaatagatgtggaatatatcaataaactggttgaatcctacaaaaataagaaaaaagttctttatcaagaattaataaataatataggaataagatttaattacaattctcctaaagatcttttttatgttattaaatatatattaaaaattgagttaacaaaagaaacaaaaaaaggaaatgtaagtcttgattcggatgttatagattctatttgtgatgttgatgttagattaaaaccattaaaagaactaaaacatcttgataagatgaattctacttatttaagtggtcttttaaaatttgtaaagaatggtagagtttcaccaaactggaatataataggaactgaaaccggtaggtggacaagtaaaaaacca…	MEIDGIKIDVEYINKLVESYKNKKKVLYQELINNIGIRFNYNSPKDLFYVIKYILKIELTKETKKGNVSLDSDVIDSICDVDVRLKPLKELKHLDKMNSTYLSGLLKFVKNGRVSPNWNIIGTETGRWTSKKPFAVQTLPRNKEIKRIIIPEKDYVLLAGDYRQAELRILAYYSKDPYLMEGAKLNLDMHAYSAALFFDIDPKKLTELIKKGDKRAIDMRLTSKISTFLIVYFGNEYALSHVIGKPAKECKMLIKRFLDRAKLVMKWSNDVIEFLKEYNYVISCYGRMRRFPLYNILSEDDKEKMKKEAPNAIIQGTSVDFCNYSLIAIVDTLKKEGLYYGKERVRVLSQKHDELLFEIPKKHFDLCKDLIKIKMEEAKFPVDIPMAIDLEASDKSYGD…
NODE_14916_length_6501_cov_4.432056501	fig|6666666.226265.peg.390	peg	NODE_14916_length_6501_cov_4.432056501_5865_6149	5865	6149	+	hypothetical protein	locus|PROKKA_00372			ttgaattctaaaaaaagagctgtctctttgaaaaaaacagggacattaaaacgcaagcacaatattccgacaatgtcaaaagcaattcatcataagtgcattgattgtataggtggaagcgcgcatgatataagagattgtaatattggtaaatgtcctttattcccttatcgttttgggcgaaatcctcgtgaagaggatttagctatcccggaattcaattggcaaggaaataaatgtaaagaacaaccataccctggttatccaattaagaaaaatctataa	MNSKKRAVSLKKTGTLKRKHNIPTMSKAIHHKCIDCIGGSAHDIRDCNIGKCPLFPYRFGRNPREEDLAIPEFNWQGNKCKEQPYPGYPIKKNL
NODE_15031_length_6466_cov_8.50326466	fig|6666666.226265.peg.391	peg	NODE_15031_length_6466_cov_8.50326466_4263_217	4263	217	-	hypothetical protein	locus|PROKKA_00373			atgcgaaaaaaaaagtggttaataattgtaattggaataatactatttattaacctatctttttttgtatttgtccattttgttgattttaatgcttatgtaggtaaaatcatatctgaacaaatcagtaaaaaaataaaagctgatatttcattcagcaaggttaatctcaattttaacttcttacaattttctgatgtaagcataattgataataatgatgatttccacttttctgcaaaacaattatattttaagtataacttattaaaagtttttacaaaccgatttaatattataaaagcaataacagaaataagatgtttttctccagaattattatataattttagagatacaaaaaagaatatttcctctacccaaaaacttaattcagaa…	MRKKKWLIIVIGIILFINLSFFVFVHFVDFNAYVGKIISEQISKKIKADISFSKVNLNFNFLQFSDVSIIDNNDDFHFSAKQLYFKYNLLKVFTNRFNIIKAITEIRCFSPELLYNFRDTKKNISSTQKLNSEEIEKLLSNLSYISIINGKFYIKCPEDNISFNEGFDDVNLTVEKNKAEWNINLSAVHSYDKGKINIKGIYNKEDFYLNLQINDFSLVPIITDKIKIHNGIVNLNLPIINGKIDNGTLTIDSLRLEIDNNPISSENIHLKFYEDELIVEEGSDFCWNDCKVFIKGRIINYLNKNSVLDLELNSEDIELTRFNNQLNGFLSIKGKIFEEPSNPRIDLNLQAESITYNSNIIKNISTKMSYKNNVVELISGDFQYKDNPVNFYGKIAISP…
NODE_15031_length_6466_cov_8.50326466	fig|6666666.226265.peg.392	peg	NODE_15031_length_6466_cov_8.50326466_5033_4329	5033	4329	-	Lipoprotein releasing system ATP-binding protein LolD	gene_name|lolD,locus|PROKKA_00374	FIG00000771	icw(1);Lipoprotein_sorting_system	atgataataaaagcagaaaaaattactaaaacttactttgagggctctaattctaaaaaattagttgtgcttaatgaactggattttgaaatggataaaggtaatattatttctataactggcttgtcaggtagtggtaaaagtacacttcttcatattttaggtactttggataaaccagataaaggtgaaattttctttaatgagataaatataaacaaattttctgagaacaaattatcaagatttcgtaatcaaaatattgggtttgtctttcagtttcaccatcttttgccagaaattactgctctggagaatgttgcaatgcctaaactcataagcggggaaacctattctacaagtttacaagcagcagaaaacttgctttctgaactggat…	MIIKAEKITKTYFEGSNSKKLVVLNELDFEMDKGNIISITGLSGSGKSTLLHILGTLDKPDKGEIFFNEININKFSENKLSRFRNQNIGFVFQFHHLLPEITALENVAMPKLISGETYSTSLQAAENLLSELDLLERKDHYPNQLSGGEQQRIAVARALINNPELILADEPTGNLDKYHSEELLELLWDLNKKFSTSLLLVTHNEDLAKKADIVYQLIDGKLLYKGKPSGKIAT
NODE_15031_length_6466_cov_8.50326466	fig|6666666.226265.peg.393	peg	NODE_15031_length_6466_cov_8.50326466_6262_5030	6262	5030	-	Lipoprotein releasing system transmembrane protein LolC	gene_name|lolE,locus|PROKKA_00375		isu;Lipoprotein_sorting_system	atgaatttccaacaatttttcatacaaaagttctttagtataaaaggaagaaaaaatttattttcttttaattcaataatatcaatagtgggaatcactattggtgtaattgcacttactgtatctttagctctttttagtggttatcaaaaattaattaaagatattattcttggtgtcaattcgcatatctatatatcaaaatttggaggtaaaacaattgatgagaaggaactcacctcaataagttctttattggatacaatgaaagcagtgcaatcgtatgcaccttttatctatacagaaggaatggcacttaataataaaaaaatcggaggaattattttacgaggagttgactatgaatcggaaaatcaaacgactaagtttaaggaattt…	MNFQQFFIQKFFSIKGRKNLFSFNSIISIVGITIGVIALTVSLALFSGYQKLIKDIILGVNSHIYISKFGGKTIDEKELTSISSLLDTMKAVQSYAPFIYTEGMALNNKKIGGIILRGVDYESENQTTKFKEFISQGTFISEGKNVVIGKNLAKRLNVKVGDSIKLITPLNAEYTVAGMIPQKLKVTISGIFFSGMFDYDNSLVFLNMKETQQFLNMPGQYSGISVRLINDEIEKAPIYSSKLLDKLQYPFNVTDWIILNKNLFSLLKLEKWVIFLIIGLIILVAGFGMTSVLSMHIFDKRKEIGILKAIGAENATIQRIFLYRNIILGFTGVILGMILGIILSQILTFTDIVKIESDVYMVDRLIVKNNLIDFVFIIIVSGVIVLGSAYFPLRKIAKM…
NODE_15463_length_6344_cov_8.798866344	fig|6666666.226265.peg.394	peg	NODE_15463_length_6344_cov_8.798866344_353_625	353	625	+	Asr0680 protein	locus|PROKKA_00376			atgataaaagctgttgtggatattgataagcagataattgctctcgatgctgaactacatgcagatttggaagaggttttattagagaatggttcaaaccaggagaatctctggggcattaacctttatttagaagacgaaaaggataaacaaattgagtataccgctttaataaatatacgtccctcattagataatagaagtatggaaattgaagatattcaaataaaaaataaaatcaataagatagtaaacagattaattactatttaa	MIKAVVDIDKQIIALDAELHADLEEVLLENGSNQENLWGINLYLEDEKDKQIEYTALINIRPSLDNRSMEIEDIQIKNKINKIVNRLITI
NODE_15463_length_6344_cov_8.798866344	fig|6666666.226265.peg.395	peg	NODE_15463_length_6344_cov_8.798866344_647_1030	647	1030	+	hypothetical protein	locus|PROKKA_00377			atgtataaactgaaatttcataaaaatttagatattaaaaaatggaataaatttagtaagagccaacaaattttaatgattgcaaatgaactaaacagagccaagaattggattataaaaggcgatttagatgaagtgaataactgttatgagagagcatttgagcttctggatttaacgataagtctaaccacaagaaagaatttattaaaggaactcttgagattcagagaaatttttgctcttcaatatttaaatgcaaagaatcctgaggatattcaaaaaaattttatgcaaaatcaaaaattatttaatgtattattatctctgaacaaagtagcacaggcatcctcgcctgtgataataactaataataaagtttaa	MYKLKFHKNLDIKKWNKFSKSQQILMIANELNRAKNWIIKGDLDEVNNCYERAFELLDLTISLTTRKNLLKELLRFREIFALQYLNAKNPEDIQKNFMQNQKLFNVLLSLNKVAQASSPVIITNNKV
NODE_15463_length_6344_cov_8.798866344	fig|6666666.226265.peg.396	peg	NODE_15463_length_6344_cov_8.798866344_1039_1320	1039	1320	+	hypothetical protein	locus|PROKKA_00378			atgaatagcccggaagttaaaaaatttatccgagaaaacagtcacctcttctggtggataaaagaagaatcaaaagaagatatcagtcttaacttattggtagaagcgatattgaattatggaaatgaaaaaagtgtaaaaaaactatttgaattagttggtataaaaaaagtagcagaaatcttttatgaagcaacaaataggataagagtgaattattatccagatgttgtaaatttttttaatctatattttaaaaggaatattgataaatcaaaataa	MNSPEVKKFIRENSHLFWWIKEESKEDISLNLLVEAILNYGNEKSVKKLFELVGIKKVAEIFYEATNRIRVNYYPDVVNFFNLYFKRNIDKSK
NODE_15463_length_6344_cov_8.798866344	fig|6666666.226265.peg.397	peg	NODE_15463_length_6344_cov_8.798866344_1368_2009	1368	2009	+	hypothetical protein	locus|PROKKA_00379			gtgagaccacacaacaacgtttttcagttccatagagaaatattaaccaaagagcaagttgaattacttagattgataaaagcttttaaaagagaattttatatagttggtggtactgctactgctttatatttggggcatcgtcgttctattgattttgatttatttaagtttggcgaattaaggaaaagagcaatcaaagataaaatcgaaaataatagatattcatataaaattatacatcaaagttatgaagaatttaccattgaagtaaattctgtaaaaataactttttataattatccatataatattaatattcaaataaattttgataatataataaatttaccaactctattagacttagcagcgatgaaggcgcttgctcttggaggt…	MRPHNNVFQFHREILTKEQVELLRLIKAFKREFYIVGGTATALYLGHRRSIDFDLFKFGELRKRAIKDKIENNRYSYKIIHQSYEEFTIEVNSVKITFYNYPYNINIQINFDNIINLPTLLDLAAMKALALGGRAKWKDYVDLYFILREYYSLKDISLNAKKIFRDHFSEKLFHQQLCYFEDIDYSESIDYIDTAVKDIEIKNFLTNVATTLF
NODE_15463_length_6344_cov_8.798866344	fig|6666666.226265.peg.398	peg	NODE_15463_length_6344_cov_8.798866344_2064_2417	2064	2417	+	Single-stranded DNA-binding protein	gene_name|ssb_1,locus|PROKKA_00380		icw(1);DNA_repair,_bacterial_RecFOR_pathway icw(1);DNA_repair,_bacterial icw(1);pVir_Plasmid_of_Campylobacter	atggctatcagaacaccaaacattaataatgtaactttagcaggaaacattgttagagacccagaaatccgccaaattggagaaaagaagacaaaagtaacaacaataacagttgctaacaacagaccatatcaagataaagatggaaattggcagcaagagacaaactttgtagatgtagaagtttggggcaaacaagcagagaaacttggtgaatacgggaaaaagggaactccagttattgcagaaggaaatctcaaaatgaatcaatgggaagataaagaaggaaaatctcattctaaattgctgataagagcggacaaaattcatattctaaattatccagaaaagtag	MAIRTPNINNVTLAGNIVRDPEIRQIGEKKTKVTTITVANNRPYQDKDGNWQQETNFVDVEVWGKQAEKLGEYGKKGTPVIAEGNLKMNQWEDKEGKSHSKLLIRADKIHILNYPEK
NODE_15463_length_6344_cov_8.798866344	fig|6666666.226265.peg.399	peg	NODE_15463_length_6344_cov_8.798866344_2584_3222	2584	3222	+	hypothetical protein	locus|PROKKA_00381			atgaagtttgaagaattcttaaaaatatacaatcaggtttctgtaattgattcaagcacatttgacttatattctgaaaatcctcataatttaaggcgtcaggtaagaggatgggtaaggaaagggcatcttataccattaaaaaggggcatatatattttcaataagaattatagaaaaatggctccaccttgtcaattcattacaaattttttgattactccttcttacttaagcctggagtttgcatttggcttttatgatttgattccagaaaaggttacagtatatacttctattactacaaaaaaaacagccataataaagaattctttgggtttatttgaatatcattcagtaaaaaacaatttattttttggatttacgaaagagacatat…	MKFEEFLKIYNQVSVIDSSTFDLYSENPHNLRRQVRGWVRKGHLIPLKRGIYIFNKNYRKMAPPCQFITNFLITPSYLSLEFAFGFYDLIPEKVTVYTSITTKKTAIIKNSLGLFEYHSVKNNLFFGFTKETYKEQEFFIALPEKAILDYFYFNYSYTGHFSEFDSLRLQNLEIIDKKRLKVFSQKYNKRVKKIAEILIEYINQYLDKYKTL
NODE_15463_length_6344_cov_8.798866344	fig|6666666.226265.peg.400	peg	NODE_15463_length_6344_cov_8.798866344_3222_3575	3222	3575	+	hypothetical protein	locus|PROKKA_00382			atgaaagattacattagagaaattgtagataaaaatttatcacaaaatgataatgaaaaccgattacgagaatatattcagaaatacatattatttgttatctacagaaagaaaatctataaagatgtaatttttacaggggggactgccttacgatttctctataaacttagaagatattcagagaatttagattttagtatatcagagatatcaaaaaattatgactttttgaatatactgaaagtaattaaaaaggaacttattttttcaggatacaaggtagatataaaatatagcatagataagacagttcatagtgcgttttttagattcccagatttaccctgttaa	MKDYIREIVDKNLSQNDNENRLREYIQKYILFVIYRKKIYKDVIFTGGTALRFLYKLRRYSENLDFSISEISKNYDFLNILKVIKKELIFSGYKVDIKYSIDKTVHSAFFRFPDLPC
NODE_15463_length_6344_cov_8.798866344	fig|6666666.226265.peg.401	peg	NODE_15463_length_6344_cov_8.798866344_3635_4084	3635	4084	+	hypothetical protein	locus|PROKKA_00383			ttgagcccacataaaaatgcgaaaatttctattaagattgagattgatacaaatcccccttcaggaagtaaagaagagcttacactttataattctactttcttattttatattttgcattatgatttaccatctctattttcaggaaaacttcatgcattgttatgtagagaatatacaaaaggtagagactggtacgatttattatggtatctctcaaattttagagatttaaaaccaaatcttataatgctaaaaagagctattaagcaaacttgtaaaaggagaattgaaattgagaaagggaattggaaacaaatattgaaacaagagatagatgagttagatatagaaaaggttaagaaagatgttaaaccttttttagaaaatcataatgaa…	MSPHKNAKISIKIEIDTNPPSGSKEELTLYNSTFLFYILHYDLPSLFSGKLHALLCREYTKGRDWYDLLWYLSNFRDLKPNLIMLKRAIKQTCKRRIEIEKGNWKQILKQEIDELDIEKVKKDVKPFLENHNEIEFLNKESLYQILEKD
NODE_15463_length_6344_cov_8.798866344	fig|6666666.226265.peg.402	peg	NODE_15463_length_6344_cov_8.798866344_4154_4507	4154	4507	+	Single-stranded DNA-binding protein	gene_name|ssb_2,locus|PROKKA_00384		icw(1);DNA_repair,_bacterial_RecFOR_pathway icw(1);DNA_repair,_bacterial icw(1);pVir_Plasmid_of_Campylobacter	atggcgataaaaacaccgtatattaacaatgtaactttagctggaaacattgttagagacccagaagtccgccaaattggagaaaagaagacacctgtaacaacaataacagttgctaaccacagaccatatcaagataaggatggaaattggcagcaagagacaaactttgtggatgtagaaatttggggcaaacaagcagagaaacttggtgaatatggcaaaaagggaactccagttattgcagagggaaatctcaaacttaatcaatgggaagataaagagggaaaatctcattctaaattgctgataagagcggacaaaattcatattctaaattatccggagaaatga	MAIKTPYINNVTLAGNIVRDPEVRQIGEKKTPVTTITVANHRPYQDKDGNWQQETNFVDVEIWGKQAEKLGEYGKKGTPVIAEGNLKLNQWEDKEGKSHSKLLIRADKIHILNYPEK
NODE_15463_length_6344_cov_8.798866344	fig|6666666.226265.peg.403	peg	NODE_15463_length_6344_cov_8.798866344_4791_4970	4791	4970	+	hypothetical protein	locus|PROKKA_00385			atgaaacacattgcacataaatcccacagttttgttgatgctgaaaagtgggatattcggcaacagataaacatgacaccacagcaaagattagaagctgcaaaagaattaagcaaaagggtatacggaacaaatttactggatgttagagaatatcatgaaagaaataagaaaaaataa	MKHIAHKSHSFVDAEKWDIRQQINMTPQQRLEAAKELSKRVYGTNLLDVREYHERNKKK
NODE_15463_length_6344_cov_8.798866344	fig|6666666.226265.peg.404	peg	NODE_15463_length_6344_cov_8.798866344_4933_5439	4933	5439	+	hypothetical protein	locus|PROKKA_00386			atgttagagaatatcatgaaagaaataagaaaaaataattattcccctgatgtccttgaactgatggctttgttatacaaaaataaggtagaatacttaattgttggtggtcaggctgtgatttattatgggcatgttagacttacaggtgatattgattttctatacaatcagactgagaaaaatgttgataaactctacattacgctacttgaattctggaataatgatatacctggaattcacaataataatgaattgatggaaaagaatgttatcttccagtttggtgtagttccaaatcgtatagatctgattagcaaaattgaagcagtgaattttaaagaagcatggcaaaaacgagaaatcgttaatattaatacaggaaacgaaatatta…	MLENIMKEIRKNNYSPDVLELMALLYKNKVEYLIVGGQAVIYYGHVRLTGDIDFLYNQTEKNVDKLYITLLEFWNNDIPGIHNNNELMEKNVIFQFGVVPNRIDLISKIEAVNFKEAWQKREIVNINTGNEILEVYFIDAENLIKNKETLKREKDIDDLKYLKQIKLK
NODE_15531_length_6323_cov_9.851796323	fig|6666666.226265.peg.405	peg	NODE_15531_length_6323_cov_9.851796323_1320_22	1320	22	-	Preprotein translocase secY subunit (TC 3.A.5.1.1)	locus|PROKKA_00388	FIG00937056	ff	ttgtttaatgtttttaaagtacctgaattaaagaagaaggtcttatttactctaggaattcttattgtttatagactgggcggtcatattcctacacccggtattaatgcaactgctcttggtgaattctttgcaacaaggggggatactctctttggaatgttagacctttttgttggtggtaatttaagtaaagctactatttttgctttgggaattatgccatatattactgcttcaatcgtaatgcaattattgggtggtatcattccatattttgagaaacttaggaaacaaggagctgaaggacaaaaaaaaattactcaatatacccgttatggaacagttcttattggcacttttaatgcttttggtattacattatttcttgaaagtata…	MFNVFKVPELKKKVLFTLGILIVYRLGGHIPTPGINATALGEFFATRGDTLFGMLDLFVGGNLSKATIFALGIMPYITASIVMQLLGGIIPYFEKLRKQGAEGQKKITQYTRYGTVLIGTFNAFGITLFLESIRTPSGLLVVPYPGLMFKFMTILTFVTGTIFIMWLGEKITEKGIGNGISLIIFIGIIARYPGGFLNMGKMVISGTMSLMLTLFVLILMVFVTGAVILITEATRKIPVQYAKRVIGRKIYGGQSTHIPLKVNSAGVIPIIFAQSVLMFPQTITTFFPNSEFMNTVSSWLSPGAFLYTSLYVILIVFFAYFYTAIILNPQDIADNMKKYGGFIPGRKPGKKTAEYINNVIVRITLPGAIFFAAIAVMPTFLMKYARLPFYFGGTGLIII…
NODE_15531_length_6323_cov_9.851796323	fig|6666666.226265.peg.406	peg	NODE_15531_length_6323_cov_9.851796323_1785_1333	1785	1333	-	LSU ribosomal protein L15p (L27Ae)	gene_name|rplO,locus|PROKKA_00389	FIG00000166	ff	atgaagttaaatgaattaaggattccttcaaattcaaagaagaatcgtaaacgacttggcaaaggaaagggttcaggatatggaaaaacatgtggacatggtatgagtggtcaaaaatctcgtagtggtggaaatattcccaactggtttgaaggtggacaaatgccaattcatcgtagattacctatgaaaggatttaataatatttttaaaaaatcttacagaattgttactcttaatagattatcaaaaattgaaaaaaatgttattgatgttcaagttatggaaaagtttagagttattgatagtcaaaaaaataaaaaattccctgttaaagtattgtcagatgctgaaaataaatttgataaaaagaaaacaattaaagctaatagttttagt…	MKLNELRIPSNSKKNRKRLGKGKGSGYGKTCGHGMSGQKSRSGGNIPNWFEGGQMPIHRRLPMKGFNNIFKKSYRIVTLNRLSKIEKNVIDVQVMEKFRVIDSQKNKKFPVKVLSDAENKFDKKKTIKANSFSKKAIELIEKVGGKAEVV
NODE_15531_length_6323_cov_9.851796323	fig|6666666.226265.peg.407	peg	NODE_15531_length_6323_cov_9.851796323_1976_1782	1976	1782	-	LSU ribosomal protein L30p (L7e)	gene_name|rpmD,locus|PROKKA_00390	FIG00000409	ff	atgaaattgaaaataacacaaataaaaagtgaaattggtcaaaagcctaagcagaaaagaacattgatagctttaggaattcatagaatgaatcaaacggttataaaagaggactgtccttccaatttaggaatgattaataaagttagtcatttagtcaaagtagtagaagttaaaaagagagatgcaaaatga	MKLKITQIKSEIGQKPKQKRTLIALGIHRMNQTVIKEDCPSNLGMINKVSHLVKVVEVKKRDAK
NODE_15531_length_6323_cov_9.851796323	fig|6666666.226265.peg.408	peg	NODE_15531_length_6323_cov_9.851796323_2517_2011	2517	2011	-	SSU ribosomal protein S5p (S2e)	gene_name|rpsE,locus|PROKKA_00391	FIG00000155	isu;Ribosomal_protein_S5p_acylation	atgcagaaatcaattcttaatgatgaaattgagctgtcttttgagaaagtgattgatactaatcgtgttgctaaagttattaaaggtggaaggcattttagttttaatgctacagttgttgttggtaacaagcatggaaaaattggcattggaatgggtaaagctaatgaggttatttctgcaattaataaagcaaaagaaattgcaagagaaaatacttttgaatttcctttaagaaatggaaccattcctcattcaattattggcaaattctgtggtagcaaagtaattctaaaacccgcttctcttggtaccgggattattgctggaggacctataagagcaatgttagaagttgctggtgtggaaaatgttttgactaagtcattaggttctagc…	MQKSILNDEIELSFEKVIDTNRVAKVIKGGRHFSFNATVVVGNKHGKIGIGMGKANEVISAINKAKEIARENTFEFPLRNGTIPHSIIGKFCGSKVILKPASLGTGIIAGGPIRAMLEVAGVENVLTKSLGSSTKHNIVKATVIALKSLRSHKQVAKLRNKTISELLA
NODE_15531_length_6323_cov_9.851796323	fig|6666666.226265.peg.409	peg	NODE_15531_length_6323_cov_9.851796323_2903_2526	2903	2526	-	LSU ribosomal protein L18p (L5e)	gene_name|rplR,locus|PROKKA_00392	FIG00000200	ff	atgctaaggaagaatgtagaaaagaataagttattaagatttagacgaaaaatatctatcagaaaaaaattatttggaacagctcaagttccgcgtatttctgtctatagaagtttaaagcatatttatgctcaggttataaatgatacaaatagtcatactctaatttcagcttctacacttgaccctgaatttgctgctcagaaaaaggaaggactaaaacggattgaagaagcattcttagtgggtaaaatacttgcaaaaaaatgcttggaaaacaaaattaattcagtttgctttgatagaaatggttttaaatatcacggaagagtaaaagctctggcagagggcactcgcaaaggtggattgaaattttag	MLRKNVEKNKLLRFRRKISIRKKLFGTAQVPRISVYRSLKHIYAQVINDTNSHTLISASTLDPEFAAQKKEGLKRIEEAFLVGKILAKKCLENKINSVCFDRNGFKYHGRVKALAEGTRKGGLKF
NODE_15531_length_6323_cov_9.851796323	fig|6666666.226265.peg.410	peg	NODE_15531_length_6323_cov_9.851796323_3500_2913	3500	2913	-	LSU ribosomal protein L6p (L9e)	gene_name|rplF,locus|PROKKA_00393	FIG00001577	ff	atgtcaagagtaggaaaagaacctataattattccagaaaatgttaatgttaatatcagaaagaagaggataactgtaaaaggtcctaaaggagcactggaacgtgtattggtagagggaatttcagcaaaaattgttgataatactcttattataaagagaatctctgatgaaaaaaaatatcgcagtttacatggtttatatcgttcgttaatcaataatatgattattggagtatctaaagggtttatgaaaaagttgatgattgttggaactggatacaaagccacaataaaaggtaaatggttagttcttagtttaggattttcacatgatatttattttgaaataccaaaagaaattgaaatagatattgaaaaaatcggtagagctaaagca…	MSRVGKEPIIIPENVNVNIRKKRITVKGPKGALERVLVEGISAKIVDNTLIIKRISDEKKYRSLHGLYRSLINNMIIGVSKGFMKKLMIVGTGYKATIKGKWLVLSLGFSHDIYFEIPKEIEIDIEKIGRAKASIIPGLQVIIDISSYNKELLGSVCATIRNIKPPEPYKGKGIRYSDEHVRKKAGKVAGGTLVG
NODE_15531_length_6323_cov_9.851796323	fig|6666666.226265.peg.411	peg	NODE_15531_length_6323_cov_9.851796323_3899_3513	3899	3513	-	SSU ribosomal protein S8p (S15Ae)	gene_name|rpsH,locus|PROKKA_00394	FIG00000153	ff	atgcttactgttattagaaatggaattcatgcaaagaaaaaaacagttagtatatactcatcaaatatgcgaaaagagattgctcgaattctcgcagaagaaaattttataatcaattacaaagttattgaaaaatcatttgatgataatcctaaatttgaaaaacttgaaataaccctgagatatttagaagataatgaatcttttattagaggtttgaaaagggtgagcaaacctggtaaaagaatttatgttaattcgcaaaatatccctgttgttcaaaatcatctcggaatagcaattatttctacaaataaaggtgtaattactgatgctattgctcgcaaagagaatattggtggtgaatatctttgtcagatttggtaa	MLTVIRNGIHAKKKTVSIYSSNMRKEIARILAEENFIINYKVIEKSFDDNPKFEKLEITLRYLEDNESFIRGLKRVSKPGKRIYVNSQNIPVVQNHLGIAIISTNKGVITDAIARKENIGGEYLCQIW
NODE_15531_length_6323_cov_9.851796323	fig|6666666.226265.peg.412	peg	NODE_15531_length_6323_cov_9.851796323_4123_3938	4123	3938	-	SSU ribosomal protein S14p (S29e) @ SSU ribosomal protein S14p (S29e), zinc-dependent	gene_name|rpsZ,locus|PROKKA_00395			atggctaaaaaatcatggagagttaaagcaaaaagaactcaaaaatttaaagtaagaacttataacagatgtgaattatgtggaagagccagaggatatttaagggattttggtatatgtagattatgctttagaaaacttgctctccagggaaaaattcccggtgtgaaaaaagcaagctggtaa	MAKKSWRVKAKRTQKFKVRTYNRCELCGRARGYLRDFGICRLCFRKLALQGKIPGVKKASW
NODE_15531_length_6323_cov_9.851796323	fig|6666666.226265.peg.413	peg	NODE_15531_length_6323_cov_9.851796323_4681_4139	4681	4139	-	LSU ribosomal protein L5p (L11e)	gene_name|rplE,locus|PROKKA_00396	FIG00000174	ff	atgagtagattaaaagaaaaattcaaaaatgagattattcaagatttgatgaaaaagaataattataaaaacataatgcaagttccaaaacttaagaaagttgcaattaatatgggagttggtgaagcaactcagaatcgcgcagcattagatagctctcgcaaagaattagaagtaataacaggacaacatgcattaataactaaagcaaaaaaatcaatttccaattttaagttacgagaaggaagccctattggcactatgactacactgcgtagtgaaaaaatgtatgattttgtggatagattatttagtattgttattccaagaataagagattttaatggtgtctcaagaaatggatttgatggtagaggcaattatacactcggcatcaaa…	MSRLKEKFKNEIIQDLMKKNNYKNIMQVPKLKKVAINMGVGEATQNRAALDSSRKELEVITGQHALITKAKKSISNFKLREGSPIGTMTTLRSEKMYDFVDRLFSIVIPRIRDFNGVSRNGFDGRGNYTLGIKEQIVFPEIVYDKIDKIRGMNITFVTNAMNDEEGYDLLKALGMPFVNI
NODE_15531_length_6323_cov_9.851796323	fig|6666666.226265.peg.414	peg	NODE_15531_length_6323_cov_9.851796323_5007_4699	5007	4699	-	LSU ribosomal protein L24p (L26e)	gene_name|rplX,locus|PROKKA_00397	FIG00000198	ff	atgaaaattaaaaaaggtgataaagtacgaatcattactggtgaatataaaagtgttgaaggaaaggtcttgaaagcttttcctaaacaaaataaagttattgttgaaaaagttaattttattaaaaaacatcagcgaccaactcagcaaagtcaatctggtggaattattgaaaaggaagcaccaattgatgcttcaaatttatgtcttatttgtccaaaatgtggtaaaccatctaaaccacgaattaaaatattgaaagacaaatctagagtaagatattgctctaaatgtggtgatatgatttaa	MKIKKGDKVRIITGEYKSVEGKVLKAFPKQNKVIVEKVNFIKKHQRPTQQSQSGGIIEKEAPIDASNLCLICPKCGKPSKPRIKILKDKSRVRYCSKCGDMI
NODE_15531_length_6323_cov_9.851796323	fig|6666666.226265.peg.415	peg	NODE_15531_length_6323_cov_9.851796323_5410_5042	5410	5042	-	LSU ribosomal protein L14p (L23e)	gene_name|rplN,locus|PROKKA_00398	FIG00090781	ff	atgattcaacaagaaacagtactacgtgttgctgataattctggagcaaaagttgtaaaatgtatcaaagtattaggtggttcaaagcggagatacgccagtttgggtgatataattgttttatctattaaatcagctaccccgaactcagatacaaaaaaaggtagtttacataaaggggtaatagttcgcacaaaaaaatttgttcgcagaaaagatggaacttatatacgatttggtgataatgctgttgtcctaattgacgatatattagaaccaattggaacgagaatttttggacctgttgctcgggaacttcgtgaaaaacattttatgaagattctttcccttgcacctgaagttgtttag	MIQQETVLRVADNSGAKVVKCIKVLGGSKRRYASLGDIIVLSIKSATPNSDTKKGSLHKGVIVRTKKFVRRKDGTYIRFGDNAVVLIDDILEPIGTRIFGPVARELREKHFMKILSLAPEVV
NODE_15531_length_6323_cov_9.851796323	fig|6666666.226265.peg.416	peg	NODE_15531_length_6323_cov_9.851796323_5698_5429	5698	5429	-	SSU ribosomal protein S17p (S11e)	gene_name|rpsQ,locus|PROKKA_00399	FIG00000181	ff	atggaaaagctgcaatctacagagagaaaaaagccaacaaggattggtattgtattaagtgataatatggataaaactgtagttgtaagagtagaaagaaaatttaagcatccattatatgggaaatatatcagaaggcataaaaagtttaaaattcatgatgaaaataatcaagctcatattggtgataaagtaaagattgtagaatatagacccgtaagtaaaacaaaaagatggaagctggtagagataattgaaagaagtaggtag	MEKLQSTERKKPTRIGIVLSDNMDKTVVVRVERKFKHPLYGKYIRRHKKFKIHDENNQAHIGDKVKIVEYRPVSKTKRWKLVEIIERSR
NODE_15531_length_6323_cov_9.851796323	fig|6666666.226265.peg.417	peg	NODE_15531_length_6323_cov_9.851796323_5912_5706	5912	5706	-	LSU ribosomal protein L29p (L35e)	gene_name|rpmC,locus|PROKKA_00400	FIG00015729	ff	atgaaaccagatgaatgtagagaaatgaatataaaagaattaaaactcaaggaaagtgatttatatgaagaactttttaatcttagatttcaaaaagaaatgagtcgtttggataatccattacaaattaaaaaaattaaaaaagacattgcaagagttaaaactataataagagaaaaagaaatagaagcaaaacaaaataattag	MKPDECREMNIKELKLKESDLYEELFNLRFQKEMSRLDNPLQIKKIKKDIARVKTIIREKEIEAKQNN
NODE_15531_length_6323_cov_9.851796323	fig|6666666.226265.peg.418	peg	NODE_15531_length_6323_cov_9.851796323_6089_5916	6089	5916	-	LSU ribosomal protein L16p (L10e)	gene_name|rplP,locus|PROKKA_00401	FIG00001132	ff	atgggtaaaggtaaaggtgctccagaatattgggtggctgtagttaaacgcggcagagtactttttgaattagaaggaatagatattgatattgcaaaacgagctctaactttagctggatataaactacctgtgaaaacaaagtttatcattcgtaatgaaattagagagtag	MGKGKGAPEYWVAVVKRGRVLFELEGIDIDIAKRALTLAGYKLPVKTKFIIRNEIRE
NODE_15552_length_6317_cov_8.569956317	fig|6666666.226265.peg.419	peg	NODE_15552_length_6317_cov_8.569956317_532_314	532	314	-	hypothetical protein	locus|PROKKA_00402			atgacaagattaaaaccaagagagtggatatataagcacgaaaaagaactaagaaaaaagtttattgggaaaactatcatcatctgtgaaggcagagtaatgaaggcttttgatggacctgttaacccgctgaagataaatgaatttgccagaaagacttgcaaacaggaatggtgctacacatacttaccaaaatctgaagaagagtatctactatga	MTRLKPREWIYKHEKELRKKFIGKTIIICEGRVMKAFDGPVNPLKINEFARKTCKQEWCYTYLPKSEEEYLL
NODE_15552_length_6317_cov_8.569956317	fig|6666666.226265.peg.420	peg	NODE_15552_length_6317_cov_8.569956317_3552_1159	3552	1159	-	dTDP-D-glucose 4,6-dehydratase	locus|PROKKA_00403	FIG00579454	ff	atgataaaaacaagacatttaatttataccattttaatattagcaattattggaataagttgttttatacaacaaggacttgctcaagaaccatcaacattaaaaataaaacccattgatgtatctggtgttaaaacagaaaagttgagtttcacaaaatattattctttaaaccctttagacatagaattacaagctcctcaatataatttaccattgtatacaaatcaaatatcaaattttccatatttttctaagaagattttattaagtgatactgtattaaaattgttggagaaaaatggttttgtagttatcaaaaatccatttaattcaagagaagaatatattaccagtccttatgaaaaactaaaagactatgaaataccaatcttcatt…	MIKTRHLIYTILILAIIGISCFIQQGLAQEPSTLKIKPIDVSGVKTEKLSFTKYYSLNPLDIELQAPQYNLPLYTNQISNFPYFSKKILLSDTVLKLLEKNGFVVIKNPFNSREEYITSPYEKLKDYEIPIFITAGSLLHLYHIQFDETLRQIEEREFYDKIWEISKELIDDSIEKYNSANDDLQEALKRNVAYLAVALELLKPKVEQIQKKYSGNERKLSIPVRDDLFSHVEKKKYQFFVPDFVKEDVKKELELIEQHKGFANSPIFIYKEDYSQYIPRGHYTRSEKLKNYFKAFMWYGRMSMLLKGTNQVKAGEPCNNFPPCKALISLYDARIQTIQACLIASRFAEDKQLRDKWDRIYSVTAFYVGLADDLGPYEYIDALNLIFNGKFTPNDLTNK…
NODE_15552_length_6317_cov_8.569956317	fig|6666666.226265.peg.421	peg	NODE_15552_length_6317_cov_8.569956317_4813_4166	4813	4166	-	probable haloacid dehalogenase-like hydrolase STY3852	gene_name|yihX,locus|PROKKA_00404			atgaataattataaagcaataatatttgatttgggtaatgtgattgtaaatatctcatttgataatgtttttgaatattggaataaaattactaatagaaactctaatgattttaagaataaattccagtttgatgggatgtttaaaaaatttgagcggggtgaaataaaaccaactgaatatagaaattatatctcaaaaaaattagggtttaaatttagcaaagctgaatttgataatggttggaatacaatttacttaaatttagttcctgatattgaaaatttgcttaaattattaaaacaggatttcaggttagttatattgacaaacacaaatgaaattcattcaaaaatatggaaaattaagtatagacggattttaaattattttgaaaaa…	MNNYKAIIFDLGNVIVNISFDNVFEYWNKITNRNSNDFKNKFQFDGMFKKFERGEIKPTEYRNYISKKLGFKFSKAEFDNGWNTIYLNLVPDIENLLKLLKQDFRLVILTNTNEIHSKIWKIKYRRILNYFEKIFLSNEIKARKPERKAYEIVLDYLKLSPLNVIFLDDNIGYVEGALNLGIKSILVSSPYQMINELEKLGINVKKKLKTADSIM
NODE_15552_length_6317_cov_8.569956317	fig|6666666.226265.peg.422	peg	NODE_15552_length_6317_cov_8.569956317_5130_4954	5130	4954	-	hypothetical protein				gtgaaatatcgctgcaatattatggctctattcatccaatttgttttgccacgaatctttctccgtcccgaaaaaatcgctattgaaataggacgacttttaaatcatataatagaaaaccctaaaaaatatcagaaaaaaagtaatccctatttatcgggacggagaacgggctaa	MKYRCNIMALFIQFVLPRIFLRPEKIAIEIGRLLNHIIENPKKYQKKSNPYLSGRRTG
NODE_15552_length_6317_cov_8.569956317	fig|6666666.226265.peg.423	peg	NODE_15552_length_6317_cov_8.569956317_6214_5303	6214	5303	-	no significant homology. 1 putative transmembrane region was found by PSORT	locus|PROKKA_00405			atgactggtacatgtaggctatgtgaaaaagaaaaggaactcaaaaaaagtcatcttttaccgagttttattttcaaatggaaaaaggaacaggaaactggatttttcagaacttcacaaaatcccaataaacgagttcaagacggtttaaaactgtacctattatgtgcggattgcgaacagcgatttggactttgggaaaaacagttttcagaaaaacttttcaagccgtttcatgataattctgggactaaagtaaaatattcggagtggctacttaagttcgccgtttcagtttcttggagaaacctaatttatcacaaaatgaaaaatggattcacccatctttcagatactcaaagaaatctcacagaagaggcattgcttacctggaaatcc…	MTGTCRLCEKEKELKKSHLLPSFIFKWKKEQETGFFRTSQNPNKRVQDGLKLYLLCADCEQRFGLWEKQFSEKLFKPFHDNSGTKVKYSEWLLKFAVSVSWRNLIYHKMKNGFTHLSDTQRNLTEEALLTWKSFLMNQTKHIGTFEQHIFTVDIIQSYQGHGSLSPYLNRYFVGSVDFDLLRTEKACLLYSKLNKLVVIGIIQQPSKDYLEGTLIEYPTGEFRPRTIYIPEQFHHYFNKCANQVAQHLSSLSDKQWASIGKSYEKDIDRLKNSDIFIATEADLSISGQNAFHVLKSNKDKDKK
NODE_15586_length_6309_cov_10.66876309	fig|6666666.226265.peg.424	peg	NODE_15586_length_6309_cov_10.66876309_2513_1107	2513	1107	-	FG-GAP repeat protein	locus|PROKKA_00407			atggagaatatgtgtgatacacttttcatttatgaagaaaatgttcttttacatacagatgtgttttatcttcaaataggtgcacctgaattagacaaggtaaagaattcaattaccacaagtgatggtgatgatattatagaagcaggcgagatcgtagaattacgaattgaattgttcaatgaaggagatgcagaggcaacaggagtaaacggaacattaacttccgattcaccgtatttcaatattactacaggtgaaataaattatgttaatattgcgtcattaacttcaactggagaagatatagatccttttgtatttgatgtaagcgaggattatgatggagaaactctaaatctgacagttgagaatgaatacggacgaagctgggaattt…	MENMCDTLFIYEENVLLHTDVFYLQIGAPELDKVKNSITTSDGDDIIEAGEIVELRIELFNEGDAEATGVNGTLTSDSPYFNITTGEINYVNIASLTSTGEDIDPFVFDVSEDYDGETLNLTVENEYGRSWEFNGFNLNKPESVVFGSIEFSSMQDEIDLWWDPVPDYEDQYNPEDNYYIRGYNIYRYNPSEDEYEKLNNFIVEGVSYYKDTEVEPATSYYYKISAITDSGNESDLNDSYEAWTALPYLAGWPVSSDVGDNIHGSINVCDNDLDGQKEIFSTNVAGYVLGFHSTGDEIFDIDNDPCTVSGFMNIDAQIWSTPAMGDIDNDGLSEVVITTRHGGTDEKKIFVYKTFDEDNDGEPDLLWENDMGQQAWRGPVISDINNDGKLEIIAICTGG…
NODE_15586_length_6309_cov_10.66876309	fig|6666666.226265.peg.425	peg	NODE_15586_length_6309_cov_10.66876309_5028_2497	5028	2497	-	Gingipain R2 precursor	locus|PROKKA_00408			atgttaaaacaaaatgtatatgccgagctgtcggcgaaaaaagtagttgtaactcttcttgtactcttttgtacaagcacattgttgtttgcggattataacggcaatgttttgaccgagctggaagagttgtcatttatccaaattgatgagtatgatctcattatattaaaaaatggttattttacagaagaaattggtgctcctaagttacctgtgaagatcaaaaaatatctaatccctttagatatgaaaccaattaatattagtgttacaagcaccgagcaaaccgaattagaaaatcaatattatatctatcctgctcagactccccagcctactgatgggagtgaagccccaccttttgttgaaccaattgaaagtatatataattcagat…	MLKQNVYAELSAKKVVVTLLVLFCTSTLLFADYNGNVLTELEELSFIQIDEYDLIILKNGYFTEEIGAPKLPVKIKKYLIPLDMKPINISVTSTEQTELENQYYIYPAQTPQPTDGSEAPPFVEPIESIYNSDTPYPDKLIEIIGDECTMGYHVVTLRIFPLSYIPKQKKVNIYTDIDFTIEYESITTSIRQARRQSLSRYNTAKRSIKNMVENPNDFESVTGGAQEIIPGKTEMEELDLRFMPSLEGDTPEYIIITSEELKPVFDEFAEWKTKKGIPTLVITTEQIEDNYGGCDLAEKIRHYLQDARYYWGEGLYVLLGGDTNIVPDRLTEYPYFDIVDMIPSDLYYSDVYDYDNPNYNFNADGDNIFGESEDDLDYGFDLIVGRASVEDETEATTFV…
NODE_15586_length_6309_cov_10.66876309	fig|6666666.226265.peg.426	peg	NODE_15586_length_6309_cov_10.66876309_6295_5063	6295	5063	-	flagellar basal body rod modification protein	locus|PROKKA_00409			gtgacagtagtgggtaataatcctgggggaatttggtgcagttacgattccgatcctataatagaaaattcaaatattacagacaatataggagcagggatttgttgtacctattcatcgagtcccagcttgtattatgttacgatctcagggaattcgggaggagggatcacctgttcaaacaattcaaatatcattcttgaaaatgttaagatatgtgataacagcgtgtggggtggtatttattctgatggctccactcccacacttaccaatgttaccataattggcaatagtacagatgagtgtggtgggggtatttctttggggggaggaggggtggtcacgttacggaatgttaaaataatcggcaacacgtctggatatgatggagggggt…	MTVVGNNPGGIWCSYDSDPIIENSNITDNIGAGICCTYSSSPSLYYVTISGNSGGGITCSNNSNIILENVKICDNSVWGGIYSDGSTPTLTNVTIIGNSTDECGGGISLGGGGVVTLRNVKIIGNTSGYDGGGIYAAYGDQVVMLINVLVANNYAWNSGGGINIIDVPFFMAENVTVCDNSTDGLGGGIMCQLESDAVIKNSIVWNNSGGEIVEYWTGGDAVAVYYSDVRGGWSGPGSHNINSDPLFSDDDYRLSEDSPCIDTGSADTTGLHLPPWDLDGNVRIWDGNGDGVAVIDMGVYEYGAPVYSVNEPEIPEQSTIHNYPNPFTTSTTISFYRTPNIHEEAQIEIYNLKGQKIKTLTDNQIMKGGNHEIMWDGTNSRNKRVGSGIYFIKLRTEKS…
NODE_15662_length_6288_cov_7.761596288	fig|6666666.226265.peg.427	peg	NODE_15662_length_6288_cov_7.761596288_2140_788	2140	788	-	Phosphomannomutase (EC 5.4.2.8) / Phosphoglucomutase (EC 5.4.2.2) / Phosphoglucosamine mutase (EC 5.4.2.10)	gene_name|algC,locus|PROKKA_00410	FIG00005055	idu(1);Mannose_Metabolism idu(1);Bacterial_checkpoint-control-related_cluster idu(1);Sialic_Acid_Metabolism idu(1);UDP-N-acetylmuramate_from_Fructose-6-phosphate_Biosynthesis	gtgattaatccacaaatattccgtgaatatgatattagaggagttgttgataaggatttaaccaatataattgttgaagacattgctatgagttttggtacatttctccaaaaaaaggagttaaagcttgttgctcttggtagcgattgtcgtctaagttcagacagatttcgtaagatttttgctgatgctttaatcaaaacttgctgcgatgtaattgatgtgggaacagtaccaaccccggtgctctactttgcaatagaacatttaaaagctgatgggggtgtaattattacaggaagtcataatcccccggaattcaacggcttcaaactctgtgtcggaactttttcaatctatggaaaggatatccagaaaattagagagattattgaagaa…	MINPQIFREYDIRGVVDKDLTNIIVEDIAMSFGTFLQKKELKLVALGSDCRLSSDRFRKIFADALIKTCCDVIDVGTVPTPVLYFAIEHLKADGGVIITGSHNPPEFNGFKLCVGTFSIYGKDIQKIREIIEEEVYIAGNGKYNKYNSIIQNYQDYLAENLKLEKKLKVIVDSGNGTAGPVAPKIFTKLGCDVISLFDEMDGNFPNHHPDPTVPEYLKDLISTVRTENADIGVAFDGDADRIGVVDEKGNILWGDELLTIFSRDILERHPQSTIISEVKSSKNLYNDIKKHNGIPIMWKTGHSLIKQKMKEVGALLGGEMSGHMFFADRYFGFDDAIYAAGRLLEILSKTDKKLSELLVDLPKTYNTPEIRIDCPDEKKFEVVEKVKRYFSKKNYDIND…
NODE_15662_length_6288_cov_7.761596288	fig|6666666.226265.peg.428	peg	NODE_15662_length_6288_cov_7.761596288_2572_2402	2572	2402	-	hypothetical protein	locus|PROKKA_00411			ttggataaagtcggagaattcacagtagaatttttgcttgtagcaatagaacttgtggcaatacaggaaagaactaattatccaacaggaactttaactgaaagtttgtataagagttttggagtcaaagatagattccaagtaatccaaaaagcagtatggagaggttaa	MDKVGEFTVEFLLVAIELVAIQERTNYPTGTLTESLYKSFGVKDRFQVIQKAVWRG
NODE_15662_length_6288_cov_7.761596288	fig|6666666.226265.peg.429	peg	NODE_15662_length_6288_cov_7.761596288_2951_2775	2951	2775	-	hypothetical protein	locus|PROKKA_00412			atgaagtcaaaaataacagtcaaatgtctgtgcggaagagaagtgatcctcgaactcattgcagggcagtacagagatgaatatcgaggtgattgtgaatgtggtcggaaatggtttttgaaagaattgacagaggtattggcagagatttctgattgcgattgcgatgaagaataa	MKSKITVKCLCGREVILELIAGQYRDEYRGDCECGRKWFLKELTEVLAEISDCDCDEE
NODE_15662_length_6288_cov_7.761596288	fig|6666666.226265.peg.430	peg	NODE_15662_length_6288_cov_7.761596288_3736_2948	3736	2948	-	hypothetical protein	locus|PROKKA_00413			atgatagctaaaatgaataagcaaaaattgacttggaaagacattgtaagagacgccttattagagttaggcgggcaaggtcatttatcagagattaacaaaatcgtagaaggtcatcctaaaactaagactaatccaacttggcgggatactattagaagggttgtaaggcaatataaaatttttgaaccagtaccgccagaaagaagtggtatttataaggttgtagaagaagttttaataagacctgaatcacaaggttttactaaagaaccagagattaatcacggaattgcacaaggaatgttagtcacactcgggaaaatttatggatatgagacttacgcaccgccgcacgaccaaactattagaactttccaaggtaaaccattaagagat…	MIAKMNKQKLTWKDIVRDALLELGGQGHLSEINKIVEGHPKTKTNPTWRDTIRRVVRQYKIFEPVPPERSGIYKVVEEVLIRPESQGFTKEPEINHGIAQGMLVTLGKIYGYETYAPPHDQTIRTFQGKPLRDFVTVSDCTSIFRGPNLAKIREIDTLWFDEDDYGLFPVYAFEVEESTRVKSGLDRLLKIPKRFFARFFIIGPSVKEEDLFNQYINQTPFREFRDRFLFKLYKELEELYNSALVHTEQRGQFGVIERWRKL
NODE_15662_length_6288_cov_7.761596288	fig|6666666.226265.peg.431	peg	NODE_15662_length_6288_cov_7.761596288_4625_3726	4625	3726	-	sensor protein fixL( EC:2.7.3.- )	locus|PROKKA_00414	FIG00670092	ff	atgggaaatcaaaaggtaaatttcaaaactgaaaaagaactccaggacgcaatcttgcaagcaaaggcaagaaaaactcctgatatagaaattggacaaagatatggtgttacatttagatatattgagcgacttattaccaaaagagaaggtctcaatattagtgctttgaaagtttctaaaaaaataaaaacgctttatccaaaagactttaaagaagaacagaccacggtctggagttttagacaaaggggcaaatgggcaacccatagcggagaatatagggggaattggtcgccttatattccaagaaatgtgattttgaaatattctaaaccgaatgaattggttttagattatttttgtggtgctggaacaacggctgtagaagctaaattg…	MGNQKVNFKTEKELQDAILQAKARKTPDIEIGQRYGVTFRYIERLITKREGLNISALKVSKKIKTLYPKDFKEEQTTVWSFRQRGKWATHSGEYRGNWSPYIPRNVILKYSKPNELVLDYFCGAGTTAVEAKLLGRKCRAFDINNKAIELSKKNLGFRVEPQQLSLSKGKSRVNVYEPELMVGDARDLSFLQDDSIDLICAHPPYANIIHYTDSKEGDLSFFDIDDFLKEMTKVAQKSFRVLKPGRQCAILIGDTRRKKHVIPLGFKLINVYLDAGFKLRELVIKRQHNCKTTGFWYDS
NODE_15662_length_6288_cov_7.761596288	fig|6666666.226265.peg.432	peg	NODE_15662_length_6288_cov_7.761596288_4614_4829	4614	4829	+	hypothetical protein				ttgatttcccataatctcttttacctcattaaaattaagaccgccgtttcgcctaacggcttcataaatctaccttgttctattatgaactcgattttagatgttatgtctatcattggtaggtttattttgtgtatatttgaaaactccatcagcgggattttcgattttacgcagtttataattactgacatgagtattcatcctacaggataa	MISHNLFYLIKIKTAVSPNGFINLPCSIMNSILDVMSIIGRFILCIFENSISGIFDFTQFIITDMSIHPTG
NODE_15662_length_6288_cov_7.761596288	fig|6666666.226265.peg.433	peg	NODE_15662_length_6288_cov_7.761596288_6288_5245	6288	5245	-	Predicted Fe-S-cluster redox enzyme, YLON B.subtilis homolog	locus|PROKKA_00416			gtgcttgccccgttagatattcttgtccagttagatacttcctattctaatggagtgctatctaacggggtaaattcgtggcaaaaaaaggtttttcagatgaaaataataggcaagacgggaaataaagacattgcgatggtttacattgcagaaatggataatggaaaactggtagagtttgtagaatccatccaacctccaattccacgagaaaagaaatgggttttgattgtatcaactttatttggctgtcctgttggatgtgctttttgtgatgcaggcaaatattatcagggaaaactttccaaagaggaaataatcgcacagattgattttctaataacaaatcgttttcctgatagaaaaattcccatgcaaaagtttaaaattcaattt…	MLAPLDILVQLDTSYSNGVLSNGVNSWQKKVFQMKIIGKTGNKDIAMVYIAEMDNGKLVEFVESIQPPIPREKKWVLIVSTLFGCPVGCAFCDAGKYYQGKLSKEEIIAQIDFLITNRFPDRKIPMQKFKIQFARMGDPAFNKSVLNVLEELPNRYDAPGLIPCISTIAPSGTDGFFDKLIHIKKELYKSRFQIQFSIHTTDKKIRDWLIPTKKWDLQKIAQFGEQYFEKGDRKITLNFAIAKGFPVEPEILLKHFAPEKFLIKITPLNPTYQAVKNKLSSYINPYQENKDYEIVNKLRTFGYEVILSIGEVDENHIGSNCGQYVMSHLKEKNNIKNGYTYKIQKYS
NODE_15698_length_6278_cov_8.714936278	fig|6666666.226265.peg.434	peg	NODE_15698_length_6278_cov_8.714936278_474_2900	474	2900	+	membrane protein, putative	locus|PROKKA_00417			atgttaccaattggattgtctgatgctcaggcagtaagccttctttcaattattttcagttcctttgctatactttttgcatatctttcaattgtaaaattagttgcaatatttgaaaataagccattttattgctattttgcaggaattattggttcgttatttattgctttttctaccgagctctggataaatgcaattgaggcagaagtatatggtggtctttccttttttatttctctgataatttggctaacattgatatggactgaaaaatctaaggattttgaccatcaaaatattttgctacttatcatatttttattctttcttggatttggagttcaccaaacaacattacaaattgcaccagcaatcttattgattgtaatattacct…	MLPIGLSDAQAVSLLSIIFSSFAILFAYLSIVKLVAIFENKPFYCYFAGIIGSLFIAFSTELWINAIEAEVYGGLSFFISLIIWLTLIWTEKSKDFDHQNILLLIIFLFFLGFGVHQTTLQIAPAILLIVILPLIKFDKSFITKLIIYSVIAFVLYLFFNQIKQEGQSLEIGKYVFVVFIIGLLVYYLRSYVETRVWILALLIIIIGISTHLILPIRASAHPFINEGDPSNWQRFLDYIFRKQYGPTSFFVRRGPILFQIDHHFLRYFSWQFFDAEVIGKFLHISKNFVHYIAQLVVMILGITGIYYQFKKSKRSFIYLASLFFMTSIAMILVMNLSIDEVRNRPYFFISAYILWSFWIGIGAMGIVRYFAKRIKALGVILLVILFLLPVVNMVSHYHK…
NODE_15698_length_6278_cov_8.714936278	fig|6666666.226265.peg.435	peg	NODE_15698_length_6278_cov_8.714936278_2925_6098	2925	6098	+	Protein export cytoplasm protein SecA ATPase RNA helicase (TC 3.A.5.1.1)	locus|PROKKA_00418	FIG00034293	ff	atgcaaaaaattctaacaaaaattttcggaacgcaatttgatagagagatgcggaaattgcagccgattgttaataaaattaatacagaatttgaaaaattgagttctctttctgatgaagatttgtcagcaaagacaacagagttcaaacaaaaaattcaagaatatatttctgacaaacaagataatttagacaaattgcaaaagcaatatgaacaaaccgttgatgaagatgaaaaggataagattggcattgaaattgatgaagcgaaaaaaactttagatgattccactcaagaaatattaactgaaattcttccagaaacctatgcagtggttaaggaaacttgccatcgtcttcttggtaaaaaatggaaaattagaggtcgtgaaatggaa…	MQKILTKIFGTQFDREMRKLQPIVNKINTEFEKLSSLSDEDLSAKTTEFKQKIQEYISDKQDNLDKLQKQYEQTVDEDEKDKIGIEIDEAKKTLDDSTQEILTEILPETYAVVKETCHRLLGKKWKIRGREMEWNMVPYDVQLIGAIALYQGKVAEMKTGEGKTLVATMPLYLNALVGKGAHIVTVNDYLAQRDAEWMGEIYKFLGLSIGCIYSDMDFEEKKAQYQCDITYGTNNEFGFDYLRDNMAVIPEGVVQRGHFYCIVDEADSVLIDEARTPLIISGTVEHSKNFYRELNPQIRNLVKKQLALVNGILSDVDMIVNQGIDGTNSFEFGEKLLTIKRAAPKSKRFLKLIKEGRYRKEMNDVEGQYLREKQLHLIDEKLYYTIEESQRSAELNDIG…
NODE_15732_length_6269_cov_8.325076269	fig|6666666.226265.peg.436	peg	NODE_15732_length_6269_cov_8.325076269_948_76	948	76	-	hypothetical protein	locus|PROKKA_00419			atgaaatatattttccctaattcagtaaggagcgattttgcgggatataatattttaacagacttttaccacaaaacaaaaggcttatcttttagggaaattattatagatttccgaaagacaagctggtttgaggcaaatttgctggcagtacttggtgcaattctgcatagaattgaacatgaatttaataaacttgccattgttaatcttcactccaaagttaaaactttattccaaagaaatgattttttaagtcacttcggaggatataaaataaatgacttttaccatacaacaataaagtataaacgatttaaggcagaggaagaaaaacttttcacggattatcttgacagagaattattagctaaaactactatgccggatatgtcaaat…	MKYIFPNSVRSDFAGYNILTDFYHKTKGLSFREIIIDFRKTSWFEANLLAVLGAILHRIEHEFNKLAIVNLHSKVKTLFQRNDFLSHFGGYKINDFYHTTIKYKRFKAEEEKLFTDYLDRELLAKTTMPDMSNQLRKKINESIFEIFNNAVVHGTTKNIFTCGQYYPVKKKLDFTIVDLGVTIKRNVVGFLEKDLTGREAISWSVKEGNTTRQGTIPGGLGLSLIREFLKINSGKIQIVSADGYWEQVKDEMIRRDIVKEFPGTIVNLEFNINEESYYYLSTEINEDEIF
NODE_15732_length_6269_cov_8.325076269	fig|6666666.226265.peg.437	peg	NODE_15732_length_6269_cov_8.325076269_3232_1547	3232	1547	-	hypothetical protein	locus|PROKKA_00420			atgctaagaaagtatttattaaaaatgggatttttaggcttttttgtgactgccttattatttattcaaatattaacagtttctgcagaagaaatctcattaccagtattgaacactaaagctaaaactgttattatattcaaaaatggacttggctttttcataagagaaggagaagtaactttaaaagatggttggggagtaacagaatatgtgccaaattcaagcttaggttctatctggatcggttcacttgataaagatgctaaattagaagaagcaattggatttaagcaaaaaatcaaaaaggaagtagaagcaatatcaatacaagaattgtttaaacctaatattgggaaaaaagttatcataactcttcataatgaaacaattattgaa…	MLRKYLLKMGFLGFFVTALLFIQILTVSAEEISLPVLNTKAKTVIIFKNGLGFFIREGEVTLKDGWGVTEYVPNSSLGSIWIGSLDKDAKLEEAIGFKQKIKKEVEAISIQELFKPNIGKKVIITLHNETIIEGKIKSVPENRKLEEEPPANYDYVRRKSQIESATIVIIETKEGEVILKKSNISKIEFPDGYSSNYISKGIAKRIKFKISDHKEKAKLSLSYLQKGIGWIPSYLVNIEDSEKARITMKTTIINDIEDLENTNVFFVVGYPNFKYSDILSPMALEQSLSQLISSLEQGDKRGIGGALANIMTQRVAFEKLEKEGMIPSLDFGYSAIQELSGIFEEDLFFYDKKAINLKKGERAYYHIFSKEVDYKHVYEWRIPNTINIDASGFRSSSYK…
NODE_15732_length_6269_cov_8.325076269	fig|6666666.226265.peg.438	peg	NODE_15732_length_6269_cov_8.325076269_4623_3328	4623	3328	-	ABC-type multidrug transport system, permease component	gene_name|yhhJ,locus|PROKKA_00421			atgaacatttttactttaataaaaaaggatattaaattatttttcaagagcaaatcagcagtagtattaacttatcttgtgccaatggttattaccttgatttttggtgctgtgttcgggggaatgggcaaaccttctggaatgaatgagatgagaattctaatggttgatgatgataaaacagaattttctgaactattccaaaccactattgatagcctacctgagattgctgttcatactaaatatacttctggagattccacaattttatttaatttagaaactatggatgagtggattaaacgaggtaaacgtggtataggaatttatcttccaaaaggatttgaacaaagaatgctaagtggtgaaaaacttcctctggaaatccattatgac…	MNIFTLIKKDIKLFFKSKSAVVLTYLVPMVITLIFGAVFGGMGKPSGMNEMRILMVDDDKTEFSELFQTTIDSLPEIAVHTKYTSGDSTILFNLETMDEWIKRGKRGIGIYLPKGFEQRMLSGEKLPLEIHYDPKFSVEYGIITGIIQKVIMSRFPQLMFNSLWKRADDFLGEEKGNYFKSDISHTVSKYFKIPSGAEHDMSSSDFQESDLGLMDSPVEIKSVQLLGEEEENIMFVQYVAGMAVMFLLFSVVHAGSSILEEKNNGTIKRLLIAPVKRREILTGKMLFVGLMGLSQLIVLFIFGWLVFSLNIFKDIPALLVMIVVTALACSSLGVLIAAICRNLSQVNSISTLLILGMSALGGSMFPSFLMPKYIQTIGKFTLNHWAMKGFTDIFWRNLH…
NODE_15732_length_6269_cov_8.325076269	fig|6666666.226265.peg.439	peg	NODE_15732_length_6269_cov_8.325076269_5546_4620	5546	4620	-	ABC transporter, ATP-binding protein	gene_name|drrA,locus|PROKKA_00422			ttgattgaaataaaaaatttattcaaaaattacggaaatatccaggcattgcgagatgtttccttgaagattgaggatggagaattatttggcttgcttggtccaaatggagctggcaagaccacgatgatcaatatccttaatacttacctttcttttgaaaagggggatgtcttaatcaataattttaatgtgcaagatgatgatagtaaaatcaagaagatagttggtgtaatccctcaggaaatttcactttatgatgagttaactgcaatggaaaacctaaatttctggggagagatatatggattgagtgggaaaaatctgaaacagaagtgcggagatgctctaatgcttgttggcttatttgatagaagaaatgatacacttaaaaagtat…	MIEIKNLFKNYGNIQALRDVSLKIEDGELFGLLGPNGAGKTTMINILNTYLSFEKGDVLINNFNVQDDDSKIKKIVGVIPQEISLYDELTAMENLNFWGEIYGLSGKNLKQKCGDALMLVGLFDRRNDTLKKYSGGMKRRINIAASLLHNPQIILMDEPTIGVDPQSRNFIFEMIKKLHQQGKTIIYTTHYMEEAEKLCTKIAIIDHGKIIALGTKQELYKLLGEENIIQFKFKEKINFQDYQSKLSKYSIEKSTDTTFQLTGKDLIKQLANIIKVIEELPDETEEIDIIQPNLESVFLKLTGRELRE
NODE_15732_length_6269_cov_8.325076269	fig|6666666.226265.peg.440	peg	NODE_15732_length_6269_cov_8.325076269_5845_5687	5845	5687	-	hypothetical protein				atggttgattcgctctacaaaaccattccgaatccccaattgaattggggagccaaccattcagaaggtctaaaaaaccgactttacagacagactctaattagattgctgatatatgattgtcattatggttttcaacagatggctataacaagataa	MVDSLYKTIPNPQLNWGANHSEGLKNRLYRQTLIRLLIYDCHYGFQQMAITR
NODE_15844_length_6242_cov_9.71996242	fig|6666666.226265.peg.441	peg	NODE_15844_length_6242_cov_9.71996242_1469_354	1469	354	-	hypothetical protein	locus|PROKKA_00423			gtgttagaaagaagagaagtaagaaccaaaaaagattggaaaaattttgtaaatctccctttcaaaatatacaaaaataacaaattctgggttccacctctacaaaaagatatacttttcaaattagacgagaaaagtcacccattttgggaacatgctaaaagagaggtatttttagcagaaaaagataatcagattgtgggcaggattgttgctacaattgacgataattataatcaactctggaatgaaaagatgggtgcatttggcttttttgaggtaattaacgattacgaagtcggttctgcactttttgatactgccaatttgtggctaaaagaaaatggtgctgaaacaatgcgcggaccacttagcccctctatgaatgatgaatgtgct…	MLERREVRTKKDWKNFVNLPFKIYKNNKFWVPPLQKDILFKLDEKSHPFWEHAKREVFLAEKDNQIVGRIVATIDDNYNQLWNEKMGAFGFFEVINDYEVGSALFDTANLWLKENGAETMRGPLSPSMNDECAFLLDGFDSPPVLMMPYNPPYYLEFAERYGFKKIKDLLAFFKSNNDKPSPQIETAVQRLLKNPNISTRHLNMKNLDKDVELIKELYNASWEKNWGFSPMTVKEFNLMAKELKKIADPKLIWFVFYKDKPAGVSITLPDYNPIFKKLNGKIGLTGMFKFLYYRKKITGTRALVFGFKKEYRRLGLPALLYYKTEQAGIEHGYKWCELSWNLEDNDLINQFDEKVGGRLYKKYRIYEKEIS
NODE_15844_length_6242_cov_9.71996242	fig|6666666.226265.peg.442	peg	NODE_15844_length_6242_cov_9.71996242_2680_1472	2680	1472	-	hypothetical protein	locus|PROKKA_00424			atgagaaataaattactaataataatctttatctgctttttcataattataatagtttcttgtacttctaaatttgataaagaacaaagaatcgtccaggagcagtatactgaaaaaacagcagacctaataaaaaaacagatagacacactctcccaaaacctatcaaatagattaaaaaataaagaagatattaatgacagtaatttctcaataataaaatctgaatttaatgaagtttctgcaattgcatctctaaatcttaataaagaaattatcaaaattcttcctgttgattttaataaaaattatattgaatcatattttataaataataaaatcattagtaacttgttgaaacgcaaggggatgcaaatatatccgtcaacttcaagagaa…	MRNKLLIIIFICFFIIIIVSCTSKFDKEQRIVQEQYTEKTADLIKKQIDTLSQNLSNRLKNKEDINDSNFSIIKSEFNEVSAIASLNLNKEIIKILPVDFNKNYIESYFINNKIISNLLKRKGMQIYPSTSREESKYLIFLKPLFDEKQNLENIVIILLDRVVLFEKVEYKSFSPLPYSLCILNRNGIILYHANHKMIGMDFTVRDKPYSDKPLENLEKMMMQNDISYSTYKYDYKTSTIRKLYTWNAITLLNTKWWIILTRDLEKKSKHKNSDIFILSTLRSYTTKDTLIDAVIDNNTEIIEGILTEIYQLNPQIYVIQLADVNGKIISGWPSGNRTLGYSYTMRKNKNFDNALKTILNDKKEKIIHSSLIEGGEGTFSLIPITIDEKIIGVLFSIEI…
NODE_15844_length_6242_cov_9.71996242	fig|6666666.226265.peg.443	peg	NODE_15844_length_6242_cov_9.71996242_3719_3066	3719	3066	-	Endonuclease III (EC 4.2.99.18)	gene_name|pdg,locus|PROKKA_00425	FIG00000290	isu;DNA_Repair_Base_Excision isu;Control_of_cell_elongation_-_division_cycle_in_Bacilli	atgaagcttaatctaaaatataattttcttacaatttataatcttttactcaaaaaattcggtcctcaaaactggtggcccggagattccagagaagagataattattggtgcaattctcacccaaaacacaaattggaagaatgtggagaaatctatatcaaagttaaagtcaaataatctgattgatttttctcatcttgccaaaatcaatgaacagaaattagcagagataattcgctcatcgggatattataaccagaaagccagaagattaaaactggttacagatttttttacctcccatcctttacaagtacttgataatattcccacaactcttttgagaaaggatttaatggctatcaaaggaattggtccagaaaccgctgattctatt…	MKLNLKYNFLTIYNLLLKKFGPQNWWPGDSREEIIIGAILTQNTNWKNVEKSISKLKSNNLIDFSHLAKINEQKLAEIIRSSGYYNQKARRLKLVTDFFTSHPLQVLDNIPTTLLRKDLMAIKGIGPETADSILLYAFNRPVFVIDAYTERIFNRLGFWDKEMSYKDAQSLLMENLEPDVKLFNEFHALLVKLGKEYCKKIPQCFQCELQTMCAYIK
NODE_15844_length_6242_cov_9.71996242	fig|6666666.226265.peg.444	peg	NODE_15844_length_6242_cov_9.71996242_5578_3989	5578	3989	-	L-aspartate oxidase (EC 1.4.3.16)	gene_name|nadB_2,locus|PROKKA_00426	FIG00000575	icw(1);NAD_and_NADP_cofactor_biosynthesis_global	atgagaaaaaaatttgatgttatagtaattgggactggcattgctggcctttctgcatctattttcttaaaggaagctggctttgatgttatcgctctaaccaaggcagaagatatccatgaaacgaatacaaatcgttcacaaggtggtatcattggatggaaaaaagatgatagctctgacgctttgatgaaagatattctatctgccgggagtaattataataatatcaaagcagtgaagatttttgctaaacagggtccacaacttgtgaatgatttttttattaataaactaaatgttgatttcagtaaagcatcacaaggggaattagattatactgaagaggctgctcattctacaaatcgtattcttcattgctcggattatacaggtgaa…	MRKKFDVIVIGTGIAGLSASIFLKEAGFDVIALTKAEDIHETNTNRSQGGIIGWKKDDSSDALMKDILSAGSNYNNIKAVKIFAKQGPQLVNDFFINKLNVDFSKASQGELDYTEEAAHSTNRILHCSDYTGEKLENSLIQYAKRIGVQILTSHTSIDLITNNHHSRDYQELYKPREVMGVYVLDNKKGTVRTFLAHKVIVATGGIGNLYQHTTNPVSATGDGMSMAYRSGADIINAELIQFHPTALYHKDIKRFLISESLRGEGARLIDHQGRQFMKNYSSQKDLAPRDIVARAIYTEMKKAGVDYMLLDLKNYYNGSEEIPKRFSKIYNTCLKGGIDITKEPIPIVPAAHYFCGGIKVDACGRTSLKNLYAIGEVSCTGLHGANRLASSSLAEGLLW…
NODE_15844_length_6242_cov_9.71996242	fig|6666666.226265.peg.445	peg	NODE_15844_length_6242_cov_9.71996242_6180_5575	6180	5575	-	Quinolinate synthetase (EC 2.5.1.72)	gene_name|nadA,locus|PROKKA_00427	FIG00000463	isu;NAD_and_NADP_cofactor_biosynthesis_global	ttgaatcaagggaaagttgtatttttttctcctgattataatcttggtatcaattcagcgcgaatgctaaaaatccctgaaaatcaaattgttattgttaaagatgatcttagtcttctatgtaaaggttcaatcaaaaatgccagaatattcctatgggatggctattgttatgtccataaaaagtttactattgaagatgtaagaaaacttagagaaaagtatccagatatacaaattattgtccatcctgaatgcgatgaagaagtagttttgcaaagcgattttgtgggttcaacacaaactattcttaatacaattaaagatgctcctgaaggtagcttttggggagtaggcacagagtatcattttgttgaaagaatggctcaaaacttttca…	MNQGKVVFFSPDYNLGINSARMLKIPENQIVIVKDDLSLLCKGSIKNARIFLWDGYCYVHKKFTIEDVRKLREKYPDIQIIVHPECDEEVVLQSDFVGSTQTILNTIKDAPEGSFWGVGTEYHFVERMAQNFSNKTILPLKLSCCEDMGRITFQNVYESLQSIVQYPEKNRLLYEVTVPIEYYTNAKRAMQNMLSIVEDNK
NODE_16140_length_6163_cov_8.208916163	fig|6666666.226265.peg.446	peg	NODE_16140_length_6163_cov_8.208916163_2049_997	2049	997	-	Myosin heavy chain	locus|PROKKA_00428			atgcctgacaccaaaacaaaaaaagtttccatgtctaatacaaagaaagagattttggaagcgtatgaaaaacttattacagaactgaaagagaaagaacagtcaacattaaattccaaaaaagaaatggaggagaaaagaatgagtaagttggtgacaaaagcagattcactttctgcagaaggagttgtcaaagaaacgaataatctgaaattagagattggtaagattttagacacacttgcaaataaactggaaacagaagtacatcaatatgaagaaatacagaaggcaatagagattaagaaaaatgaattacaagaaatttatgagattgagaaggaatcagcaactctggcagctctcatagaagcacaaaatcagaagagagcagaattt…	MPDTKTKKVSMSNTKKEILEAYEKLITELKEKEQSTLNSKKEMEEKRMSKLVTKADSLSAEGVVKETNNLKLEIGKILDTLANKLETEVHQYEEIQKAIEIKKNELQEIYEIEKESATLAALIEAQNQKRAEFEKEIAEKKEILMKEIEATREQWNLEKEKHEKEIKERTAAEIEQKKREKEEYDYDFTRQKLIAKDKFEDEKAKQKKELTQMKETSEKEMAEREKIIAEKEAEFIELKKKVENFPKELDESVKKAIKETKDKIDLEYKYQFEMKAKDIEGERNLLNARITAFEKLNKEQAAQIASLSEKLEKSYEKFQSVAEKAIEGASKSEQVNVQQLLKEMNRQKKE
NODE_16140_length_6163_cov_8.208916163	fig|6666666.226265.peg.447	peg	NODE_16140_length_6163_cov_8.208916163_3128_2304	3128	2304	-	PTS system, fructose-specific IIA component (EC 2.7.1.69) / PTS system, fructose-specific IIB component (EC 2.7.1.69) / PTS system, fructose-specific IIC component (EC 2.7.1.69)	gene_name|fruA_1,locus|PROKKA_00429		idu(2);Fructose_utilization idu(2);Fructose_utilization idu(2);Fructose_utilization	atgaaaatatatgaaaaaatatcaaaagaatgctgcctggtaaatatatccgccaggaaaaaagaagatgtcctaaaagaattaattcaacttcttaaaaaatctcctgttttagacaaaatcaatgaccaaataattctaaatttattatgggaaagagagaaacttggcagcacgggattaggtcatgggatagcaataccacactgtaaaattgaaggactcagggaattcgttttagcagttgctacatctgagaaaggcgttcaatttgatgcacttgataataagaaagttcatattttcttccttatggtaggaccaactgataaaccaaacgagcatctgcaattattgtctggcatctctcatctattgcgagaaccaaaaattaaaaat…	MKIYEKISKECCLVNISARKKEDVLKELIQLLKKSPVLDKINDQIILNLLWEREKLGSTGLGHGIAIPHCKIEGLREFVLAVATSEKGVQFDALDNKKVHIFFLMVGPTDKPNEHLQLLSGISHLLREPKIKNELLKAQTAESLYETVVMESSEGIKKPVVAEKQKLLIITLYEQKFLEDILELFIELGIKGSTVIDSIGMGGILTKVPLFADFINFLGQNKNYSKTILAIVSESELSSVVKGMEELLGDLDKRGGASILALDVFLAKGTMEYM
NODE_16140_length_6163_cov_8.208916163	fig|6666666.226265.peg.448	peg	NODE_16140_length_6163_cov_8.208916163_4388_3153	4388	3153	-	Na(+)/H(+) antiporter	locus|PROKKA_00430	FIG01956045	ff	ttgaactattttcgtgaagcgattaatgggcatattctccttgcaataggcatagttcttattgcaggttatattcttggtaaattagctgaaaaagtaaaactacctgttattacaggttatattatcgcaggcattcttcttggagaatctattggttctgttatagagattaaaatggtaaaatccttacgaccgattacagaagttgctctgggattgattgctcttgttattggtggagaattttctagaacaaagttaagagccattggaaaaaatgttgttattattactttatttcaaattggcgttacattcttattagtaagttttgcacttattcttattggattaaagtttgaatttgctatacttttaggaacaatagccacagct…	MNYFREAINGHILLAIGIVLIAGYILGKLAEKVKLPVITGYIIAGILLGESIGSVIEIKMVKSLRPITEVALGLIALVIGGEFSRTKLRAIGKNVVIITLFQIGVTFLLVSFALILIGLKFEFAILLGTIATATAPAATVAVVQSLRARGKFIDYLYGLVALDDAGSVLLFAIVFAFVGTVISKANGLATSGGIMLAGAFMEILLSLIIGFIGGYILHKATHKRQNTSEIMIISLGVVFIIIGFSHPLHLSPLITNMMVGATLVNFSTKNQRISRILETLTPPIYAAFFAIAGTELQLGIFAKPQILILGIIFVIFRMIGKYSGVYLGAISSKSESNIKNYLGICMFPQAGVAIGLVLMIQASPIITNATPQMQNLAINMVNIIIFSVFVNELIGPVLS…
NODE_16140_length_6163_cov_8.208916163	fig|6666666.226265.peg.449	peg	NODE_16140_length_6163_cov_8.208916163_5711_4596	5711	4596	-	Cohesin domain protein	locus|PROKKA_00431			ttgtttgaacctattccagaaggtttttttgaatcaggatcagagccatatactggccctgtcgtattaagtggactggatgcttccagaatagcaaggttttctgtaggcttatattcatttaattgtatgcaatggatagcatcagatgtttctttgaacggttttacaagtggaatggatgcttctagagtagcaagaaactctgtcggtctaatagatgcaatgaatcctgaagatattgaatgggtatttcctgtagaattgattttagattgtcctgattgggagccaatagtatatgaaaatacatattactatgctccattagaatctgacctgatagaccaagacttctttggcataatactgggagatgtatcaggtaactggccacca…	MFEPIPEGFFESGSEPYTGPVVLSGLDASRIARFSVGLYSFNCMQWIASDVSLNGFTSGMDASRVARNSVGLIDAMNPEDIEWVFPVELILDCPDWEPIVYENTYYYAPLESDLIDQDFFGIILGDVSGNWPPDSREILSSEAFEAIEIETNINSTLKIPIVIEEARQIEGIDICISFNPEVLQLTGLILDEGILDKKDYATETNLKDGKMVIYALKNLIAEKGTVVFIEFDIIGAVGSKTDVYFTKFDVNETEASGGFKVIDSESNEIITRRLEVNVVQSLPDKFALYSNYPNPFSSNTLIRYDLPKDTHVTIQIYNVRGQLVKELVNGVESAGRKQIEWNSKAMSSGIYFYKLSTKDKTFIKKMIIIKR
[truncated: 2,199 more rows]

## Sheet: Table S6
Table S6. Functional annotation of NIOZ-UU2 based on the Rapid annotation using subsystem technology (RAST) version 2.0.
[truncated: 1,793 more rows]

[truncated: 14 more sheets: Table S7, Table S8, Table S9, Table S10, Table S11, Table S12, Table S13, Table S14, Table S15, Table S16, Table S17, Table S18, Table S19, Table S20]
